# Supplementary material for: Genome and evolution of the shade‐requiring medicinal herb Panax ginseng
Source: Plant Biotechnol J. 2018 May 25;16(11):1904–17. doi: 10.1111/pbi.12926 (PMC6181221; doi:10.1111/pbi.12926)
Supplement: Supplementary file 2 — Table S1 Whole genome sequencing (WGS) data generated in this study. Table S2 Statistics of P. ginseng draft genome sequence ver.1.0. Table S3 Mapping status of mate‐pair reads. Table S4 Validation summary of the P. ginseng genome assembly using 13 BAC clones. Table S5 Statistics of BUSCO assessment of genome assembly and gene set prediction in P. ginseng. Table S6 Statistics of repetitive elements in P. ginseng. Table S7 Transcriptome data generated and used in this study. Table S8 Comparative gene metrics of P. ginseng gene models. Table S9 Functional annotations of protein coding genes. Table S10 GO enrichment analysis for genes containing AS. Table S11 Transcription factor (TF) genes identified in the P. ginseng genome and other 18 plant genomes, using iTAK 1.6b standalone sw ( http://bioinfo.bti.cornell.edu/cgi-bin/itak/index.cgi). Table S12 Transcriptional regulator (TR) genes identified in the P. ginseng genome and other 18 plant genomes, using iTAK 1.6b standalone sw ( http://bioinfo.bti.cornell.edu/cgi-bin/itak/index.cgi). Table S13 Protein kinase (PK) genes identified in the P. ginseng genome and other 18 plant genomes, using iTAK 1.6b standalone sw ( http://bioinfo.bti.cornell.edu/cgi-bin/itak/index.cgi). Table S14 Chloroplast genomes and 45S nrDNA sequences used for comparative analysis in this study. Table S15 Downstream genes involved in ginsenosides biosynthesis comparison with relative plant species. Table S16 Ginsenosides quantification between P. ginseng cultivars. Table S17 The number of members in FAD gene family in plant genomes. [file PBI-16-1904-s002.xls]

## Sheet: ST-1
Supplemental Table 1. Whole genome sequencing (WGS) data generated in this study
Library size		Raw data			Trimmed data			Read length (base)
		Length (base)	No. of reads	Coverage (X) *	Length (base)	No. of reads	Coverage (X)*
PE	200 bp	154709655568	1531778768	42.75	98413419557	979238176	27.2	101
	300 bp	363325242112	3560661072	100.41	167523817968	1648591250	46.3	101
	500 bp	42600389636	421786036	11.77	27200689205	270405776	7.52	101
	600 bp	72984418202	722618002	20.17	43906170893	436857368	12.13	101
	500 bp	112561748013	377614534	31.11	90939379895	326841489	25.13	300
	Total PE	746.2 Gb		206x	428.0 Gb		118x
MP	1.5 kb	41675052500	833501050	11.52	14874659600	297493192	4.11	50
	3 kb	39553139800	791062796	10.93	16898649600	337972992	4.67	50
	5 kb	78887542900	1577750858	21.8	14432698100	288653962	3.99	50
	10 kb	205751753296	3956051812	56.86	27807452266	554291962	7.68	50
	Total MP	365.9 Gb		101x	74.0 Gb		20x
*Coverage was calculated based on the re-estimated P. ginseng genome size, 3.6 Gb

## Sheet: ST-2
Supplemental Table 2. Statistics of P. ginseng draft genome sequence ver.1.0
	Contigs		Scaffolds
	No.	Length (bp)	No.	Length (bp)
N50	34282	22539	1548	569017
N80	89546	8572	3864	255295
N90	126595	5563	5334	157271
Total	240888	2742923694	9845	2984993682
> 1kb	218148	2726076236	9788	2984951387
> 2kb	185665	2678681159	9769	2984925005
> 5kb	133469	2504886494	9687	2984638890
Shortest Length (bp)		500		535
Largest Length (bp)		284352		3641815
Average Length (bp)		11387		303199

## Sheet: ST-3
Supplemental Table 3. Mapping status of mate-pair reads
	No. of raw reads	No. of mapped reads	%	No. of paired read mapping	%	No. of multi hits	%	No. of unique hits	%	Average of span-size (bp)
MP1500	297493192	296879115	99.7936	171600574	57.6822	23284746	13.5692	148315828	86.4308	1659
MP3K	337972992	337473345	99.8522	160814260	47.582	16206988	10.0781	144607272	89.9219	3209
MP5K	288653962	288130407	99.8186	123003548	42.6128	8226888	6.68833	114776660	93.3117	5161
MP10K	461437796	459914083	99.6698	80628680	17.4734	4195078	5.20296	76433602	94.797	9909

## Sheet: ST-4
Supplemental Table 4. Validation summary of the P. ginseng genome assembly using 13 BAC clones
BAC ID	Scaffold ID	BAC length (bp)	Scaffold length (bp)	Coverage (identity) of BAC region (%)
5N01	150	117096	1535073	92.2 (99.94)
6J17	4391 / 708	106950	215,515 / 865,702	78.8 (99.74)
5B21	457	100349	1039961	99.2 (99.94)
9P08	633	139247	918871	88.1 (99.66)
8D23	915 / 8470	167296	767,242 / 32,980	64.0 (99.87)
10M13	1214	97432	662882	95.2 (99.84)
8G13	1521	123350	574060	82.5 (99.21)
8C22	1628	107984	552172	94.9 (99.86)
6B09	2038	131717	472997	94.5 (99.82)
7P20	2114	63647	459158	81.9 (99.81)
8L14	3030	173429	335091	88.8 (99.80)
8P22	3534	109113	283510	71.8 (99.78)
5J07	3595	107467	278744	90.5 (99.88)

## Sheet: ST-5
Supplemental Table 5. Statistics of BUSCO assessment of genome assembly and gene set prediction in P. ginseng
Ginseng	No. of total BUSCOs	Genome assembly		Gene set prediction
		No. of genes	Percentage	No. of genes	Percentage
Complete BUSCOs	1440	1339	93	1329	92.3
Complete and single-copy	1440	384	26.7	470	32.6
Complete and duplicated	1440	955	66.3	859	59.7
Fragmented BUSCOs	1440	16	1.1	57	4
Missing BUSCOs	1440	85	5.9	54	3.7

## Sheet: ST-6
Supplemental Table 6. Statistics of repetitive elements in P. ginseng
	Number of elements	Length occupied (bp)	% of sequences
SINEs:	11214	5670094	0.0021
ALUs	5864	4036665	0.0015
MIRs	5350	1633429	0.0006
LINEs:	46273	30551064	0.0111
LINE1	30168	25501454	0.0093
Tad1	13895	4720262	0.0017
LTR elements:	1041922	1561608460	0.5694
LTR/Gypsy	855522	1346645416	0.491
LTR/Copia	134616	166958332	0.0609
LTR/Unknown	39414	35454270	0.0129
LTR/Caulimovirus	7760	10961815	0.004
DNA elements:	282863	127715344	0.0467
CMC-EnSpm	46937	28535729	0.0104
TcMar-Stowaway	35332	5882125	0.0021
hAT-Ac	29638	8073451	0.0029
Unclassified:	829017	454133147	0.1656
Total interspersed repeats	2215834	2181212651	79.52% (of 2.7 Gb)
Satellites:	28615	21084254	0.0077
Simple repeats:	297483	19750362	0.0072
Low complexity:	53676	2742099	0.001

## Sheet: ST-7
Supplemental Table 7. Transcriptome data generated and used in this study
Sample IDs	Descriptions	P. ginseng cultivars	Raw data		Trimmed data		Sequnceing platform	References
			Length (base)	Reads No.	Length (base)	Reads No.
adv_root	adventitious roots	Chunpoong	9114444424	90242024	7783167868	77061068	HiSeq2000	Jayakodi et al. Transcriptome profiling and comparative analysis of Panax ginseng adventitious roots. J Ginseng Res. 2014. 38(4):278-288.
seed_stratified	seeds (stratified but not imbibed)	Chunpoong	2042284728	14589896	1642222778	11731862	NextSeq500	In this study
seed_imbibed	seeds (imbibed at 4℃ for 3 weeks)	Chunpoong	3743042224	37059824	3295699892	32630692	HiSeq2000	In this study
seed_30D	seedlings (30 days old)	Chunpoong	2103541155	14990730	1633028161	11634290	NextSeq500	In this study
1yr_leaf_R1	leaves of 1-year-old plants, replicate 1	Chunpoong	3454241006	34200406	2883445566	28548966	HiSeq2000	In this study
1yr_leaf_R2	leaves of 1-year-old plants, replicate 2	Chunpoong	1671583519	12010556	1169602247	8401588	NextSeq500	In this study
1yr_leaf_R3	leaves of 1-year-old plants, replicate 3	Chunpoong	1971113105	14219204	1403615982	10112344	NextSeq500	In this study
1yr_root_R1	roots of 1-year-old plants, replicate 1	Chunpoong	3372458074	33390674	2896536176	28678576	HiSeq2000	Jayakodi et al. Comprehensive analysis of Panax ginseng root transcriptomes. BMC Plant Biol. 2015. 15:138.
1yr_root_R2	roots of 1-year-old plants, replicate 2	Chunpoong	2087854507	14967974	1746419291	12522230	NextSeq500	Jayakodi et al. Comprehensive analysis of Panax ginseng root transcriptomes. BMC Plant Biol. 2015. 15:138.
1yr_root_R3	roots of 1-year-old plants, replicate 3	Chunpoong	2152050739	15363222	1792003764	12794374	NextSeq500	Jayakodi et al. Comprehensive analysis of Panax ginseng root transcriptomes. BMC Plant Biol. 2015. 15:138.
5yr_leaf	leaves of 5-year old plants	Chunpoong	3950373004	39112604	3293060560	32604560	HiSeq2000	In this study
shoot	stems of 6~7 year-old plants	Chunpoong	1753984173	12531224	1460224043	10430422	NextSeq500	In this study
6yr_root_R1	main root bodies of 6~7-year-old plants, replicate 1	Chunpoong	3433188364	33991964	2896536176	30555374	HiSeq2000	Jayakodi et al. Comprehensive analysis of Panax ginseng root transcriptomes. BMC Plant Biol. 2015. 15:138.
6yr_root_R2	main root bodies of 6~7-year-old plants, replicate 2	Chunpoong	1760838610	12654102	1746419291	10418674	NextSeq500	Jayakodi et al. Comprehensive analysis of Panax ginseng root transcriptomes. BMC Plant Biol. 2015. 15:138.
6yr_root_R3	main root bodies of 6~7-year-old plants, replicate 3	Chunpoong	2265681167	16326086	1792003764	13337160	NextSeq500	Jayakodi et al. Comprehensive analysis of Panax ginseng root transcriptomes. BMC Plant Biol. 2015. 15:138.
6yr_LR_R1	lateral roots of 6~7-year-old plants, replicate 1	Chunpoong	3427798398	33938598	3108279040	30775040	HiSeq2000	Jayakodi et al. Comprehensive analysis of Panax ginseng root transcriptomes. BMC Plant Biol. 2015. 15:138.
6yr_LR_R2	lateral roots of 6~7-year-old plants, replicate 2	Chunpoong	2513373878	18047934	2093020631	15040410	NextSeq500	Jayakodi et al. Comprehensive analysis of Panax ginseng root transcriptomes. BMC Plant Biol. 2015. 15:138.
6yr_LR_R3	lateral roots of 6~7-year-old plants, replicate 3	Chunpoong	2261990497	16166344	1861462804	13309502	NextSeq500	Jayakodi et al. Comprehensive analysis of Panax ginseng root transcriptomes. BMC Plant Biol. 2015. 15:138.
6yr_rhizom_R1	rhizomes of 6~7-year-old plants, replicate 1	Chunpoong	3531793250	34968250	3218289856	31864256	HiSeq2000	Jayakodi et al. Comprehensive analysis of Panax ginseng root transcriptomes. BMC Plant Biol. 2015. 15:138.
6yr_rhizom_R2	rhizomes of 6~7-year-old plants, replicate 2	Chunpoong	2505960830	17900886	2091088036	14941698	NextSeq500	Jayakodi et al. Comprehensive analysis of Panax ginseng root transcriptomes. BMC Plant Biol. 2015. 15:138.
6yr_rhizom_R3	rhizomes of 6~7-year-old plants, replicate 3	Chunpoong	2012659529	14435664	1683729188	12076756	NextSeq500	Jayakodi et al. Comprehensive analysis of Panax ginseng root transcriptomes. BMC Plant Biol. 2015. 15:138.
dormant_root	roots (dormant, 7-year-old, sampled in winter (December))	Chunpoong	3805631318	37679518	3554027188	33638684	HiSeq2000	In this study
flower	Flowers of 4 ~6-year-old plants	Chunpoong	3347362604	33142204	2951227272	29220072	HiSeq2000	In this study
immature_fruit	Green berries of 4 ~6-year-old plants	Chunpoong	3611844436	35760836	3075988532	30455332	HiSeq2000	In this study
mature_fruit	Red berries of 4 ~6-year-old plants	Chunpoong	3215323486	31834886	2817191990	27892990	HiSeq2000	In this study
CTRL_R1	whole plant of 1 year old, control, replicate 1	Chunpoong	1687033351	12070780	1267560334	9070902	NextSeq500	In this study
CTRL_R2	whole plant of 1 year old, control, replicate 2	Chunpoong	2014687955	14398724	1542569367	11009552	NextSeq500	In this study
salt_R1	100mM NaCl for 24 hr, replicate 1	Chunpoong	1619841639	11624426	1237321388	8865794	NextSeq500	In this study
salt_R2	100mM NaCl for 24 hr, replicate 2	Chunpoong	2131652962	15446512	1602326888	11591686	NextSeq500	In this study
cold_R1	4℃for 24 hr, replicate 1	Chunpoong	1949204814	14089112	1506121001	10874148	NextSeq500	In this study
cold_R2	4℃for 24 hr, replicate 2	Chunpoong	2104435636	15195408	1633314922	11774896	NextSeq500	In this study
drought_R1	air-dry for 24 hr, replicate 1	Chunpoong	1600360321	11509386	1252405806	9002424	NextSeq500	In this study
drought_R2	air-dry for 24 hr, replicate 2	Chunpoong	1667127916	12001014	1272719055	9161790	NextSeq500	In this study
CS_MJ_NT_1	Cheongsun adventitious root, control, replicate 1	Cheongsun	2321621040	16731664	2115447628	15291398	NextSeq500	Lee et al. Comparative analysis of the transcriptomes and primary metabolite profiles of adventitious roots of five Panax ginseng cultivars. J Ginseng Res. 2016. In press
CS_MJ_NT_2	Cheongsun adventitious root, control, replicate 2	Cheongsun	1977938763	14306820	1766225247	12831592	NextSeq500	In this study
CS_MJ_NT_3	Cheongsun adventitious root, control, replicate 3	Cheongsun	2056937756	14801822	1857154376	13407302	NextSeq500	In this study
CS_MJ_12_R1	100uM MeJA for 12 hr, replicate 1	Cheongsun	1893236025	13820382	1665343695	12221130	NextSeq500	In this study
CS_MJ_12_R2	100uM MeJA for 12 hr, replicate 2	Cheongsun	1889923163	13549482	1655061269	11912380	NextSeq500	In this study
CS_MJ_12_R3	100uM MeJA for 12 hr, replicate 3	Cheongsun	1951092722	14884004	1689391983	12996188	NextSeq500	In this study
CS_MJ_24_R1	100uM MeJA for 24 hr, replicate 1	Cheongsun	1903958122	13708904	1677279963	12125782	NextSeq500	In this study
CS_MJ_24_R2	100uM MeJA for 24 hr, replicate 2	Cheongsun	2015422717	14492432	1762648809	12732674	NextSeq500	In this study
CS_MJ_24_R3	100uM MeJA for 24 hr, replicate 3	Cheongsun	1927722530	13891838	1681509097	12173452	NextSeq500	In this study
CS_MJ_48_R1	100uM MeJA for 48 hr, replicate 1	Cheongsun	1531553431	11055530	1333220591	9669218	NextSeq500	In this study
CS_MJ_48_R2	100uM MeJA for 48 hr, replicate 2	Cheongsun	1945787757	14083014	1709114504	12425406	NextSeq500	In this study
CS_MJ_48_R3	100uM MeJA for 48 hr, replicate 3	Cheongsun	2160145356	15591720	1864372366	13525934	NextSeq500	In this study
SH_MJ_NT_1	Sunhyang adventitious root, control, replicate 1	Sunhyang	2446652196	17526160	2185318113	15710392	NextSeq500	Lee et al. Comparative analysis of the transcriptomes and primary metabolite profiles of adventitious roots of five Panax ginseng cultivars. J Ginseng Res. 2016. In press
SH_MJ_NT_2	Sunhyang adventitious root, control, replicate 2	Sunhyang	2354285233	16947000	2134138490	15409700	NextSeq500	In this study
SH_MJ_NT_3	Sunhyang adventitious root, control, replicate 3	Sunhyang	2281803413	16426236	2050279385	14810282	NextSeq500	In this study
SH_MJ_12_R1	100uM MeJA for 12 hr, replicate 1	Sunhyang	2135049112	15496458	1849120168	13492168	NextSeq500	In this study
SH_MJ_12_R2	100uM MeJA for 12 hr, replicate 2	Sunhyang	2027469483	14678688	1753542407	12762180	NextSeq500	In this study
SH_MJ_12_R3	100uM MeJA for 12 hr, replicate 3	Sunhyang	1971615553	14249858	1691196322	12287444	NextSeq500	In this study
SH_MJ_24_R1	100uM MeJA for 24 hr, replicate 1	Sunhyang	2262991943	16292434	1954072128	14137640	NextSeq500	In this study
SH_MJ_24_R2	100uM MeJA for 24 hr, replicate 2	Sunhyang	2071001356	14901782	1866774866	13477846	NextSeq500	In this study
SH_MJ_24_R3	100uM MeJA for 24 hr, replicate 3	Sunhyang	2374989984	17083966	2127377956	15359754	NextSeq500	In this study
SU_MJ_NT_1	Sunun adventitious root, control, replicate 1	Sunun	2155072375	15542974	1943820582	14066330	NextSeq500	In this study
SU_MJ_NT_2	Sunun adventitious root, control, replicate 2	Sunun	2187522302	15770684	1979136578	14314738	NextSeq500	In this study
SU_MJ_NT_3	Sunun adventitious root, control, replicate 3	Sunun	2160894730	15461854	1928707399	13846510	NextSeq500	In this study
1yr_leaf_1Wh_R1	ChP leaves (of 1 year-old plants), 30'C for 1 week, replicate 1	Chunpoong	1776036672	12797522	1403615982	9176372	NextSeq500	In this study
1yr_leaf_1Wh_R2	ChP leaves (of 1 year-old plants), 30'C for 1 week, replicate 2	Chunpoong	1985768203	14303250	1274623891	10266344	NextSeq500	In this study
1yr_leaf_1Wh_R3	ChP leaves (of 1 year-old plants), 30'C for 1 week, replicate 3	Chunpoong	2057976292	14795776	1427291425	10419368	NextSeq500	In this study
1yr_leaf_3Wh_R1	ChP leaves (of 1 year-old plants), 30'C for 3 weeks, replicate 1	Chunpoong	4060398970	40201970	1633028161	35188388	HiSeq2000	In this study
1yr_leaf_3Wh_R2	ChP leaves (of 1 year-old plants), 30'C for 3 weeks, replicate 2	Chunpoong	2031823791	14670068	1650210144	11931866	NextSeq500	In this study
1yr_leaf_3Wh_R3	ChP leaves (of 1 year-old plants), 30'C for 3 weeks, replicate 3	Chunpoong	2502843099	18163348	2004943384	14568344	NextSeq500	In this study
YP_1yr_leaf_R1	Yunpoog leaves (of 1 year-old plants), control, replicate 1	Yunpoong	1721266026	12468942	1528796322	11123218	NextSeq500	In this study
YP_1yr_leaf_R2	Yunpoog leaves (of 1 year-old plants), control, replicate 2	Yunpoong	2106203208	15189718	1846968856	13386670	NextSeq500	In this study
YP_1yr_leaf_R3	Yunpoog leaves (of 1 year-old plants), control, replicate 3	Yunpoong	2062271071	14917750	1804691129	13121488	NextSeq500	In this study
YP_1yr_1W_R1	Yunpoog leaves (of 1 year-old plants), 30'C for 1 week, replicate 1	Yunpoong	1699892166	12277348	1476028232	10716748	NextSeq500	In this study
YP_1yr_1W_R2	Yunpoog leaves (of 1 year-old plants), 30'C for 1 week, replicate 2	Yunpoong	2001009942	14461344	1752633304	12730788	NextSeq500	In this study
YP_1yr_1W_R3	Yunpoog leaves (of 1 year-old plants), 30'C for 1 week, replicate 3	Yunpoong	1690713369	12226114	1452352808	10564980	NextSeq500	In this study
YP_1yr_3W_R1	Yunpoog leaves (of 1 year-old plants), 30'C for 3 weeks, replicate 1	Yunpoong	1925525852	13934774	1706350704	12403000	NextSeq500	In this study
YP_1yr_3W_R2	Yunpoog leaves (of 1 year-old plants), 30'C for 3 weeks, replicate 2	Yunpoong	1691363635	12189310	1507226834	10905514	NextSeq500	In this study
YP_1yr_3W_R3	Yunpoog leaves (of 1 year-old plants), 30'C for 3 weeks, replicate 3	Yunpoong	1652914364	11997888	1458514772	10636142	NextSeq500	In this study
PgChp-mx1	Total RNA mixture of 22 samples (normal tissues, abiotic stress-treated, no adventitious roots)	Chunpoong	184171		3,98,835,919	151091	PacBio Iso-Seq	In this study
Total	73 experiments (32 samples)				143370158727

## Sheet: ST-8
Supplemental Table 8. Comparative gene metrics of P. ginseng gene models
Species	Protein coding genes	Total CDS length (bp)	Avg. CDS length (bp)	Avg. intron length (bp)	Max. gene length (bp)
P. ginseng	59352	66481566	1120	777	93383
S. lycopersicum	34725	35971085	1035	541	244621
D. carota	30824	37019955	1201	478	71177
C. annuum	34899	35244093	1009	541	62694
A. thaliana	27206	33015750	1212	164	71498
V. vinifera	26346	29958339	1137	969	31257

## Sheet: ST-9
Supplemental Table 9. Functional annotations of protein coding genes
Database	Program	% of annotations
Tomato proteins	BLASTP	92
Arabidopsis proteins	BLASTP	89
NCBI NR protein	BLASTP	95
Gene Ontology (GO)	BLAST2GO	82
KEGG	KAAS	21
Protein domains	INTERPRO	84
Total		97

## Sheet: ST-10
Supplemental Table 10. GO enrichment analysis for genes containing AS
GO-ID	Term	Category	FDR	P-Value
GO:0005524	ATP binding	F	1.11369e-90	1.45168e-93
GO:0004722	protein serine/threonine phosphatase activity	F	5.46372e-24	7.35935e-26
GO:0006096	glycolytic process	P	2.10796e-21	3.44991e-23
GO:0046686	response to cadmium ion	P	6.19273e-20	1.13011e-21
GO:0006499	N-terminal protein myristoylation	P	7.92549e-19	1.63572e-20
GO:0080129	proteasome core complex assembly	P	4.71029e-18	1.03354e-19
GO:0009750	response to fructose	P	4.09342e-16	1.01973e-17
GO:0051788	response to misfolded protein	P	5.1879e-16	1.3074e-17
GO:0050665	hydrogen peroxide biosynthetic process	P	5.5561e-16	1.40824e-17
GO:0005525	GTP binding	F	7.42863e-16	1.8936e-17
GO:0009853	photorespiration	P	1.134e-15	2.9399e-17
GO:0006346	methylation-dependent chromatin silencing	P	2.18882e-14	6.11835e-16
GO:0007062	sister chromatid cohesion	P	2.28349e-14	6.43261e-16
GO:0016926	protein desumoylation	P	3.44522e-14	9.82994e-16
GO:0043687	post-translational protein modification	P	7.09133e-14	2.07466e-15
GO:0009616	virus induced gene silencing	P	2.85147e-13	8.73467e-15
GO:0010267	production of ta-siRNAs involved in RNA interference	P	3.5767e-13	1.1267e-14
GO:0009570	chloroplast stroma	C	3.94113e-13	1.25292e-14
GO:0009220	pyrimidine ribonucleotide biosynthetic process	P	7.84664e-13	2.57975e-14
GO:0000394	RNA splicing, via endonucleolytic cleavage and ligation	P	8.94447e-13	2.97307e-14
GO:0004713	protein tyrosine kinase activity	F	1.56552e-12	5.3057e-14
GO:0040010	positive regulation of growth rate	P	3.57428e-12	1.25018e-13
GO:0010050	vegetative phase change	P	4.2436e-12	1.50273e-13
GO:0019252	starch biosynthetic process	P	7.26989e-12	2.62703e-13
GO:0007030	Golgi organization	P	8.32056e-12	3.01273e-13
GO:0043066	negative regulation of apoptotic process	P	1.28902e-11	4.81669e-13
GO:0000911	cytokinesis by cell plate formation	P	2.2212e-11	8.50905e-13
GO:0006099	tricarboxylic acid cycle	P	5.53905e-11	2.18339e-12
GO:0019243	methylglyoxal catabolic process to D-lactate via S-lactoyl-glutathione	P	6.08392e-11	2.41436e-12
GO:0010388	cullin deneddylation	P	8.83089e-11	3.52366e-12
GO:0050321	tau-protein kinase activity	F	9.51001e-11	3.8153e-12
GO:0004712	protein serine/threonine/tyrosine kinase activity	F	9.79011e-11	3.93476e-12
GO:0004709	MAP kinase kinase kinase activity	F	1.92579e-10	7.97945e-12
GO:0080008	Cul4-RING E3 ubiquitin ligase complex	C	2.21105e-10	9.28674e-12
GO:0003924	GTPase activity	F	3.13793e-10	1.34071e-11
GO:0000085	mitotic G2 phase	P	5.11583e-10	2.22653e-11
GO:0008017	microtubule binding	F	6.25644e-10	2.74107e-11
GO:0006623	protein targeting to vacuole	P	9.40504e-10	4.19545e-11
GO:0055028	cortical microtubule	C	1.30787e-09	5.9479e-11
GO:0031048	chromatin silencing by small RNA	P	1.31287e-09	5.98013e-11
GO:0004103	choline kinase activity	F	3.73678e-09	1.77517e-10
GO:0008565	protein transporter activity	F	6.04518e-09	2.96371e-10
GO:0046777	protein autophosphorylation	P	9.59553e-09	4.78769e-10
GO:0045010	actin nucleation	P	9.82963e-09	4.91161e-10
GO:0001947	heart looping	P	1.28798e-08	6.5383e-10
GO:0008285	negative regulation of cell proliferation	P	1.43588e-08	7.33069e-10
GO:0009560	embryo sac egg cell differentiation	P	1.6027e-08	8.2056e-10
GO:0080094	response to trehalose-6-phosphate	P	2.08716e-08	1.08358e-09
GO:0004001	adenosine kinase activity	F	2.08716e-08	1.08358e-09
GO:0006349	regulation of gene expression by genetic imprinting	P	2.26894e-08	1.18466e-09
GO:0008340	determination of adult lifespan	P	2.63305e-08	1.38049e-09
GO:0048481	plant ovule development	P	3.55319e-08	1.90152e-09
GO:2000035	regulation of stem cell division	P	3.77766e-08	2.02712e-09
GO:0043622	cortical microtubule organization	P	3.94094e-08	2.12366e-09
GO:0005802	trans-Golgi network	C	4.63972e-08	2.5233e-09
GO:0032922	circadian regulation of gene expression	P	5.49265e-08	3.00308e-09
GO:0004222	metalloendopeptidase activity	F	6.62918e-08	3.66439e-09
GO:0008013	beta-catenin binding	F	7.34585e-08	4.11206e-09
GO:0002039	p53 binding	F	8.9432e-08	5.06451e-09
GO:0048025	negative regulation of mRNA splicing, via spliceosome	P	9.12371e-08	5.17626e-09
GO:0004017	adenylate kinase activity	F	9.53911e-08	5.4296e-09
GO:2000069	regulation of post-embryonic root development	P	9.96368e-08	5.67848e-09
GO:0004176	ATP-dependent peptidase activity	F	1.13572e-07	6.522e-09
GO:0010027	thylakoid membrane organization	P	1.16512e-07	6.7246e-09
GO:0005178	integrin binding	F	1.30997e-07	7.58908e-09
GO:0008270	zinc ion binding	F	1.99656e-07	1.18848e-08
GO:0009630	gravitropism	P	2.11127e-07	1.26441e-08
GO:0000059	protein import into nucleus, docking	P	2.24391e-07	1.35034e-08
GO:0030276	clathrin binding	F	3.23553e-07	1.99307e-08
GO:0051567	histone H3-K9 methylation	P	4.39746e-07	2.7685e-08
GO:0006833	water transport	P	4.44544e-07	2.80668e-08
GO:0043025	neuronal cell body	C	6.21736e-07	4.02064e-08
GO:0006169	adenosine salvage	P	8.62401e-07	5.63943e-08
GO:0016579	protein deubiquitination	P	1.16341e-06	7.72574e-08
GO:0021766	hippocampus development	P	1.16645e-06	7.76281e-08
GO:0006013	mannose metabolic process	P	1.2234e-06	8.15952e-08
GO:0043966	histone H3 acetylation	P	1.26489e-06	8.45461e-08
GO:0048471	perinuclear region of cytoplasm	C	2.16281e-06	1.47069e-07
GO:0035255	ionotropic glutamate receptor binding	F	2.19985e-06	1.50385e-07
GO:0006103	2-oxoglutarate metabolic process	P	2.24857e-06	1.54203e-07
GO:0019375	galactolipid biosynthetic process	P	2.69044e-06	1.8587e-07
GO:0051645	Golgi localization	P	2.78698e-06	1.93028e-07
GO:0042732	D-xylose metabolic process	P	2.85278e-06	1.98119e-07
GO:0004565	beta-galactosidase activity	F	2.93803e-06	2.04464e-07
GO:0060151	peroxisome localization	P	3.56273e-06	2.49486e-07
GO:0003743	translation initiation factor activity	F	4.87718e-06	3.4895e-07
GO:0051879	Hsp90 protein binding	F	5.11432e-06	3.66658e-07
GO:0042539	hypotonic salinity response	P	5.2537e-06	3.78553e-07
GO:0001948	glycoprotein binding	F	5.30903e-06	3.82923e-07
GO:0009306	protein secretion	P	5.34193e-06	3.85683e-07
GO:0007131	reciprocal meiotic recombination	P	5.34516e-06	3.86691e-07
GO:0006275	regulation of DNA replication	P	5.61457e-06	4.06994e-07
GO:0004556	alpha-amylase activity	F	5.76351e-06	4.18208e-07
GO:0045444	fat cell differentiation	P	5.9327e-06	4.30915e-07
GO:0000395	mRNA 5'-splice site recognition	P	6.05785e-06	4.41321e-07
GO:0035071	salivary gland cell autophagic cell death	P	6.79274e-06	4.9781e-07
GO:0040018	positive regulation of multicellular organism growth	P	7.55293e-06	5.55376e-07
GO:0046827	positive regulation of protein export from nucleus	P	7.96552e-06	5.88949e-07
GO:0006007	glucose catabolic process	P	8.3663e-06	6.20399e-07
GO:0008022	protein C-terminus binding	F	8.4636e-06	6.28227e-07
GO:0003730	mRNA 3'-UTR binding	F	8.50549e-06	6.32568e-07
GO:0051534	negative regulation of NFAT protein import into nucleus	P	8.65245e-06	6.46631e-07
GO:0031124	mRNA 3'-end processing	P	9.00685e-06	6.75073e-07
GO:0030145	manganese ion binding	F	1.21119e-05	9.20078e-07
GO:0000287	magnesium ion binding	F	1.28083e-05	9.78545e-07
GO:0006783	heme biosynthetic process	P	1.33043e-05	1.02222e-06
GO:0050821	protein stabilization	P	1.49356e-05	1.15513e-06
GO:0010071	root meristem specification	P	1.5247e-05	1.18805e-06
GO:0031087	deadenylation-independent decapping of nuclear-transcribed mRNA	P	1.5247e-05	1.18805e-06
GO:0019566	arabinose metabolic process	P	1.62495e-05	1.26969e-06
GO:0010072	primary shoot apical meristem specification	P	1.6896e-05	1.32266e-06
GO:0000320	re-entry into mitotic cell cycle	P	1.69646e-05	1.33171e-06
GO:0000045	autophagosome assembly	P	1.69646e-05	1.33171e-06
GO:0090436	leaf pavement cell development	P	1.70234e-05	1.33756e-06
GO:0016607	nuclear speck	C	1.83984e-05	1.45493e-06
GO:0004707	MAP kinase activity	F	1.9911e-05	1.58031e-06
GO:0032091	negative regulation of protein binding	P	2.00115e-05	1.58974e-06
GO:0042744	hydrogen peroxide catabolic process	P	2.08731e-05	1.66272e-06
GO:0042138	meiotic DNA double-strand break formation	P	2.30919e-05	1.85284e-06
GO:0090090	negative regulation of canonical Wnt signaling pathway	P	2.33557e-05	1.87738e-06
GO:0070577	lysine-acetylated histone binding	F	2.44323e-05	1.98162e-06
GO:0050774	negative regulation of dendrite morphogenesis	P	2.44323e-05	1.98162e-06
GO:0010800	positive regulation of peptidyl-threonine phosphorylation	P	2.44323e-05	1.98162e-06
GO:0006888	ER to Golgi vesicle-mediated transport	P	2.54284e-05	2.06425e-06
GO:0019915	lipid storage	P	3.14344e-05	2.59506e-06
GO:0030170	pyridoxal phosphate binding	F	3.24849e-05	2.68649e-06
GO:0001954	positive regulation of cell-matrix adhesion	P	3.25988e-05	2.72896e-06
GO:2000738	positive regulation of stem cell differentiation	P	3.25988e-05	2.72896e-06
GO:0033138	positive regulation of peptidyl-serine phosphorylation	P	3.25988e-05	2.72896e-06
GO:0071109	superior temporal gyrus development	P	3.25988e-05	2.72896e-06
GO:0044337	canonical Wnt signaling pathway involved in positive regulation of apoptotic process	P	3.25988e-05	2.72896e-06
GO:0044027	hypermethylation of CpG island	P	3.25988e-05	2.72896e-06
GO:0030877	beta-catenin destruction complex	C	3.25988e-05	2.72896e-06
GO:0003146	heart jogging	P	3.25988e-05	2.72896e-06
GO:0034236	protein kinase A catalytic subunit binding	F	3.25988e-05	2.72896e-06
GO:0000373	Group II intron splicing	P	3.63191e-05	3.05092e-06
GO:0043197	dendritic spine	C	3.92337e-05	3.30996e-06
GO:0030007	cellular potassium ion homeostasis	P	3.99231e-05	3.37391e-06
GO:0030176	integral component of endoplasmic reticulum membrane	C	4.21949e-05	3.58423e-06
GO:0016036	cellular response to phosphate starvation	P	4.28889e-05	3.64629e-06
GO:0002479	antigen processing and presentation of exogenous peptide antigen via MHC class I, TAP-dependent	P	4.37028e-05	3.71864e-06
GO:0000049	tRNA binding	F	4.39727e-05	3.7448e-06
GO:0010048	vernalization response	P	4.61033e-05	3.95295e-06
GO:0008281	sulfonylurea receptor activity	F	5.1905e-05	4.48047e-06
GO:0042793	transcription from plastid promoter	P	5.53458e-05	4.81355e-06
GO:0030551	cyclic nucleotide binding	F	5.86072e-05	5.12266e-06
GO:0005681	spliceosomal complex	C	5.94404e-05	5.1998e-06
GO:0006879	cellular iron ion homeostasis	P	6.05055e-05	5.30612e-06
GO:0006265	DNA topological change	P	6.15175e-05	5.42159e-06
GO:2000466	negative regulation of glycogen (starch) synthase activity	P	6.28559e-05	5.56231e-06
GO:2000077	negative regulation of type B pancreatic cell development	P	6.28559e-05	5.56231e-06
GO:0000242	pericentriolar material	C	6.28559e-05	5.56231e-06
GO:0043198	dendritic shaft	C	6.6309e-05	5.88709e-06
GO:0043014	alpha-tubulin binding	F	6.6309e-05	5.88709e-06
GO:0005847	mRNA cleavage and polyadenylation specificity factor complex	C	6.67658e-05	5.93732e-06
GO:0006891	intra-Golgi vesicle-mediated transport	P	6.91259e-05	6.16221e-06
GO:0015431	glutathione S-conjugate-exporting ATPase activity	F	6.96498e-05	6.23823e-06
GO:0010290	chlorophyll catabolite transmembrane transporter activity	F	6.96498e-05	6.23823e-06
GO:0000478	endonucleolytic cleavage involved in rRNA processing	P	7.88349e-05	7.10765e-06
GO:0010304	PSII associated light-harvesting complex II catabolic process	P	8.52263e-05	7.73943e-06
GO:0010193	response to ozone	P	8.8243e-05	8.03255e-06
GO:0006995	cellular response to nitrogen starvation	P	9.10929e-05	8.31176e-06
GO:0006344	maintenance of chromatin silencing	P	0.000102943	9.43573e-06
GO:0048531	beta-1,3-galactosyltransferase activity	F	0.000102943	9.43573e-06
GO:0007520	myoblast fusion	P	0.000105348	9.68115e-06
GO:0006338	chromatin remodeling	P	0.000106181	9.76539e-06
GO:0051014	actin filament severing	P	0.000115922	1.06864e-05
GO:0010158	abaxial cell fate specification	P	0.000119789	1.10776e-05
GO:0048156	tau protein binding	F	0.000121253	1.12218e-05
GO:0004439	phosphatidylinositol-4,5-bisphosphate 5-phosphatase activity	F	0.000121608	1.12722e-05
GO:0004143	diacylglycerol kinase activity	F	0.000121608	1.12722e-05
GO:0050750	low-density lipoprotein particle receptor binding	F	0.000135284	1.2628e-05
GO:0010587	miRNA catabolic process	P	0.000135284	1.2628e-05
GO:0080182	histone H3-K4 trimethylation	P	0.000136553	1.27564e-05
GO:0015914	phospholipid transport	P	0.000139642	1.30854e-05
GO:0048768	root hair cell tip growth	P	0.000145648	1.37116e-05
GO:0009749	response to glucose	P	0.000153526	1.45199e-05
GO:0050892	intestinal absorption	P	0.000154613	1.46451e-05
GO:0003988	acetyl-CoA C-acyltransferase activity	F	0.00015953	1.51801e-05
GO:0031307	integral component of mitochondrial outer membrane	C	0.000180804	1.74402e-05
GO:0010494	cytoplasmic stress granule	C	0.000180804	1.74402e-05
GO:0000381	regulation of alternative mRNA splicing, via spliceosome	P	0.000184709	1.78435e-05
GO:0010351	lithium ion transport	P	0.000191613	1.85522e-05
GO:0000122	negative regulation of transcription from RNA polymerase II promoter	P	0.000214651	2.09848e-05
GO:0001669	acrosomal vesicle	C	0.000215895	2.11533e-05
GO:0016580	Sin3 complex	C	0.000215895	2.11533e-05
GO:0016004	phospholipase activator activity	F	0.000217084	2.13013e-05
GO:0000155	phosphorelay sensor kinase activity	F	0.000224122	2.20243e-05
GO:0000152	nuclear ubiquitin ligase complex	C	0.000225122	2.21388e-05
GO:0043496	regulation of protein homodimerization activity	P	0.000229999	2.27017e-05
GO:0042826	histone deacetylase binding	F	0.000230761	2.27937e-05
GO:0008540	proteasome regulatory particle, base subcomplex	C	0.000237747	2.35009e-05
GO:0045197	establishment or maintenance of epithelial cell apical/basal polarity	P	0.000240033	2.38527e-05
GO:0001106	RNA polymerase II transcription corepressor activity	F	0.000240033	2.38527e-05
GO:0070262	peptidyl-serine dephosphorylation	P	0.000240033	2.38527e-05
GO:0004534	5'-3' exoribonuclease activity	F	0.000240033	2.38527e-05
GO:0004843	thiol-dependent ubiquitin-specific protease activity	F	0.000240033	2.3866e-05
GO:0006432	phenylalanyl-tRNA aminoacylation	P	0.000259637	2.6116e-05
GO:0004826	phenylalanine-tRNA ligase activity	F	0.000259637	2.6116e-05
GO:0004108	citrate (Si)-synthase activity	F	0.000259637	2.6116e-05
GO:0061154	endothelial tube morphogenesis	P	0.000259637	2.6116e-05
GO:0006312	mitotic recombination	P	0.000276756	2.79783e-05
GO:0032092	positive regulation of protein binding	P	0.000277362	2.80596e-05
GO:0048487	beta-tubulin binding	F	0.000277859	2.81501e-05
GO:0015386	potassium:proton antiporter activity	F	0.000277859	2.81501e-05
GO:0005731	nucleolus organizer region	C	0.000287574	2.92263e-05
GO:0006626	protein targeting to mitochondrion	P	0.000296274	3.01874e-05
GO:0070979	protein K11-linked ubiquitination	P	0.000336704	3.44531e-05
GO:0016444	somatic cell DNA recombination	P	0.000349796	3.5818e-05
GO:0003725	double-stranded RNA binding	F	0.000353615	3.62603e-05
GO:0030695	GTPase regulator activity	F	0.000368936	3.79649e-05
GO:0044406	adhesion of symbiont to host	P	0.000373754	3.85334e-05
GO:0010332	response to gamma radiation	P	0.000377661	3.90269e-05
GO:0051287	NAD binding	F	0.000383132	3.962e-05
GO:0046790	virion binding	F	0.000384474	3.99258e-05
GO:0005242	inward rectifier potassium channel activity	F	0.000394338	4.10073e-05
GO:0016568	chromatin modification	P	0.00041937	4.37622e-05
GO:0004028	3-chloroallyl aldehyde dehydrogenase activity	F	0.000449483	4.70673e-05
GO:0005955	calcineurin complex	C	0.000503126	5.30489e-05
GO:0009328	phenylalanine-tRNA ligase complex	C	0.000503126	5.30489e-05
GO:0043008	ATP-dependent protein binding	F	0.000503126	5.30489e-05
GO:0005956	protein kinase CK2 complex	C	0.000507632	5.3671e-05
GO:0005880	nuclear microtubule	C	0.000507632	5.3671e-05
GO:0000346	transcription export complex	C	0.000547068	5.7999e-05
GO:0009524	phragmoplast	C	0.000554924	5.89122e-05
GO:0048439	flower morphogenesis	P	0.000573792	6.11646e-05
GO:0032869	cellular response to insulin stimulus	P	0.000619013	6.63884e-05
GO:0034063	stress granule assembly	P	0.000638129	6.88545e-05
GO:0016581	NuRD complex	C	0.000638129	6.88545e-05
GO:0043247	telomere maintenance in response to DNA damage	P	0.000669547	7.24486e-05
GO:0019288	isopentenyl diphosphate biosynthetic process, methylerythritol 4-phosphate pathway	P	0.000671654	7.27638e-05
GO:0048011	neurotrophin TRK receptor signaling pathway	P	0.000682535	7.41402e-05
GO:0008569	ATP-dependent microtubule motor activity, minus-end-directed	F	0.000684959	7.44531e-05
GO:0009574	preprophase band	C	0.00069311	7.54897e-05
GO:0003993	acid phosphatase activity	F	0.00069311	7.54897e-05
GO:0071028	nuclear mRNA surveillance	P	0.000706915	7.73004e-05
GO:0043812	phosphatidylinositol-4-phosphate phosphatase activity	F	0.000706915	7.73004e-05
GO:0008442	3-hydroxyisobutyrate dehydrogenase activity	F	0.000706915	7.73004e-05
GO:0018279	protein N-linked glycosylation via asparagine	P	0.000709243	7.76578e-05
GO:0035197	siRNA binding	F	0.000716409	7.8598e-05
GO:0042803	protein homodimerization activity	F	0.000729817	8.01218e-05
GO:0051436	negative regulation of ubiquitin-protein ligase activity involved in mitotic cell cycle	P	0.000751938	8.28771e-05
GO:0035019	somatic stem cell population maintenance	P	0.000786487	8.71976e-05
GO:0019509	L-methionine biosynthetic process from methylthioadenosine	P	0.000786487	8.71976e-05
GO:0060218	hematopoietic stem cell differentiation	P	0.000810246	9.01838e-05
GO:0008206	bile acid metabolic process	P	0.000810246	9.01838e-05
GO:0005795	Golgi stack	C	0.000842544	9.43889e-05
GO:0050804	modulation of synaptic transmission	P	0.000842544	9.43889e-05
GO:0000932	cytoplasmic mRNA processing body	C	0.000849407	9.53292e-05
GO:0007088	regulation of mitotic nuclear division	P	0.000863662	9.713e-05
GO:0040035	hermaphrodite genitalia development	P	0.000870679	9.79821e-05
GO:0008453	alanine-glyoxylate transaminase activity	F	0.000872814	9.83055e-05
GO:0006855	drug transmembrane transport	P	0.000895155	0.000101061
GO:0030350	iron-responsive element binding	F	0.000899331	0.000101662
GO:0010555	response to mannitol	P	0.000957342	0.000109114
GO:0017137	Rab GTPase binding	F	0.000957342	0.000109121
GO:0004438	phosphatidylinositol-3-phosphatase activity	F	0.000957966	0.000109539
GO:0004325	ferrochelatase activity	F	0.000957966	0.000109539
GO:0010306	rhamnogalacturonan II biosynthetic process	P	0.000957966	0.000109539
GO:0032794	GTPase activating protein binding	F	0.00100673	0.000115334
GO:0010319	stromule	C	0.0010362	0.000118785
GO:0035258	steroid hormone receptor binding	F	0.00106076	0.000122334
GO:0090263	positive regulation of canonical Wnt signaling pathway	P	0.00106076	0.0001226
GO:0004813	alanine-tRNA ligase activity	F	0.00106076	0.0001226
GO:0004652	polynucleotide adenylyltransferase activity	F	0.00106076	0.0001226
GO:0046784	viral mRNA export from host cell nucleus	P	0.00106076	0.0001226
GO:0043171	peptide catabolic process	P	0.00107896	0.000124859
GO:0009880	embryonic pattern specification	P	0.00115467	0.000134205
GO:0019255	glucose 1-phosphate metabolic process	P	0.00116943	0.000136259
GO:0046786	viral replication complex formation and maintenance	P	0.00116943	0.000136259
GO:0021955	central nervous system neuron axonogenesis	P	0.00118022	0.000137688
GO:0005811	lipid particle	C	0.00118159	0.000137934
GO:0016117	carotenoid biosynthetic process	P	0.00118687	0.000138721
GO:0051059	NF-kappaB binding	F	0.00124067	0.000145369
GO:0035329	hippo signaling	P	0.00124067	0.000145369
GO:0060135	maternal process involved in female pregnancy	P	0.00125551	0.000147563
GO:0080136	priming of cellular response to stress	P	0.00125551	0.000147563
GO:0032204	regulation of telomere maintenance	P	0.00130311	0.000153346
GO:0071230	cellular response to amino acid stimulus	P	0.001305	0.000153663
GO:0005507	copper ion binding	F	0.00134644	0.000158835
GO:0005528	FK506 binding	F	0.00135211	0.000159797
GO:0033169	histone H3-K9 demethylation	P	0.00147445	0.000175751
GO:0000291	nuclear-transcribed mRNA catabolic process, exonucleolytic	P	0.00147445	0.000175751
GO:0007129	synapsis	P	0.0014837	0.00017744
GO:0004614	phosphoglucomutase activity	F	0.0014837	0.000177669
GO:0042555	MCM complex	C	0.0014837	0.000177669
GO:0045719	negative regulation of glycogen biosynthetic process	P	0.0014837	0.000178035
GO:0000022	mitotic spindle elongation	P	0.00151724	0.000182501
GO:0060965	negative regulation of gene silencing by miRNA	P	0.00151724	0.000182829
GO:0090322	regulation of superoxide metabolic process	P	0.0015263	0.000184253
GO:0016235	aggresome	C	0.0015263	0.000184253
GO:0015271	outward rectifier potassium channel activity	F	0.00157413	0.000190791
GO:0006892	post-Golgi vesicle-mediated transport	P	0.00167256	0.000203241
GO:0009868	jasmonic acid and ethylene-dependent systemic resistance, jasmonic acid mediated signaling pathway	P	0.00177474	0.000216171
GO:0042407	cristae formation	P	0.00180766	0.000221866
GO:0009396	folic acid-containing compound biosynthetic process	P	0.00180766	0.000221883
GO:0015137	citrate transmembrane transporter activity	F	0.00180766	0.000221883
GO:0009697	salicylic acid biosynthetic process	P	0.00190121	0.000234185
GO:0043489	RNA stabilization	P	0.00190121	0.000234192
GO:0006506	GPI anchor biosynthetic process	P	0.00201067	0.000248986
GO:0031998	regulation of fatty acid beta-oxidation	P	0.00201067	0.000248986
GO:0000169	activation of MAPK activity involved in osmosensory signaling pathway	P	0.00201067	0.000248986
GO:0010111	glyoxysome organization	P	0.00203564	0.000252373
GO:0040027	negative regulation of vulval development	P	0.00205477	0.000255926
GO:0032927	positive regulation of activin receptor signaling pathway	P	0.00205477	0.000257422
GO:0033211	adiponectin-activated signaling pathway	P	0.00205477	0.000257422
GO:0043985	histone H4-R3 methylation	P	0.00205477	0.000257422
GO:0044020	histone methyltransferase activity (H4-R3 specific)	F	0.00205477	0.000257422
GO:0004827	proline-tRNA ligase activity	F	0.00205477	0.000257422
GO:0042518	negative regulation of tyrosine phosphorylation of Stat3 protein	P	0.00205477	0.000257422
GO:0010862	positive regulation of pathway-restricted SMAD protein phosphorylation	P	0.00205477	0.000257422
GO:0060766	negative regulation of androgen receptor signaling pathway	P	0.00205477	0.000257422
GO:0061199	striated muscle contraction involved in embryonic body morphogenesis	P	0.00205477	0.000257422
GO:0060059	embryonic retina morphogenesis in camera-type eye	P	0.00206305	0.000259058
GO:0021986	habenula development	P	0.00206305	0.000259058
GO:0080111	DNA demethylation	P	0.00206305	0.000259058
GO:0001103	RNA polymerase II repressing transcription factor binding	F	0.00206827	0.000260312
GO:0015976	carbon utilization	P	0.00206827	0.000260312
GO:0008258	head involution	P	0.00206827	0.000260312
GO:0006108	malate metabolic process	P	0.00207274	0.000261024
GO:0003755	peptidyl-prolyl cis-trans isomerase activity	F	0.0021631	0.000273482
GO:0031623	receptor internalization	P	0.00222669	0.000282298
GO:0005509	calcium ion binding	F	0.00222669	0.000282347
GO:0004004	ATP-dependent RNA helicase activity	F	0.00223467	0.000283683
GO:0006977	DNA damage response, signal transduction by p53 class mediator resulting in cell cycle arrest	P	0.00231782	0.000296085
GO:0035198	miRNA binding	F	0.00236418	0.000302349
GO:0005985	sucrose metabolic process	P	0.00238645	0.000305371
GO:0035098	ESC/E(Z) complex	C	0.00246467	0.000316807
GO:0045121	membrane raft	C	0.00247199	0.000318285
GO:0000777	condensed chromosome kinetochore	C	0.00250641	0.000323261
GO:0001077	transcriptional activator activity, RNA polymerase II core promoter proximal region sequence-specific binding	F	0.00267081	0.00034698
GO:0008967	phosphoglycolate phosphatase activity	F	0.00267081	0.00034698
GO:0000176	nuclear exosome (RNase complex)	C	0.00267081	0.00034698
GO:0035242	protein-arginine omega-N asymmetric methyltransferase activity	F	0.00267081	0.00034698
GO:0035241	protein-arginine omega-N monomethyltransferase activity	F	0.00267081	0.00034698
GO:0019919	peptidyl-arginine methylation, to asymmetrical-dimethyl arginine	P	0.00267081	0.00034698
GO:0042277	peptide binding	F	0.00269035	0.000349713
GO:0031017	exocrine pancreas development	P	0.00271867	0.000354772
GO:0045879	negative regulation of smoothened signaling pathway	P	0.00271867	0.000354772
GO:0009816	defense response to bacterium, incompatible interaction	P	0.00291688	0.000383172
GO:0006521	regulation of cellular amino acid metabolic process	P	0.00293394	0.000385626
GO:0001968	fibronectin binding	F	0.00295586	0.000390647
GO:0006360	transcription from RNA polymerase I promoter	P	0.00295586	0.000390647
GO:0043649	dicarboxylic acid catabolic process	P	0.00295586	0.000390647
GO:0032436	positive regulation of proteasomal ubiquitin-dependent protein catabolic process	P	0.00299107	0.000395733
GO:0005844	polysome	C	0.00300222	0.000397861
GO:0001703	gastrulation with mouth forming first	P	0.00312494	0.000416133
GO:0046349	amino sugar biosynthetic process	P	0.00312494	0.000416387
GO:0008143	poly(A) binding	F	0.00322241	0.000432001
GO:0045721	negative regulation of gluconeogenesis	P	0.00322241	0.000432408
GO:0021754	facial nucleus development	P	0.00322241	0.000432408
GO:0006430	lysyl-tRNA aminoacylation	P	0.00322241	0.000432408
GO:0071034	CUT catabolic process	P	0.00322241	0.000432408
GO:0043710	cell adhesion involved in multi-species biofilm formation	P	0.00322241	0.000432408
GO:0004824	lysine-tRNA ligase activity	F	0.00322241	0.000432408
GO:0000347	THO complex	C	0.00322241	0.000432408
GO:0008930	methylthioadenosine nucleosidase activity	F	0.00322241	0.000432408
GO:0048205	COPI coating of Golgi vesicle	P	0.00330824	0.000445136
GO:0006419	alanyl-tRNA aminoacylation	P	0.00330824	0.000445603
GO:0043140	ATP-dependent 3'-5' DNA helicase activity	F	0.00330824	0.000445603
GO:0003858	3-hydroxybutyrate dehydrogenase activity	F	0.00330824	0.000445603
GO:0045880	positive regulation of smoothened signaling pathway	P	0.00330824	0.000445603
GO:0008272	sulfate transport	P	0.0033161	0.000446901
GO:0032784	regulation of DNA-templated transcription, elongation	P	0.00341025	0.000460824
GO:0060359	response to ammonium ion	P	0.00342599	0.000464441
GO:0035372	protein localization to microtubule	P	0.00342599	0.000464441
GO:0030318	melanocyte differentiation	P	0.00342599	0.000464441
GO:0016634	oxidoreductase activity, acting on the CH-CH group of donors, oxygen as acceptor	F	0.0035022	0.000475278
GO:0072686	mitotic spindle	C	0.00357549	0.000485743
GO:0080034	host response to induction by symbiont of tumor, nodule or growth in host	P	0.00361067	0.000492614
GO:0015867	ATP transport	P	0.00361067	0.000492614
GO:0030581	symbiont intracellular protein transport in host	P	0.00361067	0.000492614
GO:0030260	entry into host cell	P	0.00361067	0.000492614
GO:0003684	damaged DNA binding	F	0.00363909	0.000496754
GO:0007601	visual perception	P	0.00368791	0.00050422
GO:0006465	signal peptide processing	P	0.00375961	0.000515656
GO:0009638	phototropism	P	0.00386547	0.000531468
GO:0006987	activation of signaling protein activity involved in unfolded protein response	P	0.00386547	0.000531856
GO:0045169	fusome	C	0.00386547	0.000531856
GO:0006433	prolyl-tRNA aminoacylation	P	0.0038764	0.000536448
GO:0031931	TORC1 complex	C	0.0038764	0.000536448
GO:0000738	DNA catabolic process, exonucleolytic	P	0.0038764	0.000536448
GO:0032008	positive regulation of TOR signaling	P	0.0038764	0.000536448
GO:0051013	microtubule severing	P	0.0038764	0.000536448
GO:0042733	embryonic digit morphogenesis	P	0.0038764	0.000536448
GO:0004450	isocitrate dehydrogenase (NADP+) activity	F	0.0038764	0.000536448
GO:0004045	aminoacyl-tRNA hydrolase activity	F	0.0038764	0.000536448
GO:0019632	shikimate metabolic process	P	0.0038764	0.000536448
GO:0007021	tubulin complex assembly	P	0.00388909	0.000539611
GO:0090609	single-species submerged biofilm formation	P	0.00388909	0.000539611
GO:0000413	protein peptidyl-prolyl isomerization	P	0.00402816	0.000563033
GO:0043523	regulation of neuron apoptotic process	P	0.00402816	0.000563249
GO:0042800	histone methyltransferase activity (H3-K4 specific)	F	0.00402816	0.000563249
GO:0004842	ubiquitin-protein transferase activity	F	0.00403132	0.000566559
GO:0014069	postsynaptic density	C	0.00403132	0.000567754
GO:0000188	inactivation of MAPK activity	P	0.00403132	0.000567754
GO:0045836	positive regulation of meiotic nuclear division	P	0.00403132	0.000567754
GO:0090042	tubulin deacetylation	P	0.00403132	0.000568104
GO:0032049	cardiolipin biosynthetic process	P	0.00403132	0.000568104
GO:0000407	pre-autophagosomal structure	C	0.00403132	0.000568104
GO:0050486	intramolecular transferase activity, transferring hydroxy groups	F	0.00403132	0.000568104
GO:0030548	acetylcholine receptor regulator activity	F	0.00403132	0.000568104
GO:0010832	negative regulation of myotube differentiation	P	0.00403132	0.000568104
GO:0031965	nuclear membrane	C	0.00405713	0.000572623
GO:0005700	polytene chromosome	C	0.00412129	0.000581977
GO:0008081	phosphoric diester hydrolase activity	F	0.00420025	0.000593736
GO:0030426	growth cone	C	0.00431504	0.000610899
GO:0010205	photoinhibition	P	0.00441539	0.000628025
GO:0030445	yeast-form cell wall	C	0.00441539	0.000628025
GO:0009543	chloroplast thylakoid lumen	C	0.00441539	0.000628624
GO:0080023	3R-hydroxyacyl-CoA dehydratase activity	F	0.00456672	0.000653144
GO:0006574	valine catabolic process	P	0.00456672	0.000653144
GO:0031987	locomotion involved in locomotory behavior	P	0.00456672	0.000653144
GO:0051410	detoxification of nitrogen compound	P	0.00456672	0.000653144
GO:0031624	ubiquitin conjugating enzyme binding	F	0.00456672	0.000653144
GO:0009594	detection of nutrient	P	0.00456672	0.000653144
GO:0019048	modulation by virus of host morphology or physiology	P	0.0045809	0.000656072
GO:0006656	phosphatidylcholine biosynthetic process	P	0.0045809	0.000656168
GO:0033523	histone H2B ubiquitination	P	0.00466209	0.000671174
GO:0019430	removal of superoxide radicals	P	0.00471578	0.000684366
GO:0043631	RNA polyadenylation	P	0.00471578	0.000684366
GO:0019886	antigen processing and presentation of exogenous peptide antigen via MHC class II	P	0.00471578	0.000684366
GO:0018106	peptidyl-histidine phosphorylation	P	0.00473922	0.000689828
GO:0004012	phospholipid-translocating ATPase activity	F	0.00473922	0.000689828
GO:0006102	isocitrate metabolic process	P	0.00505466	0.000739037
GO:0051322	anaphase	P	0.00506849	0.000742161
GO:0030027	lamellipodium	C	0.00530829	0.000779964
GO:0006085	acetyl-CoA biosynthetic process	P	0.00532187	0.000782344
GO:0071688	striated muscle myosin thick filament assembly	P	0.00536444	0.000789468
GO:0019003	GDP binding	F	0.00536444	0.000789768
GO:0006268	DNA unwinding involved in DNA replication	P	0.00539929	0.000795681
GO:0010165	response to X-ray	P	0.00557567	0.000823288
GO:0010246	rhamnogalacturonan I biosynthetic process	P	0.00594032	0.000886596
GO:0060028	convergent extension involved in axis elongation	P	0.00594032	0.000886596
GO:0017101	aminoacyl-tRNA synthetase multienzyme complex	C	0.00594032	0.000886596
GO:0003978	UDP-glucose 4-epimerase activity	F	0.00594032	0.000886596
GO:0008586	imaginal disc-derived wing vein morphogenesis	P	0.00594032	0.000886596
GO:0034739	histone deacetylase activity (H4-K16 specific)	F	0.00594032	0.000886596
GO:0019933	cAMP-mediated signaling	P	0.00594032	0.000886596
GO:0015691	cadmium ion transport	P	0.00594719	0.000888052
GO:0007280	pole cell migration	P	0.00604423	0.000902979
GO:0046184	aldehyde biosynthetic process	P	0.0060808	0.000909978
GO:0000900	translation repressor activity, nucleic acid binding	F	0.0060808	0.000909978
GO:0045111	intermediate filament cytoskeleton	C	0.00609417	0.000913088
GO:0005769	early endosome	C	0.00612828	0.000922181
GO:0071044	histone mRNA catabolic process	P	0.00612828	0.000922637
GO:0005536	glucose binding	F	0.00612828	0.000922637
GO:0047958	glycine:2-oxoglutarate aminotransferase activity	F	0.00612828	0.000922637
GO:0046667	compound eye retinal cell programmed cell death	P	0.00612828	0.000922637
GO:0005516	calmodulin binding	F	0.00621297	0.000936287
GO:0000184	nuclear-transcribed mRNA catabolic process, nonsense-mediated decay	P	0.00628818	0.000949443
GO:0016881	acid-amino acid ligase activity	F	0.00655883	0.000991732
GO:0007309	oocyte axis specification	P	0.00657152	0.000998295
GO:0034214	protein hexamerization	P	0.00657152	0.000998411
GO:0048188	Set1C/COMPASS complex	C	0.00657152	0.000998411
GO:2001289	lipid X metabolic process	P	0.00668969	0.00102266
GO:2001040	positive regulation of cellular response to drug	P	0.00668969	0.00102266
GO:0032252	secretory granule localization	P	0.00668969	0.00102266
GO:0031588	nucleotide-activated protein kinase complex	C	0.00668969	0.00102266
GO:0050567	glutaminyl-tRNA synthase (glutamine-hydrolyzing) activity	F	0.00668969	0.00102266
GO:0004484	mRNA guanylyltransferase activity	F	0.00668969	0.00102266
GO:0003975	UDP-N-acetylglucosamine-dolichyl-phosphate N-acetylglucosaminephosphotransferase activity	F	0.00668969	0.00102266
GO:0003826	alpha-ketoacid dehydrogenase activity	F	0.00668969	0.00102266
GO:0008158	hedgehog receptor activity	F	0.00668969	0.00102266
GO:0045956	positive regulation of calcium ion-dependent exocytosis	P	0.00668969	0.00102266
GO:0016572	histone phosphorylation	P	0.00696042	0.00106959
GO:0072583	clathrin-mediated endocytosis	P	0.00696521	0.00107235
GO:0001764	neuron migration	P	0.00701509	0.00108054
GO:0005876	spindle microtubule	C	0.00705041	0.00108649
GO:0005750	mitochondrial respiratory chain complex III	C	0.007061	0.00108965
GO:0048489	synaptic vesicle transport	P	0.00711898	0.00110593
GO:0043653	mitochondrial fragmentation involved in apoptotic process	P	0.00711898	0.00110839
GO:0009702	L-arabinokinase activity	F	0.00711898	0.00110839
GO:0043537	negative regulation of blood vessel endothelial cell migration	P	0.00711898	0.00110839
GO:0004679	AMP-activated protein kinase activity	F	0.00711898	0.00110839
GO:0070072	vacuolar proton-transporting V-type ATPase complex assembly	P	0.00711898	0.00110839
GO:0043047	single-stranded telomeric DNA binding	F	0.00711898	0.00110839
GO:0042475	odontogenesis of dentin-containing tooth	P	0.00711898	0.00110839
GO:0046369	galactose biosynthetic process	P	0.00711898	0.00110839
GO:0008353	RNA polymerase II carboxy-terminal domain kinase activity	F	0.00724433	0.00113158
GO:0010507	negative regulation of autophagy	P	0.00724433	0.00113158
GO:0046653	tetrahydrofolate metabolic process	P	0.00749901	0.00117462
GO:0010495	long-distance posttranscriptional gene silencing	P	0.00749901	0.00117462
GO:0030866	cortical actin cytoskeleton organization	P	0.00756266	0.00118952
GO:0003886	DNA (cytosine-5-)-methyltransferase activity	F	0.00756266	0.00118952
GO:0009558	embryo sac cellularization	P	0.00760115	0.00119613
GO:0080007	S-nitrosoglutathione reductase activity	F	0.00772923	0.00123811
GO:0033182	regulation of histone ubiquitination	P	0.00772923	0.00123811
GO:0071318	cellular response to ATP	P	0.00772923	0.00123811
GO:0045006	DNA deamination	P	0.00772923	0.00123811
GO:2000169	regulation of peptidyl-cysteine S-nitrosylation	P	0.00772923	0.00123811
GO:0043922	negative regulation by host of viral transcription	P	0.00772923	0.00123811
GO:0048714	positive regulation of oligodendrocyte differentiation	P	0.00772923	0.00123811
GO:0016752	sinapoyltransferase activity	F	0.00772923	0.00123811
GO:0004552	octanol dehydrogenase activity	F	0.00772923	0.00123811
GO:0031247	actin rod assembly	P	0.00772923	0.00123811
GO:0010870	positive regulation of receptor biosynthetic process	P	0.00772923	0.00123811
GO:0030289	protein phosphatase 4 complex	C	0.00772923	0.00123811
GO:0030128	clathrin coat of endocytic vesicle	C	0.00772923	0.00123811
GO:0060789	hair follicle placode formation	P	0.00772923	0.00123811
GO:0061198	fungiform papilla formation	P	0.00772923	0.00123811
GO:0010366	negative regulation of ethylene biosynthetic process	P	0.00772923	0.00123811
GO:0061029	eyelid development in camera-type eye	P	0.00772923	0.00123811
GO:0005850	eukaryotic translation initiation factor 2 complex	C	0.00797988	0.00128462
GO:0006047	UDP-N-acetylglucosamine metabolic process	P	0.00797988	0.00128462
GO:0004462	lactoylglutathione lyase activity	F	0.00797988	0.00128462
GO:0003917	DNA topoisomerase type I activity	F	0.00797988	0.00128462
GO:0000084	mitotic S phase	P	0.0081088	0.00130831
GO:0003779	actin binding	F	0.008247	0.0013318
GO:0015294	solute:cation symporter activity	F	0.00826535	0.00133596
GO:0010206	photosystem II repair	P	0.00842058	0.0013641
GO:0009068	aspartate family amino acid catabolic process	P	0.0086198	0.001397
GO:0000159	protein phosphatase type 2A complex	C	0.00879364	0.00142644
GO:0030055	cell-substrate junction	C	0.00881187	0.00143195
GO:0004611	phosphoenolpyruvate carboxykinase activity	F	0.00897102	0.00146301
GO:0035327	transcriptionally active chromatin	C	0.00897102	0.00146301
GO:0035278	miRNA mediated inhibition of translation	P	0.00897102	0.00146301
GO:0042372	phylloquinone biosynthetic process	P	0.00897102	0.00146301
GO:0048015	phosphatidylinositol-mediated signaling	P	0.00914821	0.00149536
GO:0004536	deoxyribonuclease activity	F	0.00914821	0.00149655
GO:0007041	lysosomal transport	P	0.00924044	0.0015123
GO:0016157	sucrose synthase activity	F	0.00926851	0.00151839
GO:0010181	FMN binding	F	0.00926851	0.00151958
GO:0007143	female meiotic division	P	0.00926851	0.00151958
GO:0006883	cellular sodium ion homeostasis	P	0.00927415	0.00152118
GO:0005719	nuclear euchromatin	C	0.00929412	0.00152647
GO:0046621	negative regulation of organ growth	P	0.00929412	0.00152647
GO:0006983	ER overload response	P	0.00973891	0.00160446
GO:0043266	regulation of potassium ion transport	P	0.00973891	0.00160446
GO:0051437	positive regulation of ubiquitin-protein ligase activity involved in regulation of mitotic cell cycle transition	P	0.00978163	0.00161363
GO:0005543	phospholipid binding	F	0.0100015	0.00165134
GO:0007585	respiratory gaseous exchange	P	0.0101719	0.00168158
GO:0030126	COPI vesicle coat	C	0.0101719	0.00168169
GO:0045476	nurse cell apoptotic process	P	0.0102896	0.0017086
GO:0043558	regulation of translational initiation in response to stress	P	0.0102896	0.0017086
GO:0008582	regulation of synaptic growth at neuromuscular junction	P	0.0102896	0.0017086
GO:0010529	negative regulation of transposition	P	0.0102896	0.0017086
GO:0009011	starch synthase activity	F	0.0104459	0.00173607
GO:0019481	L-alanine catabolic process, by transamination	P	0.0104802	0.00174556
GO:0090311	regulation of protein deacetylation	P	0.0104802	0.00174556
GO:0016882	cyclo-ligase activity	F	0.0104802	0.00174556
GO:0021903	rostrocaudal neural tube patterning	P	0.0104802	0.00174556
GO:0007265	Ras protein signal transduction	P	0.0105963	0.00176797
GO:0004525	ribonuclease III activity	F	0.0115355	0.00193052
GO:0048573	photoperiodism, flowering	P	0.0115636	0.00193689
GO:0010118	stomatal movement	P	0.0117516	0.00197094
GO:0009882	blue light photoreceptor activity	F	0.0117854	0.00197832
GO:0019388	galactose catabolic process	P	0.0119084	0.00200328
GO:0007053	spindle assembly involved in male meiosis	P	0.0119084	0.00200328
GO:0006471	protein ADP-ribosylation	P	0.0119915	0.00202072
GO:0035279	mRNA cleavage involved in gene silencing by miRNA	P	0.0119915	0.00202072
GO:0006536	glutamate metabolic process	P	0.0120162	0.00202577
GO:0009898	cytoplasmic side of plasma membrane	C	0.0122787	0.00207712
GO:0001817	regulation of cytokine production	P	0.0124859	0.0021149
GO:0004197	cysteine-type endopeptidase activity	F	0.0124929	0.00211788
GO:0071285	cellular response to lithium ion	P	0.0125967	0.00214104
GO:0031593	polyubiquitin binding	F	0.0125967	0.00214104
GO:0016652	oxidoreductase activity, acting on NAD(P)H, NAD(P) as acceptor	F	0.0125967	0.00214104
GO:0004473	malate dehydrogenase (decarboxylating) (NADP+) activity	F	0.0125967	0.00214104
GO:0008526	phosphatidylinositol transporter activity	F	0.0125967	0.00214104
GO:0035315	hair cell differentiation	P	0.0126656	0.00215633
GO:0006101	citrate metabolic process	P	0.0126734	0.00216003
GO:0048027	mRNA 5'-UTR binding	F	0.012827	0.00218846
GO:0070534	protein K63-linked ubiquitination	P	0.0128331	0.00219414
GO:0007112	male meiosis cytokinesis	P	0.0128488	0.00219868
GO:0009583	detection of light stimulus	P	0.0129383	0.00221775
GO:0007286	spermatid development	P	0.0130978	0.00225598
GO:0045777	positive regulation of blood pressure	P	0.0130978	0.00226062
GO:0005791	rough endoplasmic reticulum	C	0.0130978	0.00226062
GO:0045653	negative regulation of megakaryocyte differentiation	P	0.0130978	0.00226786
GO:0005952	cAMP-dependent protein kinase complex	C	0.0130978	0.00226786
GO:0000372	Group I intron splicing	P	0.0130978	0.00226786
GO:0016670	oxidoreductase activity, acting on a sulfur group of donors, oxygen as acceptor	F	0.0130978	0.00226786
GO:0016560	protein import into peroxisome matrix, docking	P	0.0130978	0.00226786
GO:0055059	asymmetric neuroblast division	P	0.0130978	0.00226786
GO:0034982	mitochondrial protein processing	P	0.0130978	0.00226786
GO:0016275	[cytochrome c]-arginine N-methyltransferase activity	F	0.0130978	0.00226786
GO:0008174	mRNA methyltransferase activity	F	0.0130978	0.00226786
GO:0015185	gamma-aminobutyric acid transmembrane transporter activity	F	0.0130978	0.00226786
GO:0080022	primary root development	P	0.013114	0.00227162
GO:0010107	potassium ion import	P	0.0131231	0.00227508
GO:0003746	translation elongation factor activity	F	0.0131231	0.00227508
GO:0006188	IMP biosynthetic process	P	0.0136045	0.00236543
GO:0006853	carnitine shuttle	P	0.0137924	0.00241857
GO:0006435	threonyl-tRNA aminoacylation	P	0.0137924	0.00241857
GO:0051731	polynucleotide 5'-hydroxyl-kinase activity	F	0.0137924	0.00241857
GO:0000993	RNA polymerase II core binding	F	0.0137924	0.00241857
GO:1901562	response to paraquat	P	0.0137924	0.00241857
GO:0032288	myelin assembly	P	0.0137924	0.00241857
GO:0004829	threonine-tRNA ligase activity	F	0.0137924	0.00241857
GO:0048388	endosomal lumen acidification	P	0.0137924	0.00241857
GO:0004789	thiamine-phosphate diphosphorylase activity	F	0.0137924	0.00241857
GO:0008972	phosphomethylpyrimidine kinase activity	F	0.0137924	0.00241857
GO:0030849	autosome	C	0.0137924	0.00241857
GO:0008902	hydroxymethylpyrimidine kinase activity	F	0.0137924	0.00241857
GO:0004181	metallocarboxypeptidase activity	F	0.0137924	0.00241857
GO:0004151	dihydroorotase activity	F	0.0137924	0.00241857
GO:0080005	photosystem stoichiometry adjustment	P	0.0137924	0.00243007
GO:0010040	response to iron(II) ion	P	0.0137924	0.00243007
GO:0045214	sarcomere organization	P	0.0137924	0.00243007
GO:1902115	regulation of organelle assembly	P	0.0137924	0.00243007
GO:0005885	Arp2/3 protein complex	C	0.0137924	0.00243007
GO:0005872	minus-end kinesin complex	C	0.0137924	0.00243007
GO:0000293	ferric-chelate reductase activity	F	0.0137924	0.00243007
GO:0004647	phosphoserine phosphatase activity	F	0.0137924	0.00243007
GO:0047497	mitochondrion transport along microtubule	P	0.0137924	0.00243007
GO:0016239	positive regulation of macroautophagy	P	0.0137924	0.00243007
GO:0019408	dolichol biosynthetic process	P	0.0140065	0.00247287
GO:0008517	folic acid transporter activity	F	0.0140065	0.00247287
GO:0072357	PTW/PP1 phosphatase complex	C	0.0144823	0.00256877
GO:0007188	adenylate cyclase-modulating G-protein coupled receptor signaling pathway	P	0.0144823	0.00256877
GO:0000930	gamma-tubulin complex	C	0.0144823	0.00256877
GO:0070584	mitochondrion morphogenesis	P	0.0144823	0.00256877
GO:0070193	synaptonemal complex organization	P	0.0144823	0.00256877
GO:0000212	meiotic spindle organization	P	0.0144823	0.00256877
GO:0034720	histone H3-K4 demethylation	P	0.0144823	0.00256877
GO:0035068	micro-ribonucleoprotein complex	C	0.0144823	0.00256877
GO:0043087	regulation of GTPase activity	P	0.0146225	0.00259646
GO:0008306	associative learning	P	0.0149391	0.00265855
GO:0007028	cytoplasm organization	P	0.0149391	0.00267392
GO:0018885	carbon tetrachloride metabolic process	P	0.0149391	0.00267863
GO:0052629	phosphatidylinositol-3,5-bisphosphate 3-phosphatase activity	F	0.0149391	0.00267863
GO:0071371	cellular response to gonadotropin stimulus	P	0.0149391	0.00267863
GO:0004662	CAAX-protein geranylgeranyltransferase activity	F	0.0149391	0.00267863
GO:0004610	phosphoacetylglucosamine mutase activity	F	0.0149391	0.00267863
GO:0004526	ribonuclease P activity	F	0.0149391	0.00267863
GO:0016487	farnesol metabolic process	P	0.0149391	0.00267863
GO:0030621	U4 snRNA binding	F	0.0149391	0.00267863
GO:0003823	antigen binding	F	0.0149391	0.00267863
GO:0010676	positive regulation of cellular carbohydrate metabolic process	P	0.0149391	0.00267863
GO:0008062	eclosion rhythm	P	0.0149391	0.00267863
GO:2000012	regulation of auxin polar transport	P	0.0152116	0.0027352
GO:0004021	L-alanine:2-oxoglutarate aminotransferase activity	F	0.0152116	0.0027352
GO:0031145	anaphase-promoting complex-dependent catabolic process	P	0.0154127	0.00277359
GO:0071329	cellular response to sucrose stimulus	P	0.0155555	0.00280718
GO:0007179	transforming growth factor beta receptor signaling pathway	P	0.0162908	0.00294777
GO:0006488	dolichol-linked oligosaccharide biosynthetic process	P	0.0162908	0.00294931
GO:0044416	induction by symbiont of host defense response	P	0.0162908	0.00294931
GO:0000266	mitochondrial fission	P	0.0162908	0.00294931
GO:0000062	fatty-acyl-CoA binding	F	0.0162908	0.00294931
GO:0042219	cellular modified amino acid catabolic process	P	0.0164366	0.00298236
GO:0008271	secondary active sulfate transmembrane transporter activity	F	0.0164366	0.00298236
GO:0006289	nucleotide-excision repair	P	0.0165058	0.0029966
GO:0005217	intracellular ligand-gated ion channel activity	F	0.0165256	0.00300139
GO:0010098	suspensor development	P	0.016813	0.00306454
GO:0032496	response to lipopolysaccharide	P	0.0169453	0.00309234
GO:0022416	chaeta development	P	0.0169993	0.00310343
GO:0051903	S-(hydroxymethyl)glutathione dehydrogenase activity	F	0.0170698	0.00312494
GO:0090386	phagosome maturation involved in apoptotic cell clearance	P	0.0170698	0.00312494
GO:0051409	response to nitrosative stress	P	0.0170698	0.00312494
GO:0016886	ligase activity, forming phosphoric ester bonds	F	0.0170698	0.00312494
GO:0050291	sphingosine N-acyltransferase activity	F	0.0170698	0.00312494
GO:0071339	MLL1 complex	C	0.0171762	0.00314692
GO:0009678	hydrogen-translocating pyrophosphatase activity	F	0.0183792	0.00337531
GO:0004656	procollagen-proline 4-dioxygenase activity	F	0.0183792	0.00337531
GO:0003918	DNA topoisomerase type II (ATP-hydrolyzing) activity	F	0.0183792	0.00337531
GO:0070933	histone H4 deacetylation	P	0.0184564	0.00339618
GO:0043813	phosphatidylinositol-3,5-bisphosphate 5-phosphatase activity	F	0.0184564	0.00339618
GO:0048149	behavioral response to ethanol	P	0.0184564	0.00339618
GO:0030263	apoptotic chromosome condensation	P	0.0184564	0.00339618
GO:0000279	M phase	P	0.0187419	0.00345006
GO:0007480	imaginal disc-derived leg morphogenesis	P	0.0189035	0.00349214
GO:0030742	GTP-dependent protein binding	F	0.0189035	0.00349214
GO:0032505	reproduction of a single-celled organism	P	0.0196652	0.0036402
GO:0048263	determination of dorsal identity	P	0.0196652	0.0036402
GO:0042384	cilium assembly	P	0.0196652	0.0036402
GO:0051082	unfolded protein binding	F	0.0200963	0.00372705
GO:0018401	peptidyl-proline hydroxylation to 4-hydroxy-L-proline	P	0.0201376	0.00374345
GO:0005902	microvillus	C	0.0201376	0.00374345
GO:0031539	positive regulation of anthocyanin metabolic process	P	0.0201376	0.00374345
GO:0043330	response to exogenous dsRNA	P	0.0201376	0.00374345
GO:0071366	cellular response to indolebutyric acid stimulus	P	0.0202258	0.00376277
GO:0001750	photoreceptor outer segment	C	0.0203707	0.00380448
GO:0045213	neurotransmitter receptor metabolic process	P	0.0203707	0.00380448
GO:0006207	'de novo' pyrimidine nucleobase biosynthetic process	P	0.0203707	0.00380448
GO:0043236	laminin binding	F	0.0203707	0.00380448
GO:0050017	L-3-cyanoalanine synthase activity	F	0.0203707	0.00380448
GO:0010842	retina layer formation	P	0.0203707	0.00380448
GO:0019500	cyanide catabolic process	P	0.0203707	0.00380448
GO:0071941	nitrogen cycle metabolic process	P	0.0207223	0.00387314
GO:0016331	morphogenesis of embryonic epithelium	P	0.0207223	0.00387314
GO:0071668	plant-type cell wall assembly	P	0.0207629	0.00388976
GO:0050815	phosphoserine binding	F	0.0207629	0.00388976
GO:0008541	proteasome regulatory particle, lid subcomplex	C	0.0207629	0.00388976
GO:0005669	transcription factor TFIID complex	C	0.021279	0.0039926
GO:0005643	nuclear pore	C	0.0214376	0.00402391
GO:0009226	nucleotide-sugar biosynthetic process	P	0.0218932	0.00412371
GO:0030433	ER-associated ubiquitin-dependent protein catabolic process	P	0.0218932	0.00412371
GO:0010192	mucilage biosynthetic process	P	0.0220143	0.00414811
GO:0044273	sulfur compound catabolic process	P	0.0220196	0.00415071
GO:0045807	positive regulation of endocytosis	P	0.0220424	0.00415819
GO:0001523	retinoid metabolic process	P	0.0230018	0.00435084
GO:0045037	protein import into chloroplast stroma	P	0.023191	0.00439197
GO:0070555	response to interleukin-1	P	0.023191	0.0043967
GO:0051055	negative regulation of lipid biosynthetic process	P	0.023191	0.0043967
GO:0034446	substrate adhesion-dependent cell spreading	P	0.023191	0.0043967
GO:0035282	segmentation	P	0.0232259	0.00441004
GO:0000460	maturation of 5.8S rRNA	P	0.0234015	0.00445186
GO:0046677	response to antibiotic	P	0.0234015	0.00445186
GO:0006610	ribosomal protein import into nucleus	P	0.0236762	0.00453718
GO:0006607	NLS-bearing protein import into nucleus	P	0.0236762	0.00453718
GO:0070932	histone H3 deacetylation	P	0.0236762	0.00453718
GO:0006208	pyrimidine nucleobase catabolic process	P	0.0236762	0.00453718
GO:0032094	response to food	P	0.0236762	0.00453718
GO:0005254	chloride channel activity	F	0.0236762	0.00453718
GO:0008886	glyceraldehyde-3-phosphate dehydrogenase (NADP+) (non-phosphorylating) activity	F	0.0236762	0.00453718
GO:0008568	microtubule-severing ATPase activity	F	0.0236762	0.00453718
GO:0010867	positive regulation of triglyceride biosynthetic process	P	0.0236762	0.00453718
GO:0010747	positive regulation of plasma membrane long-chain fatty acid transport	P	0.0236762	0.00453718
GO:0030089	phycobilisome	C	0.0236762	0.00453718
GO:0045911	positive regulation of DNA recombination	P	0.0236762	0.00453718
GO:0060441	epithelial tube branching involved in lung morphogenesis	P	0.0236762	0.00458814
GO:0019226	transmission of nerve impulse	P	0.0236762	0.00458814
GO:0006424	glutamyl-tRNA aminoacylation	P	0.0236762	0.00458814
GO:0043906	Ala-tRNA(Pro) hydrolase activity	F	0.0236762	0.00458814
GO:0050995	negative regulation of lipid catabolic process	P	0.0236762	0.00458814
GO:0001156	TFIIIC-class transcription factor binding	F	0.0236762	0.00458814
GO:0001032	RNA polymerase III type 3 promoter DNA binding	F	0.0236762	0.00458814
GO:0001031	RNA polymerase III type 2 promoter DNA binding	F	0.0236762	0.00458814
GO:0001030	RNA polymerase III type 1 promoter DNA binding	F	0.0236762	0.00458814
GO:0070373	negative regulation of ERK1 and ERK2 cascade	P	0.0236762	0.00458814
GO:0048387	negative regulation of retinoic acid receptor signaling pathway	P	0.0236762	0.00458814
GO:0016695	oxidoreductase activity, acting on hydrogen as donor	F	0.0236762	0.00458814
GO:0004571	mannosyl-oligosaccharide 1,2-alpha-mannosidase activity	F	0.0236762	0.00458814
GO:0008623	CHRAC	C	0.0236762	0.00458814
GO:0010569	regulation of double-strand break repair via homologous recombination	P	0.0236762	0.00458814
GO:0045945	positive regulation of transcription from RNA polymerase III promoter	P	0.0236762	0.00458814
GO:0007596	blood coagulation	P	0.023949	0.00464447
GO:0005460	UDP-glucose transmembrane transporter activity	F	0.0241161	0.00468036
GO:0050897	cobalt ion binding	F	0.0246121	0.00478554
GO:0015692	lead ion transport	P	0.0250716	0.00487852
GO:0051881	regulation of mitochondrial membrane potential	P	0.025337	0.00493567
GO:0031491	nucleosome binding	F	0.025337	0.00493567
GO:0010031	circumnutation	P	0.0254764	0.00496466
GO:0019903	protein phosphatase binding	F	0.0257605	0.00502375
GO:0006353	DNA-templated transcription, termination	P	0.0258447	0.00504204
GO:0031053	primary miRNA processing	P	0.0263972	0.00516346
GO:0003913	DNA photolyase activity	F	0.0270874	0.0053041
GO:0043022	ribosome binding	F	0.0270874	0.0053041
GO:0045218	zonula adherens maintenance	P	0.0273573	0.00536487
GO:0005915	zonula adherens	C	0.0273573	0.00536487
GO:0045947	negative regulation of translational initiation	P	0.0273573	0.00536487
GO:0042470	melanosome	C	0.0274479	0.00538663
GO:0005839	proteasome core complex	C	0.0278304	0.00546773
GO:0000105	histidine biosynthetic process	P	0.0282049	0.00561341
GO:0043181	vacuolar sequestering	P	0.0282049	0.00561341
GO:0009173	pyrimidine ribonucleoside monophosphate metabolic process	P	0.0282049	0.00561341
GO:0030519	snoRNP binding	F	0.0282049	0.00561341
GO:0000156	phosphorelay response regulator activity	F	0.0282049	0.00561943
GO:0018467	formaldehyde dehydrogenase activity	F	0.0282049	0.00563734
GO:0018342	protein prenylation	P	0.0282049	0.00563734
GO:0048741	skeletal muscle fiber development	P	0.0282049	0.00563734
GO:0006068	ethanol catabolic process	P	0.0282049	0.00563734
GO:0090004	positive regulation of establishment of protein localization to plasma membrane	P	0.0282049	0.00563734
GO:0030970	retrograde protein transport, ER to cytosol	P	0.0282049	0.00563734
GO:0016688	L-ascorbate peroxidase activity	F	0.0282049	0.00563734
GO:0004416	hydroxyacylglutathione hydrolase activity	F	0.0282049	0.00563734
GO:0016262	protein N-acetylglucosaminyltransferase activity	F	0.0282049	0.00563734
GO:0003406	retinal pigment epithelium development	P	0.0282049	0.00563734
GO:0045815	positive regulation of gene expression, epigenetic	P	0.0282049	0.00563734
GO:0009910	negative regulation of flower development	P	0.0282049	0.00566608
GO:2000067	regulation of root morphogenesis	P	0.0282049	0.00569399
GO:0070300	phosphatidic acid binding	F	0.0282049	0.00569399
GO:0004298	threonine-type endopeptidase activity	F	0.0282049	0.00569955
GO:0072349	modified amino acid transmembrane transporter activity	F	0.0282049	0.00571968
GO:2001241	positive regulation of extrinsic apoptotic signaling pathway in absence of ligand	P	0.0282049	0.00571968
GO:0006680	glucosylceramide catabolic process	P	0.0282049	0.00571968
GO:0001682	tRNA 5'-leader removal	P	0.0282049	0.00571968
GO:0005947	mitochondrial alpha-ketoglutarate dehydrogenase complex	C	0.0282049	0.00571968
GO:0032593	insulin-responsive compartment	C	0.0282049	0.00571968
GO:0051643	endoplasmic reticulum localization	P	0.0282049	0.00571968
GO:0032463	negative regulation of protein homooligomerization	P	0.0282049	0.00571968
GO:0090162	establishment of epithelial cell polarity	P	0.0282049	0.00571968
GO:0043634	polyadenylation-dependent ncRNA catabolic process	P	0.0282049	0.00571968
GO:0031585	regulation of inositol 1,4,5-trisphosphate-sensitive calcium-release channel activity	P	0.0282049	0.00571968
GO:0031520	plasma membrane of cell tip	C	0.0282049	0.00571968
GO:0004750	ribulose-phosphate 3-epimerase activity	F	0.0282049	0.00571968
GO:0017009	protein-phycocyanobilin linkage	P	0.0282049	0.00571968
GO:0070006	metalloaminopeptidase activity	F	0.0282049	0.00571968
GO:0016561	protein import into peroxisome matrix, translocation	P	0.0282049	0.00571968
GO:0016533	cyclin-dependent protein kinase 5 holoenzyme complex	C	0.0282049	0.00571968
GO:0000120	RNA polymerase I transcription factor complex	C	0.0282049	0.00571968
GO:0000025	maltose catabolic process	P	0.0282049	0.00571968
GO:0042640	anagen	P	0.0282049	0.00571968
GO:0004348	glucosylceramidase activity	F	0.0282049	0.00571968
GO:0003876	AMP deaminase activity	F	0.0282049	0.00571968
GO:0003863	3-methyl-2-oxobutanoate dehydrogenase (2-methylpropanoyl-transferring) activity	F	0.0282049	0.00571968
GO:1900091	regulation of raffinose biosynthetic process	P	0.0282049	0.00571968
GO:1900088	regulation of inositol biosynthetic process	P	0.0282049	0.00571968
GO:0016199	axon midline choice point recognition	P	0.0282049	0.00571968
GO:0004134	4-alpha-glucanotransferase activity	F	0.0282049	0.00571968
GO:0034608	vulval location	P	0.0282049	0.00571968
GO:0060706	cell differentiation involved in embryonic placenta development	P	0.0282049	0.00571968
GO:0001889	liver development	P	0.0282049	0.00573884
GO:0032933	SREBP signaling pathway	P	0.0282049	0.00574469
GO:0045347	negative regulation of MHC class II biosynthetic process	P	0.0282049	0.00574469
GO:0045322	unmethylated CpG binding	F	0.0282049	0.00574469
GO:0051771	negative regulation of nitric-oxide synthase biosynthetic process	P	0.0282049	0.00574469
GO:0051770	positive regulation of nitric-oxide synthase biosynthetic process	P	0.0282049	0.00574469
GO:0040026	positive regulation of vulval development	P	0.0282049	0.00574469
GO:0004663	Rab geranylgeranyltransferase activity	F	0.0282049	0.00574469
GO:0004660	protein farnesyltransferase activity	F	0.0282049	0.00574469
GO:0004516	nicotinate phosphoribosyltransferase activity	F	0.0282049	0.00574469
GO:0031213	RSF complex	C	0.0282049	0.00574469
GO:0008631	intrinsic apoptotic signaling pathway in response to oxidative stress	P	0.0282049	0.00574469
GO:0042331	phototaxis	P	0.0282049	0.00574469
GO:0097361	CIA complex	C	0.0282049	0.00574469
GO:0021846	cell proliferation in forebrain	P	0.0282049	0.00574469
GO:0046296	glycolate catabolic process	P	0.0282049	0.00574469
GO:0006750	glutathione biosynthetic process	P	0.0285828	0.00582461
GO:0003887	DNA-directed DNA polymerase activity	F	0.02904	0.0059346
GO:0042059	negative regulation of epidermal growth factor receptor signaling pathway	P	0.02904	0.0059346
GO:0098852	lytic vacuole membrane	C	0.0294005	0.0060253
GO:0046855	inositol phosphate dephosphorylation	P	0.0294005	0.0060253
GO:0008593	regulation of Notch signaling pathway	P	0.0294005	0.0060253
GO:0006828	manganese ion transport	P	0.0296434	0.00607723
GO:0005778	peroxisomal membrane	C	0.0297219	0.00610149
GO:0003899	DNA-directed RNA polymerase activity	F	0.0297219	0.00610149
GO:0009089	lysine biosynthetic process via diaminopimelate	P	0.0297219	0.00611938
GO:0008080	N-acetyltransferase activity	F	0.0297219	0.00612281
GO:0051775	response to redox state	P	0.0298346	0.00615533
GO:0005720	nuclear heterochromatin	C	0.0298346	0.00615533
GO:0006075	(1->3)-beta-D-glucan biosynthetic process	P	0.0299948	0.00619706
GO:0009903	chloroplast avoidance movement	P	0.0300983	0.00622499
GO:0017025	TBP-class protein binding	F	0.0300983	0.00622499
GO:0007498	mesoderm development	P	0.0301407	0.00624029
GO:0042472	inner ear morphogenesis	P	0.0301407	0.00624029
GO:0016482	cytosolic transport	P	0.0303723	0.00629046
GO:0010380	regulation of chlorophyll biosynthetic process	P	0.0306688	0.00635407
GO:0010273	detoxification of copper ion	P	0.0311933	0.00651921
GO:0015074	DNA integration	P	0.0311933	0.00651921
GO:0071889	14-3-3 protein binding	F	0.0311933	0.00651921
GO:0052592	oxidoreductase activity, acting on CH or CH2 groups, with an iron-sulfur protein as acceptor	F	0.0311933	0.00651921
GO:0045181	glutamate synthase activity, NAD(P)H as acceptor	F	0.0311933	0.00651921
GO:0005923	bicellular tight junction	C	0.0311933	0.00651921
GO:0033017	sarcoplasmic reticulum membrane	C	0.0311933	0.00651921
GO:0050916	sensory perception of sweet taste	P	0.0311933	0.00651921
GO:0043515	kinetochore binding	F	0.0311933	0.00651921
GO:0004619	phosphoglycerate mutase activity	F	0.0311933	0.00651921
GO:0000177	cytoplasmic exosome (RNase complex)	C	0.0311933	0.00651921
GO:0031298	replication fork protection complex	C	0.0311933	0.00651921
GO:0015812	gamma-aminobutyric acid transport	P	0.0311933	0.00651921
GO:0016149	translation release factor activity, codon specific	F	0.0311933	0.00651921
GO:0010297	heteropolysaccharide binding	F	0.0311933	0.00651921
GO:0010152	pollen maturation	P	0.0313699	0.0065629
GO:0012510	trans-Golgi network transport vesicle membrane	C	0.0313699	0.0065743
GO:0048040	UDP-glucuronate decarboxylase activity	F	0.0313699	0.0065743
GO:0008195	phosphatidate phosphatase activity	F	0.0313699	0.0065743
GO:0032947	protein complex scaffold	F	0.031697	0.00666581
GO:2001006	regulation of cellulose biosynthetic process	P	0.031697	0.00666581
GO:0071311	cellular response to acetate	P	0.031697	0.00666581
GO:0043984	histone H4-K16 acetylation	P	0.031697	0.00666581
GO:0000733	DNA strand renaturation	P	0.031697	0.00666581
GO:0015965	diadenosine tetraphosphate metabolic process	P	0.031697	0.00666581
GO:0035188	hatching	P	0.031697	0.00666581
GO:0009846	pollen germination	P	0.0319538	0.00672212
GO:0000794	condensed nuclear chromosome	C	0.0321222	0.00676221
GO:0070265	necrotic cell death	P	0.0331191	0.00697927
GO:0007632	visual behavior	P	0.0331191	0.00697927
GO:0046785	microtubule polymerization	P	0.033381	0.00703928
GO:0055081	anion homeostasis	P	0.0340689	0.00719175
GO:0033522	histone H2A ubiquitination	P	0.0346703	0.00733627
GO:2001021	negative regulation of response to DNA damage stimulus	P	0.0346703	0.00733627
GO:0005459	UDP-galactose transmembrane transporter activity	F	0.0346703	0.00733627
GO:0036079	purine nucleotide-sugar transport	P	0.0346703	0.00733627
GO:0035151	regulation of tube size, open tracheal system	P	0.0346703	0.00733627
GO:0009707	chloroplast outer membrane	C	0.03538	0.00750181
GO:0010271	regulation of chlorophyll catabolic process	P	0.0357523	0.00760665
GO:0005776	autophagosome	C	0.0357523	0.00760665
GO:0031418	L-ascorbic acid binding	F	0.0357523	0.00760665
GO:0048268	clathrin coat assembly	P	0.0357523	0.00760665
GO:0000146	microfilament motor activity	F	0.0357523	0.00760665
GO:0008460	dTDP-glucose 4,6-dehydratase activity	F	0.0357523	0.00760665
GO:0008142	oxysterol binding	F	0.0357523	0.00760665
GO:0009931	calcium-dependent protein serine/threonine kinase activity	F	0.0357525	0.00761446
GO:0048259	regulation of receptor-mediated endocytosis	P	0.0358362	0.00764787
GO:0031057	negative regulation of histone modification	P	0.0358362	0.00764787
GO:0046835	carbohydrate phosphorylation	P	0.0358362	0.00764787
GO:0008308	voltage-gated anion channel activity	F	0.0358362	0.00764787
GO:0009650	UV protection	P	0.0359307	0.00767063
GO:1901140	p-coumaryl alcohol transport	P	0.036223	0.00773565
GO:0019897	extrinsic component of plasma membrane	C	0.0365677	0.00781191
GO:0044801	single-organism membrane fusion	P	0.0367173	0.00785451
GO:0051216	cartilage development	P	0.0367173	0.00785451
GO:0035613	RNA stem-loop binding	F	0.0369965	0.0079169
GO:0010116	positive regulation of abscisic acid biosynthetic process	P	0.037222	0.00797057
GO:0051365	cellular response to potassium ion starvation	P	0.0377357	0.00808329
GO:0007026	negative regulation of microtubule depolymerization	P	0.038775	0.00834805
GO:0006027	glycosaminoglycan catabolic process	P	0.038775	0.00834805
GO:0043202	lysosomal lumen	C	0.038775	0.00834805
GO:0031095	platelet dense tubular network membrane	C	0.038775	0.00834805
GO:0019779	Atg8 activating enzyme activity	F	0.038775	0.00834805
GO:0021904	dorsal/ventral neural tube patterning	P	0.038775	0.00834805
GO:0080151	positive regulation of salicylic acid mediated signaling pathway	P	0.038775	0.00834805
GO:0043123	positive regulation of I-kappaB kinase/NF-kappaB signaling	P	0.0389551	0.00839528
GO:0004774	succinate-CoA ligase activity	F	0.0391854	0.00845341
GO:0009303	rRNA transcription	P	0.0391854	0.00845341
GO:0003857	3-hydroxyacyl-CoA dehydrogenase activity	F	0.0391854	0.00845341
GO:0051299	centrosome separation	P	0.0393411	0.0084984
GO:0048190	wing disc dorsal/ventral pattern formation	P	0.0393411	0.0084984
GO:0030119	AP-type membrane coat adaptor complex	C	0.0393411	0.0084984
GO:0009875	pollen-pistil interaction	P	0.0395657	0.0085498
GO:0009065	glutamine family amino acid catabolic process	P	0.0396655	0.00857423
GO:0045765	regulation of angiogenesis	P	0.039855	0.00862674
GO:0009051	pentose-phosphate shunt, oxidative branch	P	0.039855	0.00862674
GO:0032957	inositol trisphosphate metabolic process	P	0.0405147	0.00878127
GO:0005832	chaperonin-containing T-complex	C	0.0406967	0.00882954
GO:0009590	detection of gravity	P	0.0407754	0.00885254
GO:0010216	maintenance of DNA methylation	P	0.0409076	0.00888717
GO:0010285	L,L-diaminopimelate aminotransferase activity	F	0.0417779	0.00916095
GO:0006616	SRP-dependent cotranslational protein targeting to membrane, translocation	P	0.0417779	0.00916095
GO:0005933	cellular bud	C	0.0417779	0.00916095
GO:0001569	patterning of blood vessels	P	0.0417779	0.00916095
GO:0051748	UTP-monosaccharide-1-phosphate uridylyltransferase activity	F	0.0417779	0.00916095
GO:0005859	muscle myosin complex	C	0.0417779	0.00916095
GO:0006175	dATP biosynthetic process	P	0.0417779	0.00916095
GO:0044342	type B pancreatic cell proliferation	P	0.0417779	0.00916095
GO:0050733	RS domain binding	F	0.0417779	0.00916095
GO:0051182	coenzyme transport	P	0.0417779	0.00916095
GO:0070208	protein heterotrimerization	P	0.0417779	0.00916095
GO:0048026	positive regulation of mRNA splicing, via spliceosome	P	0.0417779	0.00916095
GO:0046969	NAD-dependent histone deacetylase activity (H3-K9 specific)	F	0.0417779	0.00916095
GO:0010719	negative regulation of epithelial to mesenchymal transition	P	0.0417779	0.00916095
GO:0004008	copper-exporting ATPase activity	F	0.0417779	0.00916095
GO:0034647	histone demethylase activity (H3-trimethyl-K4 specific)	F	0.0417779	0.00916095
GO:0035095	behavioral response to nicotine	P	0.0417779	0.00916095
GO:0060840	artery development	P	0.0417779	0.00916095
GO:0045899	positive regulation of RNA polymerase II transcriptional preinitiation complex assembly	P	0.0417779	0.00916095
GO:0006414	translational elongation	P	0.0418619	0.0091824
GO:0021772	olfactory bulb development	P	0.0419119	0.00920549
GO:0030904	retromer complex	C	0.0419119	0.00920549
GO:0016559	peroxisome fission	P	0.0419119	0.00920549
GO:0016197	endosomal transport	P	0.0420031	0.00923161
GO:0005200	structural constituent of cytoskeleton	F	0.0432845	0.00952579
GO:0005506	iron ion binding	F	0.0435522	0.00958785
GO:0010100	negative regulation of photomorphogenesis	P	0.0438431	0.00966343
GO:0042026	protein refolding	P	0.0438431	0.00966343
GO:0006741	NADP biosynthetic process	P	0.0446678	0.00986581
GO:0040002	collagen and cuticulin-based cuticle development	P	0.0446678	0.00986581
GO:0042759	long-chain fatty acid biosynthetic process	P	0.0446678	0.00986581
GO:0085020	protein K6-linked ubiquitination	P	0.0446678	0.00986581
GO:0000288	nuclear-transcribed mRNA catabolic process, deadenylation-dependent decay	P	0.0451392	0.00998428
GO:0010972	negative regulation of G2/M transition of mitotic cell cycle	P	0.0451392	0.00998428
GO:0010069	zygote asymmetric cytokinesis in embryo sac	P	0.0451392	0.0100157
GO:0001964	startle response	P	0.0451392	0.0100157
GO:0005677	chromatin silencing complex	C	0.0451392	0.0100157
GO:0010601	positive regulation of auxin biosynthetic process	P	0.0451392	0.0100157
GO:0030132	clathrin coat of coated pit	C	0.0451392	0.0100157
GO:0046294	formaldehyde catabolic process	P	0.0451392	0.0100157
GO:0007300	ovarian nurse cell to oocyte transport	P	0.0469716	0.0104393
GO:0031371	ubiquitin conjugating enzyme complex	C	0.0469716	0.0104393
GO:0015368	calcium:cation antiporter activity	F	0.0469716	0.0104393
GO:0010090	trichome morphogenesis	P	0.0469859	0.0104458
GO:0070008	serine-type exopeptidase activity	F	0.0476683	0.0106044
GO:0001709	cell fate determination	P	0.0480884	0.0107014
GO:0006911	phagocytosis, engulfment	P	0.0485225	0.0108015
GO:0000729	DNA double-strand break processing	P	0.049028	0.0109318
GO:0009652	thigmotropism	P	0.049028	0.0109318
GO:0050679	positive regulation of epithelial cell proliferation	P	0.049028	0.0109318
GO:0015758	glucose transport	P	0.049028	0.0109318
GO:0080160	selenate transport	P	0.049028	0.0109318
GO:0051262	protein tetramerization	P	0.0490636	0.0109433
GO:0033613	activating transcription factor binding	F	0.0491757	0.0109719

[truncated: 7 more sheets: ST-11, ST-12, ST-13, ST-14, ST-15, ST-16, ST-17]
