# Supplementary material for: Genome and evolution of the shade‐requiring medicinal herb Panax ginseng
Source: Plant Biotechnol J. 2018 May 25;16(11):1904–17. doi: 10.1111/pbi.12926 (PMC6181221; doi:10.1111/pbi.12926)
Supplement: Supplementary file 3 — Data S1 List of metabolites and metabolic reactions in ginseng genome‐scale metabolic network. [file PBI-16-1904-s003.xls]

## Sheet: Ginseng Met Network
Sheet	Description
Reactions	List of metabolic reactions in ginseng genome-scale metabolic network with enzyme commission numbers and corresponding genes
Metabolites	List of metabolites in ginseng genome-scale metabolic network with full names and formulas

## Sheet: Reactions
Rxn name	Rxn description	Formula	Gene-reaction association	Genes	Proteins	Subsystem	Reversible	LB	UB	Objective	Confidence Score	EC Number	Notes
PPASc	Soluble inorganic pyrophosphatase, cytosol	h2o[c] + ppi[c] -> 2 pi[c] + h[c]	(Pg_S0753_1)	Pg_S0753.1		Starch and sucrose metabolism (Sucrose)	0	0	1000	0	4	3.6.1.1	Localization confirmed in UniProt
PPASs	Soluble inorganic pyrophosphatase, plastidic	h2o[s] + ppi[s] -> h[s] + 2 pi[s]	Pg_S2069_2	Pg_S2069.2		Starch and sucrose metabolism (Sucrose)	0	0	1000	0	4	3.6.1.1	Localization confirmed in UniProt
PPASm	Soluble inorganic pyrophosphatase, mitochondrial	h2o[m] + ppi[m] -> h[m] + 2 pi[m]	(Pg_S0753_1)	Pg_S0753.1		Starch and sucrose metabolism (Sucrose)	0	0	1000	0	2	3.6.1.1	Isoform added based on literature
PPASx	Soluble inorganic pyrophosphatase, peroxisomal	h2o[x] + ppi[x] -> h[x] + 2 pi[x]	(Pg_S0753_1)	Pg_S0753.1		Starch and sucrose metabolism (Sucrose)	0	0	1000	0	1	3.6.1.1	Isoform added based on literature
DUDTc	2-Deoxyuridine 5-diphosphate:oxidized-thioredoxin 2-oxidoreductase	udp[c] + trdrd[c] -> h2o[c] + trdox[c] + dudp[c]	(Pg_S0725_4 or Pg_S0746_4 or Pg_S0896_16 or Pg_S1550_2 or Pg_S1703_23 or Pg_S1869_3 or Pg_S2106_14 or Pg_S2123_14 or Pg_S2845_1 or Pg_S3518_2 or Pg_S4234_5 or Pg_S5082_3 or Pg_S6217_1 or Pg_S6331_4 or Pg_S6468_7)	(Pg_S0725.4 or Pg_S0746.4 or Pg_S0896.16 or Pg_S1550.2 or Pg_S1703.23 or Pg_S1869.3 or Pg_S2106.14 or Pg_S2123.14 or Pg_S2845.1 or Pg_S3518.2 or Pg_S4234.5 or Pg_S5082.3 or Pg_S6217.1 or Pg_S6331.4 or Pg_S6468.7)		Pyrimidine metabolism	0	0	1000	0	4	1.17.4.1	Gap-filling reaction
PPASv	Soluble inorganic pyrophosphatase, vacuolar	h2o[v] + ppi[v] -> h[v] + 2 pi[v]	(Pg_S0753_1)	Pg_S0753.1		Starch and sucrose metabolism (Sucrose)	0	0	1000	0	1	3.6.1.1	Isoform added based on literature
DPCOAKc	Dephospho-CoA kinase	atp[c] + dpcoa[c] -> adp[c] + h[c] + coa[c]	(Pg_S0189_13 or Pg_S0408_12 or Pg_S7475_5)	Pg_S0189.13 Pg_S0408.12 Pg_S7475.5		Pantothenate and CoA metabolism	0	0	1000	0	2	2.7.1.24	gap filling rxn for coa biosynthesis
GTHRc	Glutathione reductase (NADPH), cytosolic	h[c] + gthox[c] + nadph[c] -> 2 gthrd[c] + nadp[c]	(Pg_S0093_7 or Pg_S0152_4 or Pg_S0312_6 or Pg_S0316_5 or Pg_S1605_3 or Pg_S1815_2 or Pg_S1849_2 or Pg_S1849_3 or Pg_S2488_1 or Pg_S2813_17 or Pg_S2854_8)	Pg_S0093.7 Pg_S0152.4 Pg_S0312.6 Pg_S0316.5 Pg_S1605.3 Pg_S1815.2 Pg_S1849.2 Pg_S1849.3 Pg_S2488.1 Pg_S2813.17 Pg_S2854.8		Sulfate metabolism (Glutathione)	0	0	1000	0	1	1.8.1.7	gap filling rxn for ethylene biosynthesis
TMDSc	Thymidylate synthase	dump[c] + mlthf[c] <=> dhf[c] + dtmp[c]	(Pg_S2014_1 or Pg_S3109_21)	Pg_S2014.1 Pg_S3109.21		Pyrimidine metabolism	1	-1000	1000	0	2	2.1.1.45
ATDTDc	ATP:dTDP phosphotransferase	atp[c] + dtdp[c] -> dttp[c] + adp[c]	(Pg_S0595_18 or Pg_S0595_16 or Pg_S0835_3 or Pg_S0889_74 or Pg_S1615_15 or Pg_S2797_10 or Pg_S4468_13 or Pg_S5425_10 or Pg_S6284_7)	Pg_S0595.18 Pg_S0595.16 Pg_S0835.3 Pg_S0889.74 Pg_S1615.15 Pg_S2797.10 Pg_S4468.13 Pg_S5425.10 Pg_S6284.7		Pyrimidine metabolism	0	0	1000	0	2	2.7.4.6
CTPSc	CTP synthetase	utp[c] + atp[c] + h2o[c] + gln-L[c] -> glu-L[c] + ctp[c] + adp[c] + pi[c] + 2 h[c]	(Pg_S0459_3 or Pg_S1133_5 or Pg_S1151_4 or Pg_S1334_13 or Pg_S3277_10 or Pg_S3325_16 or Pg_S5102_1 or Pg_S5727_11 or Pg_S5973_5 or Pg_S6793_1 or Pg_S6954_4 or Pg_S7041_2 or Pg_S7070_1 or Pg_S7070_2)	Pg_S0459.3 Pg_S1133.5 Pg_S1151.4 Pg_S1334.13 Pg_S3277.10 Pg_S3325.16 Pg_S5102.1 Pg_S5727.11 Pg_S5973.5 Pg_S6793.1 Pg_S6954.4 Pg_S7041.2 Pg_S7070.1 Pg_S7070.2		Pyrimidine metabolism	0	0	1000	0	1	6.3.4.2
ATDCDc	ATP:dCDP phosphotransferase	atp[c] + dcdp[c] -> dctp[c] + adp[c]	(Pg_S0595_18 or Pg_S0595_16 or Pg_S0835_3 or Pg_S0889_74 or Pg_S1615_15 or Pg_S2797_10 or Pg_S4468_13 or Pg_S5425_10 or Pg_S6284_7)	(Pg_S0595.18 or Pg_S0595.16 or Pg_S0835.3 or Pg_S0889.74 or Pg_S1615.15 or Pg_S2797.10 or Pg_S4468.13 or Pg_S5425.10 or Pg_S6284.7)		Pyrimidine metabolism	0	0	1000	0	1	2.7.4.6
CTPRc	ribonucleoside-triphosphate reductase (CTP)	ctp[c] + fadh2[c] -> dctp[c] + h2o[c] + fad[c]				Pyrimidine metabolism	0	0	1000	0	1	1.17.4.2
TDSRc	Thioredoxin reductase (NADPH), cytosolic	h[c] + nadph[c] + trdox[c] <=> nadp[c] + trdrd[c]	(Pg_S0126_11 or Pg_S0129_44 or Pg_S0129_43 or Pg_S0129_40 or Pg_S0129_42 or Pg_S0129_41 or Pg_S0129_45 or Pg_S0458_14 or Pg_S0493_37 or Pg_S0680_10 or Pg_S0812_40 or Pg_S0925_12 or Pg_S1041_6 or Pg_S1295_29 or Pg_S1352_10 or Pg_S1382_8 or Pg_S1382_9 or Pg_S1733_1 or Pg_S1865_20 or Pg_S1957_24 or Pg_S1973_7 or Pg_S2156_2 or Pg_S2470_9 or Pg_S2664_1 or Pg_S2903_4 or Pg_S3028_16 or Pg_S3432_15 or Pg…	Pg_S0126.11 Pg_S0129.44 Pg_S0129.43 Pg_S0129.40 Pg_S0129.42 Pg_S0129.41 Pg_S0129.45 Pg_S0458.14 Pg_S0493.37 Pg_S0680.10 Pg_S0812.40 Pg_S0925.12 Pg_S1041.6 Pg_S1295.29 Pg_S1352.10 Pg_S1382.8 Pg_S1382.9 Pg_S1733.1 Pg_S1865.20 Pg_S1957.24 Pg_S1973.7 Pg_S2156.2 Pg_S2470.9 Pg_S2664.1 Pg_S2903.4 Pg_S3028.16 Pg_S3432.15 Pg_S3432.18 Pg_S3432.16 Pg_S3675.8 Pg_S3794.15 Pg_S3959.4 Pg_S4021.1 Pg_S4048.7 Pg_S…		Pyrimidine metabolism	1	-1000	1000	0	4	1.8.1.9
DHPDc	Dihydropyrimidinase	h2o[c] + 56dura[c] <=> h[c] + cala[c]	(Pg_S0668_3 or Pg_S1040_3 or Pg_S1800_4)	Pg_S0668.3 Pg_S1040.3 Pg_S1800.4		Pantothenate and CoA metabolism	1	-1000	1000	0	2	3.5.2.2
DHDHc	Dihydropyrimidine dehydrogenase (NADP+)	h[c] + nadp[c] + 56dura[c] <=> nadph[c] + ura[c]	(Pg_S0668_3 or Pg_S2870_2)	Pg_S0668.3 Pg_S2870.2		Pyrimidine metabolism	1	-1000	1000	0	2	1.3.1.2
DUMPKc	dUMP kinase	atp[c] + dump[c] <=> adp[c] + dudp[c]	(Pg_S0126_20 or Pg_S1746_16 or Pg_S1866_7 or Pg_S3598_1 or Pg_S4620_4 or Pg_S6148_9)	(Pg_S0126.20 or Pg_S1746.16 or Pg_S1866.7 or Pg_S3598.1 or Pg_S4620.4 or Pg_S6148.9)		Pyrimidine metabolism	1	-1000	1000	0	1	2.7.4.22	Gap-filling reaction
DUTPDc	ATP:dTDP phosphotransferase	atp[c] + dudp[c] -> dutp[c] + adp[c]	(Pg_S0595_18 or Pg_S0595_16 or Pg_S0835_3 or Pg_S0889_74 or Pg_S1615_15 or Pg_S2797_10 or Pg_S4468_13 or Pg_S5425_10 or Pg_S6284_7)	Pg_S0595.18 Pg_S0595.16 Pg_S0835.3 Pg_S0889.74 Pg_S1615.15 Pg_S2797.10 Pg_S4468.13 Pg_S5425.10 Pg_S6284.7		Pyrimidine metabolism	0	0	1000	0	2	2.7.4.6
DUTNHc	dUTP pyrophosphatase	h2o[c] + dutp[c] -> h[c] + ppi[c] + dump[c]	(Pg_S0015_8 or Pg_S1346_5 or Pg_S2334_7 or Pg_S2688_10)	Pg_S0015.8 Pg_S1346.5 Pg_S2334.7 Pg_S2688.10		Pyrimidine metabolism	0	0	1000	0	4	3.6.1.23
DUMPc	2-Deoxyuridine 5-monophosphate phosphohydrolase	h2o[c] + dump[c] -> pi[c] + duri[c]	(Pg_S0167_3 or Pg_S0304_9 or Pg_S0711_5 or Pg_S0762_61 or Pg_S0785_15 or Pg_S0810_17 or Pg_S0906_17 or Pg_S0992_46 or Pg_S1583_23 or Pg_S1583_24 or Pg_S1974_24 or Pg_S2238_11 or Pg_S2473_15 or Pg_S3037_5 or Pg_S3353_7 or Pg_S3717_5 or Pg_S4910_2 or Pg_S6520_4 or Pg_S6520_5 or Pg_S6717_2)	Pg_S0167.3 Pg_S0304.9 Pg_S0711.5 Pg_S0762.61 Pg_S0785.15 Pg_S0810.17 Pg_S0906.17 Pg_S0992.46 Pg_S1583.23 Pg_S1583.24 Pg_S1974.24 Pg_S2238.11 Pg_S2473.15 Pg_S3037.5 Pg_S3353.7 Pg_S3717.5 Pg_S4910.2 Pg_S6520.4 Pg_S6520.5 Pg_S6717.2		Pyrimidine metabolism	0	0	1000	0	1	3.1.3.5
RBPCs	Ribulose-bisphosphate carboxylase	h2o[s] + co2[s] + rb15bp[s] -> 2 3pg[s]	(Pg_S0375_3 or Pg_S0441_5 or Pg_S0516_26 or Pg_S1481_2 or Pg_S1481_3 or Pg_S1497_17 or Pg_S1599_8 or Pg_S2003_23 or Pg_S3552_1 or Pg_S3797_10 or Pg_S4526_10 or Pg_S5632_3 or Pg_S5969_6)	Pg_S0375.3 Pg_S0441.5 Pg_S0516.26 Pg_S1481.2 Pg_S1481.3 Pg_S1497.17 Pg_S1599.8 Pg_S2003.23 Pg_S3552.1 Pg_S3797.10 Pg_S4526.10 Pg_S5632.3 Pg_S5969.6		Calvin cycle	0	0	1000	0	4	4.1.1.39
ATPSm	ATP synthase (complex V), mitochondrial	3 h[c] + pi[m] + adp[m] -> h2o[m] + 2 h[m] + atp[m]	(Pg_S0018_3 or Pg_S0061_88 or Pg_S0093_16 or Pg_S0134_5 or Pg_S0142_32 or Pg_S0172_3 or Pg_S0324_9 or Pg_S0516_25 or Pg_S0520_4 or Pg_S0536_15 or Pg_S0595_19 or Pg_S0664_30 or Pg_S0805_6 or Pg_S0835_4 or Pg_S0889_62 or Pg_S0941_6 or Pg_S0984_5 or Pg_S1030_1 or Pg_S1055_42 or Pg_S1061_11 or Pg_S1214_13 or Pg_S1307_3 or Pg_S1460_4 or Pg_S1493_8 or Pg_S1661_15 or Pg_S1670_1 or Pg_S1707_5 or Pg_S1776…	(Pg_S0018.3 or Pg_S0061.88 or Pg_S0093.16 or Pg_S0134.5 or Pg_S0142.32 or Pg_S0172.3 or Pg_S0324.9 or Pg_S0516.25 or Pg_S0520.4 or Pg_S0536.15 or Pg_S0595.19 or Pg_S0664.30 or Pg_S0805.6 or Pg_S0835.4 or Pg_S0889.62 or Pg_S0941.6 or Pg_S0984.5 or Pg_S1030.1 or Pg_S1055.42 or Pg_S1061.11 or Pg_S1214.13 or Pg_S1307.3 or Pg_S1460.4 or Pg_S1493.8 or Pg_S1661.15 or Pg_S1670.1 or Pg_S1707.5 or Pg_S1776…		Oxidative phosphorylation	0	0	1000	0	4	3.6.3.14	Gap-filling reaction
UPRTs	Uracil phosphoribosyltransferase, plastidic	ppi[s] + ump[s] <=> ura[s] + prpp[s]	(Pg_S0979_3 or Pg_S1529_5 or Pg_S2923_1 or Pg_S3687_5)	Pg_S0979.3 Pg_S1529.5 Pg_S2923.1 Pg_S3687.5		Pyrimidine metabolism	1	-1000	1000	0	4	2.4.2.9
URIKGs	uridine kinase (GTP), plastidic	uri[s] + gtp[s] -> h[s] + ump[s] + gdp[s]	(Pg_S0304_27 or Pg_S0587_1 or Pg_S0896_26 or Pg_S1338_3 or Pg_S3529_12 or Pg_S4053_1)	Pg_S0304.27 Pg_S0587.1 Pg_S0896.26 Pg_S1338.3 Pg_S3529.12 Pg_S4053.1		Pyrimidine metabolism	0	0	1000	0	4	2.7.1.48
NO3Rm	Nitrate reductase (Ubiquinol-8), mitochondrial	no3[c] + q8h2[m] -> 2 h[c] + h2o[m] + q8[m] + no2[c]				Oxidative phosphorylation	0	0	1000	0	4	1.7.99.4
UPHs	Uridine phosphorylase, plastidic	pi[s] + uri[s] <=> ura[s] + r1p[s]				Pyrimidine metabolism	1	-1000	1000	0	2	2.4.2.3
ADK1s	Adenylate kinase, plastidic	atp[s] + amp[s] -> 2 adp[s]	(Pg_S0039_12 or Pg_S0043_6 or Pg_S0133_1 or Pg_S0187_10 or Pg_S0294_3 or Pg_S0318_6 or Pg_S1104_20 or Pg_S1335_21 or Pg_S1679_8 or Pg_S2123_2 or Pg_S2582_2 or Pg_S2647_12 or Pg_S3077_24 or Pg_S3431_7 or Pg_S3656_8 or Pg_S4384_2 or Pg_S8972_1)	Pg_S0039.12 Pg_S0043.6 Pg_S0133.1 Pg_S0187.10 Pg_S0294.3 Pg_S0318.6 Pg_S1104.20 Pg_S1335.21 Pg_S1679.8 Pg_S2123.2 Pg_S2582.2 Pg_S2647.12 Pg_S3077.24 Pg_S3431.7 Pg_S3656.8 Pg_S4384.2 Pg_S8972.1		Purine metabolism	0	0	1000	0	4	2.7.4.3
UPHc	Uridine phosphorylase, cytosolic	pi[c] + uri[c] <=> ura[c] + r1p[c]				Pyrimidine metabolism	1	-1000	1000	0	4	2.4.2.3
UPRTc	Uracil phosphoribosyltransferase, cytosolic	ppi[c] + ump[c] <=> ura[c] + prpp[c]	(Pg_S0979_3 or Pg_S1529_5 or Pg_S2923_1 or Pg_S3687_5)	Pg_S0979.3 Pg_S1529.5 Pg_S2923.1 Pg_S3687.5		Pyrimidine metabolism	1	-1000	1000	0	4	2.4.2.9
CMPs	Cytidine-5-monophosphate phosphohydrolase	h2o[s] + cmp[s] -> pi[s] + cytd[s]	(Pg_S0167_3 or Pg_S0304_9 or Pg_S0711_5 or Pg_S0762_61 or Pg_S0785_15 or Pg_S0810_17 or Pg_S0906_17 or Pg_S0992_46 or Pg_S1583_23 or Pg_S1583_24 or Pg_S1974_24 or Pg_S2238_11 or Pg_S2473_15 or Pg_S3037_5 or Pg_S3353_7 or Pg_S3717_5 or Pg_S4910_2 or Pg_S6520_4 or Pg_S6520_5 or Pg_S6717_2)	Pg_S0167.3 Pg_S0304.9 Pg_S0711.5 Pg_S0762.61 Pg_S0785.15 Pg_S0810.17 Pg_S0906.17 Pg_S0992.46 Pg_S1583.23 Pg_S1583.24 Pg_S1974.24 Pg_S2238.11 Pg_S2473.15 Pg_S3037.5 Pg_S3353.7 Pg_S3717.5 Pg_S4910.2 Pg_S6520.4 Pg_S6520.5 Pg_S6717.2		Pyrimidine metabolism	0	0	1000	0	1	3.1.3.5
ATCYs	ATP:cytidine 5-phosphotransferase, plastidic	atp[s] + cytd[s] -> h[s] + adp[s] + cmp[s]	(Pg_S0190_25 or Pg_S0469_2 or Pg_S0896_26 or Pg_S1075_30 or Pg_S1147_2 or Pg_S1338_3 or Pg_S1590_21 or Pg_S1871_1 or Pg_S2015_8 or Pg_S2299_3 or Pg_S2773_12 or Pg_S2955_5 or Pg_S3132_3 or Pg_S4053_1 or Pg_S4170_3 or Pg_S4635_2)	(Pg_S0190.25 or Pg_S0469.2 or Pg_S0896.26 or Pg_S1075.30 or Pg_S1147.2 or Pg_S1338.3 or Pg_S1590.21 or Pg_S1871.1 or Pg_S2015.8 or Pg_S2299.3 or Pg_S2773.12 or Pg_S2955.5 or Pg_S3132.3 or Pg_S4053.1 or Pg_S4170.3 or Pg_S4635.2)		Pyrimidine metabolism	0	0	1000	0	4	2.7.1.48
APLm	Acetolactate synthase, mitochondrial	pyr[m] + 2ahethmpp[m] -> alac-S[m] + thmpp[m]	(Pg_S0290_18 or Pg_S1995_16 or Pg_S3092_4 or Pg_S4888_7 or Pg_S5699_9)	(Pg_S0290.18 or Pg_S1995.16 or Pg_S3092.4 or Pg_S4888.7 or Pg_S5699.9)		Valine, leucine and isoleucine metabolism	0	0	1000	0	2	2.2.1.6
APLs	Acetolactate synthase, plastidic	pyr[s] + 2ahethmpp[s] -> alac-S[s] + thmpp[s]	(Pg_S0290_18 or Pg_S0536_1 or Pg_S0937_14 or Pg_S0937_11 or Pg_S1995_16 or Pg_S2027_5 or Pg_S2027_9 or Pg_S3092_4 or Pg_S4888_7 or Pg_S5699_9)	Pg_S0290.18 Pg_S0536.1 Pg_S0937.14 Pg_S0937.11 Pg_S1995.16 Pg_S2027.5 Pg_S2027.9 Pg_S3092.4 Pg_S4888.7 Pg_S5699.9		Valine, leucine and isoleucine metabolism	0	0	1000	0	4	2.2.1.6
BUPNc	beta-ureidopropionase	h[c] + h2o[c] + cala[c] -> co2[c] + nh4[c] + ala-B[c]	(Pg_S0747_22 or Pg_S3615_13)	Pg_S0747.22 Pg_S3615.13		Pantothenate and CoA metabolism	0	0	1000	0	2	3.5.1.6
DTMPKc	dTMP kinase	atp[c] + dtmp[c] -> adp[c] + dtdp[c]	(Pg_S0672_12 or Pg_S0708_21 or Pg_S0813_12 or Pg_S2965_10 or Pg_S7596_5)	Pg_S0672.12 Pg_S0708.21 Pg_S0813.12 Pg_S2965.10 Pg_S7596.5		Pyrimidine metabolism	0	0	1000	0	2	2.7.4.9
URIKGc	uridine kinase (GTP), cytosolic	gtp[c] + uri[c] -> h[c] + ump[c] + gdp[c]	(Pg_S0304_27 or Pg_S0587_1 or Pg_S0896_26 or Pg_S1338_3 or Pg_S3529_12 or Pg_S4053_1)	Pg_S0304.27 Pg_S0587.1 Pg_S0896.26 Pg_S1338.3 Pg_S3529.12 Pg_S4053.1		Pyrimidine metabolism	0	0	1000	0	4	2.7.1.48
GTPCYTDPTc	GTP:cytidine 5-phosphotransferase, cytosolic	gtp[c] + cytd[c] <=> gdp[c] + cmp[c]	(Pg_S0190_25 or Pg_S0469_2 or Pg_S0896_26 or Pg_S1075_30 or Pg_S1147_2 or Pg_S1338_3 or Pg_S1590_21 or Pg_S1871_1 or Pg_S2015_8 or Pg_S2299_3 or Pg_S2773_12 or Pg_S2955_5 or Pg_S3132_3 or Pg_S4053_1 or Pg_S4170_3 or Pg_S4635_2)	(Pg_S0190.25 or Pg_S0469.2 or Pg_S0896.26 or Pg_S1075.30 or Pg_S1147.2 or Pg_S1338.3 or Pg_S1590.21 or Pg_S1871.1 or Pg_S2015.8 or Pg_S2299.3 or Pg_S2773.12 or Pg_S2955.5 or Pg_S3132.3 or Pg_S4053.1 or Pg_S4170.3 or Pg_S4635.2)		Pyrimidine metabolism	1	-1000	1000	0	4	2.7.1.48
ATPSs	ATP synthase (complex V), plastidic	pi[s] + adp[s] + 3 h[u] -> h2o[s] + 3 h[s] + atp[s]	(Pg_S0018_3 or Pg_S0061_88 or Pg_S0093_16 or Pg_S0134_5 or Pg_S0142_32 or Pg_S0172_3 or Pg_S0324_9 or Pg_S0516_25 or Pg_S0520_4 or Pg_S0536_15 or Pg_S0595_19 or Pg_S0664_30 or Pg_S0805_6 or Pg_S0835_4 or Pg_S0889_62 or Pg_S0941_6 or Pg_S0984_5 or Pg_S1030_1 or Pg_S1055_42 or Pg_S1061_11 or Pg_S1214_13 or Pg_S1307_3 or Pg_S1460_4 or Pg_S1493_8 or Pg_S1661_15 or Pg_S1670_1 or Pg_S1707_5 or Pg_S1776…	(Pg_S0018.3 or Pg_S0061.88 or Pg_S0093.16 or Pg_S0134.5 or Pg_S0142.32 or Pg_S0172.3 or Pg_S0324.9 or Pg_S0516.25 or Pg_S0520.4 or Pg_S0536.15 or Pg_S0595.19 or Pg_S0664.30 or Pg_S0805.6 or Pg_S0835.4 or Pg_S0889.62 or Pg_S0941.6 or Pg_S0984.5 or Pg_S1030.1 or Pg_S1055.42 or Pg_S1061.11 or Pg_S1214.13 or Pg_S1307.3 or Pg_S1460.4 or Pg_S1493.8 or Pg_S1661.15 or Pg_S1670.1 or Pg_S1707.5 or Pg_S1776…		Photosynthesis; Photophosphorylation	0	0	1000	0	4	3.6.3.14	Gap-filling reaction
COALDDH	Coniferyl aldehyde:NAD oxidoreductase_c0	conald[c] + h2o[c] + nad[c] <=> nadh[c] + 2 h[c] + fer[c]	((Pg_Root119084_c0_seq1 or Pg_Root119084_c0_seq16) or (Pg_Root119084_c0_seq1 or Pg_Root119084_c0_seq16))	Pg_Root119084_c0_seq1 Pg_Root119084_c0_seq16 Pg_Root119084_c0_seq1 Pg_Root119084_c0_seq16		Phenylpropanoid metabolism	1	-1000	1000	0
TRE6PS	UDPglucose:D-glucose-6-phosphate 1-alpha-D-glucosyltransferase_c0	g6p-A[c] + udpg[c] -> tre6p[c] + udp[c] + h[c]	((Pg_Root85582_c0_seq2 or Pg_Root127662_c0_seq11 or Pg_Root127662_c0_seq8 or Pg_Root126139_c0_seq1 or Pg_Root127662_c0_seq4 or Pg_Root126398_c1_seq5) or (Pg_Root85582_c0_seq2 or Pg_Root127662_c0_seq11 or Pg_Root127662_c0_seq8 or Pg_Root126139_c0_seq1 or Pg_Root127662_c0_seq4 or Pg_Root126398_c1_seq5) or (Pg_Root85582_c0_seq2 or Pg_Root127662_c0_seq11 or Pg_Root127662_c0_seq8 or Pg_Root126139_c0_s…	Pg_Root85582_c0_seq2 Pg_Root127662_c0_seq11 Pg_Root127662_c0_seq8 Pg_Root126139_c0_seq1 Pg_Root127662_c0_seq4 Pg_Root126398_c1_seq5 Pg_Root85582_c0_seq2 Pg_Root127662_c0_seq11 Pg_Root127662_c0_seq8 Pg_Root126139_c0_seq1 Pg_Root127662_c0_seq4 Pg_Root126398_c1_seq5 Pg_Root85582_c0_seq2 Pg_Root127662_c0_seq11 Pg_Root127662_c0_seq8 Pg_Root126139_c0_seq1 Pg_Root127662_c0_seq4 Pg_Root126398_c1_seq5		Starch and sucrose metabolism	0	0	1000	0
ICITHLc	isocitrate hydro-lyase (cis-aconitate-forming)_c0	1R_2S_1_Hydroxypropane_123_tricarboxylate[c] <=> h2o[c] + acon-C[c]	(Pg_Root183102_c0_seq1 or Pg_Root121552_c0_seq4)	Pg_Root183102_c0_seq1 Pg_Root121552_c0_seq4		Glutamate metabolism	1	-1000	1000	0
HDECHOc	Hexadecanoic acid:fatty acid omega-hydroxylase_c0	o2[c] + hdca[c] + h[c] + nadph[c] -> nadp[c] + h2o[c] + hydro16[c]	(Pg_Root175883_c0_seq1 or Pg_Root102778_c0_seq1)	Pg_Root175883_c0_seq1 Pg_Root102778_c0_seq1		Cutin biosynthesis	0	0	1000	0
GRDPTc	geranyl-diphosphate:isopentenyl-diphosphate transtransferase (adding 7 isopentenyl units)_c0	grdp[c] + 7 ipdp[c] -> npdp[c] + 7 h[c] + 7 ppi[c]				Phylloquinone, Plastoquinone and Ubiquinone Metabolism	0	0	1000	0
UDPRTc	UDP-L-rhamnose:quercetin 3-O-rhamnosyltransferase_c0	qrctn[c] + udprmn[c] -> Quercitrin[c] + udp[c]				Flavonoid biosynthesis	0	0	1000	0
FKc	ATP:D-fructose 6-phosphotransferase_c0	atp[c] + fru-B[c] -> f6p-B[c] + adp[c] + h[c]	((Pg_Root122033_c0_seq10 or Pg_Root122033_c0_seq8 or Pg_Root114686_c0_seq10 or Pg_Root125708_c0_seq3 or Pg_Root66180_c0_seq1 or Pg_Root175052_c0_seq1 or Pg_Root122033_c0_seq5) or (Pg_Root168278_c0_seq1 or Pg_Root122007_c0_seq9 or Pg_Root114037_c0_seq16 or Pg_Root114037_c0_seq11 or Pg_Root114037_c0_seq9 or Pg_Root94188_c0_seq2) or (Pg_S0093_2 or Pg_S0234_21 or Pg_S0244_9 or Pg_S0368_2 or Pg_S0435_…	Pg_Root122033_c0_seq10 Pg_Root122033_c0_seq8 Pg_Root114686_c0_seq10 Pg_Root125708_c0_seq3 Pg_Root66180_c0_seq1 Pg_Root175052_c0_seq1 Pg_Root122033_c0_seq5 Pg_Root168278_c0_seq1 Pg_Root122007_c0_seq9 Pg_Root114037_c0_seq16 Pg_Root114037_c0_seq11 Pg_Root114037_c0_seq9 Pg_Root94188_c0_seq2 Pg_S0093.2 Pg_S0234.21 Pg_S0244.9 Pg_S0368.2 Pg_S0435.1 Pg_S0588.13 Pg_S0592.2 Pg_S0635.5 Pg_S0890.4 Pg_S1259.3…		Starch and sucrose metabolism (Sucrose)	0	0	1000	0
INVc	sucrose alpha-glucohydrolase_c0	h2o[c] + sucr[c] -> fru-B[c] + glc-A[c]	((Pg_Root116543_c0_seq7 or Pg_Root116543_c0_seq5 or Pg_Root116543_c0_seq13) or (Pg_S3876_17 or Pg_S0652_8 or Pg_S5615_3))	Pg_Root116543_c0_seq7 Pg_Root116543_c0_seq5 Pg_Root116543_c0_seq13		Starch and sucrose metabolism (Sucrose)	0	0	1000	0
ACLS	pyruvate:pyruvate acetaldehydetransferase (decarboxylating)_c0	h[c] + 2 pyr[c] -> co2[c] + alac-S[c]	((Pg_Root196788_c0_seq1 and Pg_Root14709_c0_seq1) or (Pg_S0290_18 or Pg_S0536_1 or Pg_S0937_14 or Pg_S0937_11 or Pg_S1995_16 or Pg_S2027_5 or Pg_S2027_9 or Pg_S3092_4 or Pg_S4888_7 or Pg_S5699_9))	Pg_Root196788_c0_seq1 Pg_Root14709_c0_seq1 Pg_S0290.18 Pg_S0536.1 Pg_S0937.14 Pg_S0937.11 Pg_S1995.16 Pg_S2027.5 Pg_S2027.9 Pg_S3092.4 Pg_S4888.7 Pg_S5699.9		Pyruvate metabolism	0	0	1000	0
PSUMTSULTc	3'-phosphoadenylyl-sulfate:3-methylthiopropyl-desulfoglucosinolate sulfotransferase_c0	paps[c] + 3_Methylthiopropyl_desulfoglucosinolate[c] -> pap[c] + h[c] + Glucoiberverin[c]	Pg_Root199101_c0_seq1	Pg_Root199101_c0_seq1		Biosynthesis_of_benzenic_and_indolic_glucosinolates_(core_structure_and_secondary_modifications)	0	0	1000	0
PSUMTBUTc	3'-phosphoadenylyl-sulfate:4-methylthiobutyl-desulfoglucosinolate sulfotransferase_c0	4_Methylthiobutyl_desulfoglucosinolate[c] + paps[c] -> pap[c] + h[c] + Glucoerucin[c]	Pg_Root199101_c0_seq1	Pg_Root199101_c0_seq1		Biosynthesis_of_benzenic_and_indolic_glucosinolates_(core_structure_and_secondary_modifications)	0	0	1000	0
GLUSc	Glucosinolate synthase	Indolylmethyl_desulfoglucosinolate[c] + paps[c] -> pap[c] + h[c] + Glucobrassicin[c]	Pg_Root199101_c0_seq1	Pg_Root199101_c0_seq1		Biosynthesis_of_aliphatic_glucosinolates_(core_structure_and_secondary_modifications)	0	0	1000	0
UDPGMTBUTc	UDP-glucose:4-methylthiobutylthiohydroximate S-beta-D-glucosyltransferase_c0	4_Methylthiobutylthiohydroximate[c] + udpg[c] + h[c] -> udp[c] + 3_Methylthiopropyl_desulfoglucosinolate[c]	(Pg_Root194_c1_seq1 or Pg_Root194_c1_seq1)	Pg_Root194_c1_seq1 Pg_Root194_c1_seq1		Biosynthesis_of_benzenic_and_indolic_glucosinolates_(core_structure_and_secondary_modifications)	0	0	1000	0
FA181ACPH	fatty-acyl-ACP hydrolase	h[c] + ocdcea[c] + ACP[c] -> h2o[c] + octeACP[c]				Fatty acid biosynthesis	0	0	1000	0
SINOHDHc	sinapoyl aldehyde:NADP oxidoreductase_c0	nadp[c] + h2o[c] + sinald[c] -> sinoh[c] + nadph[c] + 2 h[c]	(Pg_Root119084_c0_seq1 or Pg_Root119084_c0_seq16) or (Pg_S1240_32 or (Pg_S0057_21 or Pg_S2036_7))	Pg_Root119084_c0_seq1 Pg_Root119084_c0_seq16		Phenylpropanoid metabolism	1	-1000	1000	0
DHNCOASs	4-(2-carboxyphenyl)-4-oxobutanoyl-CoA dehydratase (cyclizing)_c0	2sbzcoa[s] + h[s] -> h2o[s] + dhncoa[s]	Pg_Root125335_c0_seq5	Pg_Root125335_c0_seq5		Phylloquinone, Plastoquinone and Ubiquinone Metabolism	0	0	1000	0
COALDDHm	Coniferyl aldehyde:NAD oxidoreductase_m0	h2o[m] + nad[m] + conald[m] <=> fer[m] + nadh[m] + 2 h[m]	((Pg_Root119084_c0_seq1 or Pg_Root119084_c0_seq16) or (Pg_Root119084_c0_seq1 or Pg_Root119084_c0_seq16))	Pg_Root119084_c0_seq1 Pg_Root119084_c0_seq16 Pg_Root119084_c0_seq1 Pg_Root119084_c0_seq16		Phenylpropanoid metabolism	1	-1000	1000	0
MTHFR2	5-methyltetrahydrofolate:NAD+ oxidoreductase_c0	5mthf[c] + nad[c] <=> nadh[c] + mlthf[c] + h[c]	((Pg_Root185010_c0_seq1 or (Pg_S1642_4 or Pg_S2566_4))	Pg_Root185010_c0_seq1 Pg_S1642.4 Pg_S2566.4		Folates metabolism	1	-1000	1000	0
SQLS	squalene synthase	2 frdp[c] + nadph[c] -> nadp[c] + h[c] + 2 ppi[c] + sql[c]				Terpenoid biosynthesis (Sesquiterpenoid/Triterpenoid biosynthesis)	0	0	1000	0
DNTPPA	2-Amino-4-hydroxy-6-(erythro-1,2,3-trihydroxypropyl) dihydropteridine triphosphate phosphohydrolase (alkaline optimum)_c0	dhpmp[c] + 3 h2o[c] -> 3 h[c] + 3 pi[c] + ahdt[c]					0	0	1000	0
IPMHLc	3-Isopropylmalate hydro-lyase	2R_3S_3c3hmp[c] <=> h2o[c] + 2c2hmp[c]	((Pg_Root109795_c0_seq1 and (Pg_Root170931_c0_seq1 or Pg_Root181584_c0_seq1))	Pg_Root109795_c0_seq1 Pg_Root170931_c0_seq1 Pg_Root181584_c0_seq1		Branched-chain_amino_acid_metabolism	1	-1000	1000	0
UDPGCOGTc	UDPglucose:coniferyl-alcohol 4'-beta-D-glucosyltransferase_c0	sinoh[c] + udpg[c] <=> Syringin[c] + udp[c]	((Pg_Root100264_c0_seq1 or Pg_Root120344_c0_seq6 or Pg_Root120344_c0_seq3) or (Pg_Root100264_c0_seq1 or Pg_Root120344_c0_seq6 or Pg_Root120344_c0_seq3))	Pg_Root100264_c0_seq1 Pg_Root120344_c0_seq6 Pg_Root120344_c0_seq3 Pg_Root100264_c0_seq1 Pg_Root120344_c0_seq6 Pg_Root120344_c0_seq3		Phenylpropanoid metabolism	1	-1000	1000	0
PGI2c	beta-D-Glucose 6-phosphate ketol-isomerase_c0	g6p-B[c] <=> f6p-B[c]	((Pg_Root116594_c0_seq1 or Pg_Root197065_c0_seq1 or Pg_Root105143_c0_seq1) or (Pg_S0167_13 or Pg_S1064_5 or Pg_S7036_4 or Pg_S8075_1 or Pg_S8075_2))	Pg_Root116594_c0_seq1 Pg_Root197065_c0_seq1 Pg_Root105143_c0_seq1 Pg_S0167.13 Pg_S1064.5 Pg_S7036.4 Pg_S8075.1 Pg_S8075.2		Glycolysis/Gluconeogensis	1	-1000	1000	0
DP6MTc	2-amino-4-hydroxy-6-hydroxymethyl-7,8-dihydropteridine:4-aminobenzoate 2-amino-4-hydroxydihydropteridine-6-methenyltransferase_c0	4abz[c] + ahdt[c] -> h2o[c] + dhpt[c]				Folates metabolism	0	0	1000	0
UDPGGTc	UDPglucose:coniferyl-alcohol 4'-beta-D-glucosyltransferase_c0	conoh[c] + udpg[c] <=> udp[c] + Coniferin[c]	((Pg_Root100264_c0_seq1 or Pg_Root120344_c0_seq6 or Pg_Root120344_c0_seq3) or (Pg_Root100264_c0_seq1 or Pg_Root120344_c0_seq6 or Pg_Root120344_c0_seq3))	Pg_Root100264_c0_seq1 Pg_Root120344_c0_seq6 Pg_Root120344_c0_seq3 Pg_Root100264_c0_seq1 Pg_Root120344_c0_seq6 Pg_Root120344_c0_seq3		Phenylpropanoid metabolism	1	-1000	1000	0
NT5C	Nicotinamide ribonucleotide phosphohydrolase_c0	nicrnt[c] + h2o[c] <=> pi[c] + Nicotinamidebetariboside[c]				Nicotinate and nicotinamide metabolism	1	-1000	1000	0
ASPSHLs	L-Aspartate-4-semialdehyde hydro-lyase (adding pyruvate and cyclizing)_c0	pyr[s] + aspsa[s] -> 2 h2o[s] + thdp[c] + h[s]	(Pg_S0102_28 or Pg_S0367_24 or Pg_S0588_26 or Pg_S3500_18)	Pg_S0102.28 Pg_S0367.24 Pg_S0588.26 Pg_S3500.18		Lysine and threonine metabolism	0	0	1000	0
XPPT	XMP:pyrophosphate phosphoribosyltransferase_c0	h[c] + xmp[c] + ppi[c] -> prpp[c] + xan[c]				Purine metabolism	0	0	1000	0
CAFFCOALc	Caffeate:CoA ligase (AMP-forming)	caff[c] + coa[c] + atp[c] -> amp[c] + h[c] + ppi[c] + caffcoa[c]	Pg_Root183265_c0_seq1	Pg_Root183265_c0_seq1		Flavonoid biosynthesis	0	0	1000	0
HMGCOARi	(R)-Mevalonate:NADP+ oxidoreductase (CoA acylating)_c0	hmgcoa[c] + 2 h[c] + 2 nadph[c] -> 2 nadp[c] + mev-R[c] + coa[c]	((Pg_Root112393_c0_seq27 or Pg_Root112393_c0_seq31 or Pg_Root112393_c0_seq13) or (Pg_S0126_10 or Pg_S0320_3 or Pg_S0559_3 or Pg_S0634_4 or Pg_S0913_16 or Pg_S0938_14 or Pg_S0993_6 or Pg_S1295_30 or Pg_S1588_2 or Pg_S1619_5 or Pg_S1993_1 or Pg_S1993_2 or Pg_S2025_5 or Pg_S2036_6 or Pg_S3296_3 or Pg_S3959_3 or Pg_S6083_2 or Pg_S6137_4 or Pg_S6168_1))	Pg_Root112393_c0_seq27 Pg_Root112393_c0_seq31 Pg_Root112393_c0_seq13 Pg_S0126.10 Pg_S0320.3 Pg_S0559.3 Pg_S0634.4 Pg_S0913.16 Pg_S0938.14 Pg_S0993.6 Pg_S1295.30 Pg_S1588.2 Pg_S1619.5 Pg_S1993.1 Pg_S1993.2 Pg_S2025.5 Pg_S2036.6 Pg_S3296.3 Pg_S3959.3 Pg_S6083.2 Pg_S6137.4 Pg_S6168.1		Lipid Cell Wall Metabolism	0	0	1000	0
TMDPPK	ATP:thiamine-diphosphate phosphotransferase_c0	atp[c] + thmpp[c] <=> adp[c] + thmppp[c]				Thiamine metabolism	1	-1000	1000	0
UDPDGCLc	UDP-D-glucuronate carboxy-lyase (UDP-D-apiose-forming)_c0	udpglcur[c] + h[c] -> co2[c] + udpapiose[c]	(Pg_Root110359_c1_seq4 or Pg_Root110359_c1_seq2)	Pg_Root110359_c1_seq4 Pg_Root110359_c1_seq2		Primary Cell Wall Metabolism (Amino sugars)	0	0	1000	0
FACOAL160c	Palmitate:CoA ligase (AMP-forming)	hdca[c] + coa[c] + atp[c] -> amp[c] + pmtcoa[c] + ppi[c] + h[c]	((Pg_Root123375_c0_seq1 or Pg_Root113337_c0_seq2 or Pg_Root95483_c1_seq1) or (Pg_Root123375_c0_seq1 or Pg_Root113337_c0_seq2 or Pg_Root95483_c1_seq1) or (Pg_S0889_34 or Pg_S0291_3 or Pg_S1507_24 or Pg_S2317_20 or Pg_S0925_39 or Pg_S1898_14 or Pg_S6509_3) or (Pg_S0143_5 or Pg_S0493_18 or Pg_S0493_17 or Pg_S0925_39 or Pg_S1302_2 or Pg_S1302_1 or Pg_S1507_24 or Pg_S1624_1 or Pg_S1957_4 or Pg_S2266_2…	Pg_Root123375_c0_seq1 Pg_Root113337_c0_seq2 Pg_Root95483_c1_seq1 Pg_Root123375_c0_seq1 Pg_Root113337_c0_seq2 Pg_Root95483_c1_seq1		Fatty acid biosynthesis	0	0	1000	0
ACONc	citrate hydro-lyase (cis-aconitate-forming)_c0	cit[c] <=> h2o[c] + acon-C[c]	((Pg_Root183102_c0_seq1 or Pg_Root121552_c0_seq4) or Pg_S7600_2))	Pg_Root183102_c0_seq1 Pg_Root121552_c0_seq4		Glyoxylate Cycle	1	-1000	1000	0
ASNS1	L-aspartate:L-glutamine amido-ligase (AMP-forming)_c0	gln-L[c] + h2o[c] + atp[c] + asp-L[c] -> amp[c] + ppi[c] + 2 h[c] + asn-L[c] + glu-L[c]	(Pg_Root117313_c2_seq2 or Pg_Root195659_c0_seq1)	Pg_Root117313_c2_seq2 Pg_Root195659_c0_seq1		Nitrogen metabolism	0	0	1000	0
CTPS2	UTP:L-glutamine amido-ligase (ADP-forming)_c0	h2o[c] + gln-L[c] + atp[c] + utp[c] <=> pi[c] + adp[c] + glu-L[c] + 2 h[c] + ctp[c]	(Pg_Root127656_c0_seq18 or Pg_Root191841_c0_seq1 or Pg_Root127656_c0_seq4)	Pg_Root127656_c0_seq18 Pg_Root191841_c0_seq1 Pg_Root127656_c0_seq4		Pyrimidine metabolism	1	-1000	1000	0
NTP5	CTP phosphohydrolase	h2o[c] + ctp[c] -> pi[c] + h[c] + cdp[c]	Pg_Root119521_c0_seq1	Pg_Root119521_c0_seq1		Pyrimidine metabolism	0	0	1000	0
CDPPHc	CDP phosphohydrolase	cdp[c] + h2o[c] -> cmp[c] + pi[c] + 2 h[c]	Pg_Root119521_c0_seq1	Pg_Root119521_c0_seq1		Pyrimidine metabolism	0	0	1000	0
ASPO1	L-aspartate:oxygen oxidoreductase	o2[c] + asp-L[c] -> h2o2[c] + h[c] + iasp[c]	((Pg_Root126951_c3_seq129 or Pg_Root103184_c0_seq1) or (Pg_S1314_17 or Pg_S2131_2 or Pg_S2611_6))	Pg_Root126951_c3_seq129 Pg_Root103184_c0_seq1 Pg_S1314.17 Pg_S2131.2 Pg_S2611.6		Alanine, aspartate and glutamate metabolism	0	0	1000	0
NTP7	UTP phosphohydrolase	utp[c] + h2o[c] -> pi[c] + udp[c] + h[c]	Pg_Root119521_c0_seq1	Pg_Root119521_c0_seq1		Pyrimidine metabolism	0	0	1000	0
NDP7c	UDP phosphohydrolase	h2o[c] + udp[c] -> pi[c] + 2 h[c] + ump[c]	Pg_Root119521_c0_seq1	Pg_Root119521_c0_seq1		Pyrimidine metabolism	0	0	1000	0
CYOO6m	Cytochrome c oxidase (complex IV)	8 h[m] + o2[m] + 4 focytc[m] -> 4 h[c] + 2 h2o[m] + 4 ficytc[m]	((Pg_Root196469_c0_seq1 or Pg_Root124251_c0_seq6 or Pg_Root124251_c0_seq1) or (Pg_Root118414_c1_seq9 or Pg_Root118414_c1_seq8) or Pg_Root90001_c0_seq1 or (Pg_Root190346_c0_seq1 or Pg_Root173169_c0_seq1 or Pg_Root170736_c0_seq1 or Pg_Root170822_c0_seq1 or Pg_Root95009_c0_seq1 or Pg_Root181884_c0_seq1 or Pg_Root124336_c0_seq2 or Pg_Root198101_c0_seq1 or Pg_Root152232_c0_seq1 or Pg_Root114594_c5_seq…	Pg_Root196469_c0_seq1 Pg_Root124251_c0_seq6 Pg_Root124251_c0_seq1 Pg_Root118414_c1_seq9 Pg_Root118414_c1_seq8 Pg_Root90001_c0_seq1 Pg_Root190346_c0_seq1 Pg_Root173169_c0_seq1 Pg_Root170736_c0_seq1 Pg_Root170822_c0_seq1 Pg_Root95009_c0_seq1 Pg_Root181884_c0_seq1 Pg_Root124336_c0_seq2 Pg_Root198101_c0_seq1 Pg_Root152232_c0_seq1 Pg_Root114594_c5_seq25 Pg_Root199190_c0_seq1 Pg_Root115212_c0_seq1 Pg_R…		Oxidative phosphorylation	0	0	1000	0
ADK1c	Adenylate kinase, cytosolic	atp[c] + amp[c] -> 2 adp[c]	((Pg_Root125695_c2_seq27 or Pg_Root120055_c2_seq2 or Pg_Root125680_c0_seq8 or Pg_Root120055_c2_seq11 or Pg_Root125680_c0_seq37) or (Pg_S0039_12 or Pg_S0043_6 or Pg_S0133_1 or Pg_S0187_10 or Pg_S0294_3 or Pg_S0318_6 or Pg_S1104_20 or Pg_S1335_21 or Pg_S1679_8 or Pg_S2123_2 or Pg_S2582_2 or Pg_S2647_12 or Pg_S3077_24 or Pg_S3431_7 or Pg_S3656_8 or Pg_S4384_2 or Pg_S8972_1))	Pg_Root125695_c2_seq27 Pg_Root120055_c2_seq2 Pg_Root125680_c0_seq8 Pg_Root120055_c2_seq11 Pg_Root125680_c0_seq37 Pg_S0039.12 Pg_S0043.6 Pg_S0133.1 Pg_S0187.10 Pg_S0294.3 Pg_S0318.6 Pg_S1104.20 Pg_S1335.21 Pg_S1679.8 Pg_S2123.2 Pg_S2582.2 Pg_S2647.12 Pg_S3077.24 Pg_S3431.7 Pg_S3656.8 Pg_S4384.2 Pg_S8972.1		Purine metabolism	0	0	1000	0
GAL1PUTc	galactose-1-phosphate uridylyltransferase	utp[c] + h[c] + gal1p[c] -> udpgal[c] + ppi[c]	(Pg_S2238_14 or Pg_S4579_15)	Pg_S2238.14 Pg_S4579.15		Primary Cell Wall Metabolism (Galactose metabolism)	0	0	1000	0	4	3.6.1.1	Localization confirmed in UniProt
UMPKc	ATP:UMP phosphotransferase	atp[c] + ump[c] -> adp[c] + udp[c]	(Pg_Root123258_c0_seq42 or Pg_Root116570_c0_seq5)	Pg_Root123258_c0_seq42 Pg_Root116570_c0_seq5		Pyrimidine metabolism	0	0	1000	0	4	3.6.1.1	Localization confirmed in UniProt
PPDKs	Pyruvate phosphate dikinase, plastidic	pi[s] + pyr[s] + atp[s] -> ppi[s] + amp[s] + pep[s]	((Pg_Root143646_c0_seq1 or Pg_Root74283_c0_seq1) or (Pg_S0163_6 or Pg_S2976_1 or Pg_S4765_13 or Pg_S6750_8))	Pg_Root143646_c0_seq1 Pg_Root74283_c0_seq1 Pg_S0163.6 Pg_S2976.1 Pg_S4765.13 Pg_S6750.8		Glycolysis/Gluconeogensis	0	0	1000	0	4	2.2.1.6	Localization confirmed in UniProt
MDH2c	Malate dehydrogenase (oxaloacetate decarboxylating) (NADP+), cytosolic	nadp[c] + mal-L[c] -> co2[c] + nadph[c] + pyr[c]	(Pg_S0199_18 or Pg_S0222_54 or Pg_S0724_74 or Pg_S0795_15 or Pg_S1252_8 or Pg_S1752_8 or Pg_S2138_3 or Pg_S3654_7 or Pg_S4281_1 or Pg_S5244_3 or Pg_S5493_10 or Pg_S5673_6 or Pg_S6036_4 or Pg_S6195_2 or Pg_S0113_15)	Pg_S0199.18 Pg_S0222.54 Pg_S0724.74 Pg_S0795.15 Pg_S1252.8 Pg_S1752.8 Pg_S2138.3 Pg_S3654.7 Pg_S4281.1 Pg_S5244.3 Pg_S5493.10 Pg_S5673.6 Pg_S6036.4 Pg_S6195.2 Pg_S0113.15	Pg_Root156490_c0_seq1 Pg_Root111466_c0_seq26 Pg_Root111466_c0_seq46 Pg_Root82695_c0_seq1	Glycolysis/Gluconeogensis	0	0	1000	0	2	2.2.1.6	Localization confirmed in UniProt
ALAATc	Alanine aminotransferase, cytosolic	ala-L[c] + akg[c] <=> glu-L[c] + pyr[c]	((Pg_Root123926_c0_seq19 or (Pg_S0213_44 or Pg_S0587_8 or Pg_S2078_4 or Pg_S3025_1 or Pg_S3729_4))	Pg_Root123926_c0_seq19 Pg_S0213.44 Pg_S0587.8 Pg_S2078.4 Pg_S3025.1 Pg_S3729.4		Alanine, aspartate and glutamate metabolism	1	-1000	1000	0	2	1.11.1.6	Isoform added based on literature
ALAATm	Alanine aminotransferase, mitochondrial	akg[m] + ala-L[m] <=> pyr[m] + glu-L[m]	(Pg_S0213_44 or Pg_S0587_8 or Pg_S2078_4 or Pg_S3025_1 or Pg_S3729_4)	Pg_S0213.44 Pg_S0587.8 Pg_S2078.4 Pg_S3025.1 Pg_S3729.4		Alanine, aspartate and glutamate metabolism	1	-1000	1000	0	2	2.6.1.2
ASPCLc	L-aspartate 1-carboxy-lyase (beta-alanine-forming)	asp-L[c] <=> co2[c] + ala-B[c]				Alanine, aspartate and glutamate metabolism	1	-1000	1000	0	2	1.11.1.6	Isoform added based on literature
UMPKs	ATP:UMP phosphotransferase	atp[s] + ump[s] -> adp[s] + udp[s]	(Pg_Root123258_c0_seq42 or Pg_Root116570_c0_seq5)	Pg_Root123258_c0_seq42 Pg_Root116570_c0_seq5		Pyrimidine metabolism	0	0	1000	0	4	1.11.1.6	Localization confirmed in UniProt
ORNTAc	Ornithine--oxo-acid aminotransferase, cytosolic	akg[c] + orn[c] <=> glu-L[c] + glu5sa[c]	(Pg_S0010_5 or Pg_S0924_3 or Pg_S1465_30 or Pg_S1771_6)	Pg_S0010.5 Pg_S0924.3 Pg_S1465.30 Pg_S1771.6		Arginine and proline metabolism	1	-1000	1000	0	2	1.11.1.6	Isoform added based on literature
ASCPO2c	L-ascorbate peroxidase (reaction 2), cytosolic	2 h[c] + 2 mhdascb[c] -> ascb-L[c] + dhdascb[c]				Ascorbate Metabolism	0	0	1000	0	4	1.4.7.1	Localization confirmed in UniProt
NO2Rs	Ferredoxin--nitrite reductase	7 h[s] + 6 fdxrd[s] + no2[s] -> 2 h2o[s] + 6 fdxox[s] + nh4[s]	((Pg_Root135738_c0_seq1 or Pg_Root138439_c0_seq1) or (Pg_Root135738_c0_seq1 or Pg_Root138439_c0_seq1))	Pg_Root135738_c0_seq1 Pg_Root138439_c0_seq1 Pg_Root135738_c0_seq1 Pg_Root138439_c0_seq1		Nitrogen metabolism	0	0	1000	0	2	1.4.7.1	Isoform added based on literature
FTHFLc	Formate--tetrahydrofolate ligase, cytosolic	atp[c] + for[c] + thf[c] <=> adp[c] + pi[c] + 10fthf[c]	((Pg_Root160333_c0_seq1 or (Pg_S2199_5 or Pg_S4912_3 or Pg_S0378_2 or Pg_S0584_4))	Pg_Root160333_c0_seq1 Pg_S2199.5 Pg_S4912.3 Pg_S0378.2 Pg_S0584.4		Folates metabolism	1	-1000	1000	0	4	4.1.1.39	Localization confirmed in UniProt
METSc	5-methyltetrahydrofolate--homocysteine S-methyltransferase, cytosolic	hcys-L[c] + 5mthf[c] <=> met-L[c] + thf[c]	(Pg_Root185516_c0_seq1 or Pg_Root125269_c0_seq3 or Pg_Root172784_c0_seq1 or Pg_Root125269_c0_seq2 or Pg_Root75750_c0_seq2)	Pg_Root185516_c0_seq1 Pg_Root125269_c0_seq3 Pg_Root172784_c0_seq1 Pg_Root125269_c0_seq2 Pg_Root75750_c0_seq2		Folates metabolism	1	-1000	1000	0	4	4.1.1.39	Localization confirmed in UniProt
MLTHFR_Fs	methylenetetrahydrofolate reductase (ferredoxin), cytosolic	2 h[c] + mlthf[c] + 2 fdxrd[c] <=> 5mthf[c] + 2 fdxox[c]	Pg_Root185010_c0_seq1	Pg_Root185010_c0_seq1		Folates metabolism	1	-1000	1000	0	4	1.9.3.1	Localization confirmed in UniProt
ACACTc	Acetyl-CoA C-acetyltransferase, cytosol	2 accoa[c] <=> coa[c] + aacoa[c]	((Pg_Root184950_c0_seq1 or (Pg_S0022_30 or Pg_S0022_46 or Pg_S1068_4 or Pg_S2317_19 or Pg_S6240_3))	Pg_Root184950_c0_seq1 Pg_S0022.30 Pg_S0022.46 Pg_S1068.4 Pg_S2317.19 Pg_S6240.3		Terpenoid biosynthesis (MVA Pathway)	1	-1000	1000	0	4	1.7.99.4	Localization confirmed in UniProt
UA4Ec	UDP-arabinose 4-epimerase	udpxyl[c] <=> udparab[c]	(Pg_S1150_7 or Pg_S5598_1)	(Pg_S1150.7 or Pg_S5598.1)		Starch and sucrose metabolism (Cellulose)	1	-1000	1000	0	4	1.10.3.11	Localization confirmed in UniProt
G6PEs	glucose-6-phosphate 1-epimerase, plastidic	g6p-A[s] <=> g6p-B[s]	(Pg_S0232_5 or Pg_S0472_35 or Pg_S0889_60 or Pg_S1352_3 or Pg_S2116_9 or Pg_S2377_5 or Pg_S2496_21 or Pg_S2513_20 or Pg_S2932_26 or Pg_S3332_16 or Pg_S3356_13 or Pg_S3794_20 or Pg_S4487_17 or Pg_S5908_9 or Pg_S6039_13 or Pg_S6172_1 or Pg_S1300_1 or Pg_S6282_3)	Pg_S0232.5 Pg_S0472.35 Pg_S0889.60 Pg_S1352.3 Pg_S2116.9 Pg_S2377.5 Pg_S2496.21 Pg_S2513.20 Pg_S2932.26 Pg_S3332.16 Pg_S3356.13 Pg_S3794.20 Pg_S4487.17 Pg_S5908.9 Pg_S6039.13 Pg_S6172.1 Pg_S1300.1 Pg_S6282.3		Glycolysis/Gluconeogensis	1	-1000	1000	0	2	3.6.1.3	Originally predicted in nucleus by Plant-mPLoc
TMMPKs	thiamin-monophosphate kinase	atp[s] + thmmp[s] -> thmpp[s] + adp[s]				Other Vitamins Metabolism (Thiamine)	0	0	1000	0	2	3.6.1.3	Originally predicted in nucleus by Plant-mPLoc
PRICIs	N-(5-phospho-D-ribosylformimino)-5-amino-1-(5-phosphoribosyl)-4- imidazole carboxamide isomerase	prfp[s] -> prlp[s]	((Pg_Root110018_c0_seq2 or (Pg_S0193_5 or Pg_S0772_10))	Pg_Root110018_c0_seq2 Pg_S0193.5 Pg_S0772.10		Histidine metabolism	0	0	1000	0	4	3.6.1.3	Originally predicted in nucleus by Plant-mPLoc
SEPHCHCSs	2-succinyl-5-enolpyruvyl-6-hydroxy-3-cyclohexene-1-carboxylic-acid synthase	h[s] + akg[s] + ichor[s] -> co2[s] + sephhc[s]	(Pg_Root117425_c0_seq6 or Pg_Root127892_c0_seq6 or Pg_Root105863_c0_seq8 or Pg_Root117425_c0_seq3)	Pg_Root117425_c0_seq6 Pg_Root127892_c0_seq6 Pg_Root105863_c0_seq8 Pg_Root117425_c0_seq3		Phylloquinone, Plastoquinone and Ubiquinone Metabolism	0	0	1000	0	4	3.6.3.14	Localization confirmed in UniProt
SEPHHCSs	2-succinyl-6-hydroxy-2,4-cyclohexadiene-1-carboxylate synthase	sephhc[s] -> pyr[s] + sephchc[s]	Pg_Root127892_c0_seq6	Pg_Root127892_c0_seq6		Phylloquinone, Plastoquinone and Ubiquinone Metabolism	0	0	1000	0	4	3.6.3.14	Localization confirmed in UniProt
CHOLKr	choline kinase, endoplasmic reticular	atp[r] + chol[r] -> h[r] + adp[r] + cholp[r]	((Pg_Root121202_c0_seq20 or Pg_Root121202_c0_seq24 or Pg_Root121202_c0_seq11) or (Pg_S0059_4 or Pg_S0487_4 or Pg_S0888_17 or Pg_S1505_2 or Pg_S4573_1 or Pg_S4677_2))	Pg_Root121202_c0_seq20 Pg_Root121202_c0_seq24 Pg_Root121202_c0_seq11 Pg_S0059.4 Pg_S0487.4 Pg_S0888.17 Pg_S1505.2 Pg_S4573.1 Pg_S4677.2		Glycerolipid and Glycerophospholipid metabolism	0	0	1000	0	4	3.6.3.14	Localization confirmed in UniProt
ELMSc	beta-elemene synthase	frdp[c] -> ppi[c] + elm[c]				Terpenoid biosynthesis (Sesquiterpenoid/Triterpenoid biosynthesis)	0	0	1000	0	4	1.4.1.14	Localization confirmed in UniProt
ME1	(S)-malate:NAD+ oxidoreductase (decarboxylating)_c0	mal-L[c] + nad[c] -> nadh[c] + pyr[c] + co2[c]	(Pg_Root116950_c0_seq1 or Pg_Root116950_c0_seq2)	Pg_Root116950_c0_seq1 Pg_Root116950_c0_seq2		Pyruvate metabolism	0	0	1000	0	4	1.8.1.9	Localization confirmed in UniProt
NADDP	NAD+ phosphohydrolase_c0	nad[c] + h2o[c] -> amp[c] + nmn[c] + 2 h[c]	((Pg_Root124819_c0_seq22 or Pg_Root76731_c0_seq5) or (Pg_S0164_15 or Pg_S0288_24 or Pg_S0326_3 or Pg_S0417_3 or Pg_S0477_8 or Pg_S1311_26 or Pg_S1312_3 or Pg_S1528_19 or Pg_S1671_37 or Pg_S1823_2 or Pg_S2317_11 or Pg_S2325_29 or Pg_S2362_9 or Pg_S3002_15 or Pg_S3658_5 or Pg_S4179_1 or Pg_S4831_7 or Pg_S5638_4 or Pg_S5860_9 or Pg_S6406_8 or Pg_S6469_4 or Pg_S6529_2 or Pg_S6956_2 or Pg_S7541_3))	Pg_Root124819_c0_seq22 Pg_Root76731_c0_seq5 Pg_S0164.15 Pg_S0288.24 Pg_S0326.3 Pg_S0417.3 Pg_S0477.8 Pg_S1311.26 Pg_S1312.3 Pg_S1528.19 Pg_S1671.37 Pg_S1823.2 Pg_S2317.11 Pg_S2325.29 Pg_S2362.9 Pg_S3002.15 Pg_S3658.5 Pg_S4179.1 Pg_S4831.7 Pg_S5638.4 Pg_S5860.9 Pg_S6406.8 Pg_S6469.4 Pg_S6529.2 Pg_S6956.2 Pg_S7541.3		Nicotinate and nicotinamide metabolism	0	0	1000	0	1	2.7.4.6	Localization confirmed in UniProt
DCMPKc	dCMP kinase	atp[c] + dcmp[c] <=> adp[c] + dcdp[c]	(Pg_S1286_21 or Pg_S1552_4)	(Pg_S1286.21 or Pg_S1552.4)		Pyrimidine metabolism	1	-1000	1000	0	1	2.7.4.14	Gap-filling reaction
ATCDc	ATP:CDP phosphotransferase, cytosolic	atp[c] + cdp[c] -> ctp[c] + adp[c]	((Pg_S5425_10 or Pg_S6284_7) or (Pg_S0595_18 or Pg_S0595_16 or Pg_S0835_3 or Pg_S0889_74 or Pg_S1615_15 or Pg_S2007_4 or Pg_S4468_13 or Pg_S5425_10 or Pg_S6284_7))	Pg_S5425.10 Pg_S6284.7 Pg_S0595.18 Pg_S0595.16 Pg_S0835.3 Pg_S0889.74 Pg_S1615.15 Pg_S2007.4 Pg_S4468.13 Pg_S5425.10 Pg_S6284.7		Pyrimidine metabolism	0	0	1000	0	2	2.7.4.6	Localization confirmed in UniProt
ATCDs	ATP:CDP phosphotransferase, plastidic	atp[s] + cdp[s] -> adp[s] + ctp[s]	((Pg_S6284_7) or (Pg_S0595_18 or Pg_S0595_16 or Pg_S0835_3 or Pg_S0889_74 or Pg_S1615_15 or Pg_S2007_4 or Pg_S4468_13 or Pg_S5425_10 or Pg_S6284_7))	Pg_S6284.7 Pg_S0595.18 Pg_S0595.16 Pg_S0835.3 Pg_S0889.74 Pg_S1615.15 Pg_S2007.4 Pg_S4468.13 Pg_S5425.10 Pg_S6284.7		Pyrimidine metabolism	0	0	1000	0	2	2.7.4.6	Localization confirmed in UniProt
CMPKc	CMP kinase, cytosolic	atp[c] + cmp[c] <=> adp[c] + cdp[c]	(Pg_S4879_1 or Pg_S5123_4 or Pg_S5320_6 or Pg_S8185_3)	Pg_S4879.1 Pg_S5123.4 Pg_S5320.6 Pg_S8185.3		Pyrimidine metabolism	1	-1000	1000	0	1	2.7.4.14	Localization confirmed in UniProt
CMPKs	CMP kinase, plastidic	atp[s] + cmp[s] <=> adp[s] + cdp[s]	((Pg_S8185_3 or (Pg_S4879_1 or Pg_S5123_4 or Pg_S5320_6 or Pg_S8185_3))	Pg_S8185.3 Pg_S4879.1 Pg_S5123.4 Pg_S5320.6 Pg_S8185.3		Pyrimidine metabolism	1	-1000	1000	0	1	2.7.4.14	Localization confirmed in UniProt
ATUDc	ATP:UDP phosphotransferase, cystosolic	atp[c] + udp[c] -> utp[c] + adp[c]	(Pg_S5425_10 or Pg_S6284_7)	Pg_S5425.10 Pg_S6284.7		Pyrimidine metabolism	0	0	1000	0	2	2.7.4.6	Localization confirmed in UniProt
ATUDs	ATP:UDP phosphotransferase, plastidic	atp[s] + udp[s] -> adp[s] + utp[s]	(Pg_S6284_7)	Pg_S6284.7		Pyrimidine metabolism	0	0	1000	0	2	2.7.4.6	Localization confirmed in UniProt
ATPS3v	coupling factors (F0, F1 and CF1)_e0	3 h[v] + h2o[v] + atp[v] <=> pi[v] + adp[v] + 4 h[v]	((Pg_Root117695_c1_seq6 or Pg_Root117695_c1_seq4) and (Pg_Root125201_c1_seq3 or Pg_Root161061_c0_seq1 or Pg_Root176913_c0_seq1) and (Pg_Root3371_c0_seq1 or Pg_Root122883_c1_seq9) and (Pg_Root168332_c0_seq1 or Pg_Root69618_c0_seq1 or Pg_Root39962_c0_seq1) or (Pg_Root170598_c0_seq1 and Pg_Root185095_c0_seq1 and (Pg_Root161464_c0_seq1 or Pg_Root198616_c0_seq1 or Pg_Root194898_c0_seq1 or Pg_Root17636…	Pg_Root117695_c1_seq6 Pg_Root117695_c1_seq4 Pg_Root125201_c1_seq3 Pg_Root161061_c0_seq1 Pg_Root176913_c0_seq1 Pg_Root3371_c0_seq1 Pg_Root122883_c1_seq9 Pg_Root168332_c0_seq1 Pg_Root69618_c0_seq1 Pg_Root39962_c0_seq1 Pg_Root170598_c0_seq1 Pg_Root185095_c0_seq1 Pg_Root161464_c0_seq1 Pg_Root198616_c0_seq1 Pg_Root194898_c0_seq1 Pg_Root176365_c0_seq1 Pg_Root140058_c0_seq1 Pg_Root124745_c0_seq6 Pg_Root…		Oxidative phosphorylation	1	-1000	1000	0	1
ATUDv	ATP:UDP phosphotransferase, vacuolar	atp[v] + udp[v] -> adp[v] + utp[v]	(Pg_S0595_18 or Pg_S0595_16 or Pg_S0835_3 or Pg_S0889_74 or Pg_S1615_15 or Pg_S2797_10 or Pg_S4468_13 or Pg_S5425_10 or Pg_S6284_7)	(Pg_S0595.18 or Pg_S0595.16 or Pg_S0835.3 or Pg_S0889.74 or Pg_S1615.15 or Pg_S2797.10 or Pg_S4468.13 or Pg_S5425.10 or Pg_S6284.7)		Pyrimidine metabolism	0	0	1000	0	2	2.7.4.6	Localization confirmed in UniProt
MATc	Methionine adenosyltransferase	met-L[c] + atp[c] + h2o[c] -> pi[c] + ppi[c] + amet[c]	((Pg_S3422_2 or Pg_S2008_12) or (Pg_S0810_2 or Pg_S0859_8 or Pg_S1241_13 or Pg_S1400_29 or Pg_S1583_37 or Pg_S2008_12 or Pg_S2104_22 or Pg_S3049_13 or Pg_S3518_16 or Pg_S3590_16 or Pg_S3724_4 or Pg_S4442_6 or Pg_S4516_6 or Pg_S4914_7 or Pg_S5512_2 or Pg_S6725_6 or Pg_S8126_2 or Pg_S8126_3 or Pg_S8941_1))	Pg_S3422.2 Pg_S2008.12 Pg_S0810.2 Pg_S0859.8 Pg_S1241.13 Pg_S1400.29 Pg_S1583.37 Pg_S2008.12 Pg_S2104.22 Pg_S3049.13 Pg_S3518.16 Pg_S3590.16 Pg_S3724.4 Pg_S4442.6 Pg_S4516.6 Pg_S4914.7 Pg_S5512.2 Pg_S6725.6 Pg_S8126.2 Pg_S8126.3 Pg_S8941.1		Phytohormones biosynthesis (Ethylene)	0	0	1000	0	4	2.5.1.6	Localization confirmed in UniProt
AMPDc	AMP deaminase	h[c] + h2o[c] + amp[c] -> nh4[c] + imp[c]	((Pg_S1439_29) or (Pg_S0400_27 or Pg_S1439_29 or Pg_S1936_7 or Pg_S2354_28 or Pg_S3035_24 or Pg_S4847_5))	Pg_S1439.29 Pg_S0400.27 Pg_S1439.29 Pg_S1936.7 Pg_S2354.28 Pg_S3035.24 Pg_S4847.5		Purine metabolism	0	0	1000	0	4	3.5.4.6	Localization confirmed in UniProt
AMPPc	Adenosine 5-monophosphate phosphohydrolase	h2o[c] + amp[c] -> pi[c] + adn[c]	(Pg_S1974_24 or Pg_S0785_15)	Pg_S1974.24 Pg_S0785.15		Purine metabolism	0	0	1000	0	1	3.1.3.5	Localization confirmed in UniProt
ADNKc	Adenosine kinase	atp[c] + adn[c] -> adp[c] + h[c] + amp[c]	((Pg_S4892_3) or (Pg_S0146_8 or Pg_S0347_4 or Pg_S2086_1 or Pg_S3036_1 or Pg_S3391_3 or Pg_S3420_2 or Pg_S3697_1 or Pg_S4769_1 or Pg_S4892_3 or Pg_S6074_2 or Pg_S7020_1 or Pg_S8634_1))	Pg_S4892.3 Pg_S0146.8 Pg_S0347.4 Pg_S2086.1 Pg_S3036.1 Pg_S3391.3 Pg_S3420.2 Pg_S3697.1 Pg_S4769.1 Pg_S4892.3 Pg_S6074.2 Pg_S7020.1 Pg_S8634.1		Purine metabolism	0	0	1000	0	1	2.7.1.20	Localization confirmed in UniProt
APPRTc	Adenine phosphoribosyltransferase, cytosolic	prpp[c] + ade[c] <=> ppi[c] + amp[c]	((Pg_S1945_9 or Pg_S8299_1 or Pg_S5447_1) or (Pg_S0734_15 or Pg_S1450_12 or Pg_S1945_9 or Pg_S2333_2 or Pg_S2947_2 or Pg_S3189_4 or Pg_S5025_2 or Pg_S5447_1 or Pg_S7114_6 or Pg_S8299_1))	Pg_S1945.9 Pg_S8299.1 Pg_S5447.1 Pg_S0734.15 Pg_S1450.12 Pg_S1945.9 Pg_S2333.2 Pg_S2947.2 Pg_S3189.4 Pg_S5025.2 Pg_S5447.1 Pg_S7114.6 Pg_S8299.1		Purine metabolism	1	-1000	1000	0	4	2.4.2.7	Localization confirmed in UniProt
APPRTs	Adenine phosphoribosyltransferase, plastidic	prpp[s] + ade[s] <=> ppi[s] + amp[s]	((Pg_S8299_1 or Pg_S1529_5) or (Pg_S0734_15 or Pg_S1450_12 or Pg_S1945_9 or Pg_S2333_2 or Pg_S2947_2 or Pg_S3189_4 or Pg_S5025_2 or Pg_S5447_1 or Pg_S7114_6 or Pg_S8299_1))	Pg_S8299.1 Pg_S1529.5 Pg_S0734.15 Pg_S1450.12 Pg_S1945.9 Pg_S2333.2 Pg_S2947.2 Pg_S3189.4 Pg_S5025.2 Pg_S5447.1 Pg_S7114.6 Pg_S8299.1		Purine metabolism	1	-1000	1000	0	4	2.4.2.7	Localization confirmed in UniProt
ADSHc	Adenosylhomocysteinase	h2o[c] + ahcys[c] <=> adn[c] + hcys-L[c]	((Pg_S5838_2 or (Pg_S0291_7 or Pg_S1014_26 or Pg_S1331_6 or Pg_S2706_12 or Pg_S3291_1 or Pg_S3430_1 or Pg_S4086_1 or Pg_S5838_2 or Pg_S6617_1 or Pg_S6687_2 or Pg_S7195_2))	Pg_S5838.2 Pg_S0291.7 Pg_S1014.26 Pg_S1331.6 Pg_S2706.12 Pg_S3291.1 Pg_S3430.1 Pg_S4086.1 Pg_S5838.2 Pg_S6617.1 Pg_S6687.2 Pg_S7195.2		Cysteine and methionine metabolism	1	-1000	1000	0	4	3.3.1.1	Localization confirmed in UniProt
PEPSs	PEP synthetase	h2o[s] + pyr[s] + atp[s] -> pi[s] + amp[s] + pep[s]	Pg_S0297_27	Pg_S0297.27		Glycolysis/Gluconeogensis	0	0	1000	0	4	2.7.9.2	Localization confirmed in UniProt
PYKc	Pyruvate kinase, cytosolic	adp[c] + h[c] + pep[c] -> atp[c] + pyr[c]	((Pg_S2045_11) or (Pg_S0093_18 or Pg_S0374_27 or Pg_S0426_36 or Pg_S0518_5 or Pg_S0536_77 or Pg_S0846_30 or Pg_S0857_29 or Pg_S0960_27 or Pg_S1104_2 or Pg_S1212_30 or Pg_S1407_26 or Pg_S1561_4 or Pg_S1746_17 or Pg_S1746_24 or Pg_S1815_15 or Pg_S2045_11 or Pg_S2293_2 or Pg_S2456_9 or Pg_S2580_8 or Pg_S2668_16 or Pg_S2719_4 or Pg_S2749_10 or Pg_S3016_5 or Pg_S3064_25 or Pg_S3186_3 or Pg_S3446_1 or …	Pg_S2045.11 Pg_S0093.18 Pg_S0374.27 Pg_S0426.36 Pg_S0518.5 Pg_S0536.77 Pg_S0846.30 Pg_S0857.29 Pg_S0960.27 Pg_S1104.2 Pg_S1212.30 Pg_S1407.26 Pg_S1561.4 Pg_S1746.17 Pg_S1746.24 Pg_S1815.15 Pg_S2045.11 Pg_S2293.2 Pg_S2456.9 Pg_S2580.8 Pg_S2668.16 Pg_S2719.4 Pg_S2749.10 Pg_S3016.5 Pg_S3064.25 Pg_S3186.3 Pg_S3446.1 Pg_S3545.5 Pg_S3794.13 Pg_S3854.11 Pg_S3854.10 Pg_S3855.13 Pg_S3882.6 Pg_S4196.1 Pg_S…		Glycolysis/Gluconeogensis	0	0	1000	0	2	2.7.1.40	Localization predicted by Plant-mPLoc
PYKs	Pyruvate kinase, plastidic	h[s] + adp[s] + pep[s] -> pyr[s] + atp[s]	((Pg_S2045_11 or Pg_S4975_5 or Pg_S3064_25 or Pg_S3794_13 or Pg_S0857_29 or Pg_S6831_7) or (Pg_S0093_18 or Pg_S0374_27 or Pg_S0426_36 or Pg_S0518_5 or Pg_S0536_77 or Pg_S0846_30 or Pg_S0857_29 or Pg_S0960_27 or Pg_S1104_2 or Pg_S1212_30 or Pg_S1407_26 or Pg_S1561_4 or Pg_S1746_17 or Pg_S1746_24 or Pg_S1815_15 or Pg_S2045_11 or Pg_S2293_2 or Pg_S2456_9 or Pg_S2580_8 or Pg_S2668_16 or Pg_S2719_4 or…	Pg_S2045.11 Pg_S4975.5 Pg_S3064.25 Pg_S3794.13 Pg_S0857.29 Pg_S6831.7 Pg_S0093.18 Pg_S0374.27 Pg_S0426.36 Pg_S0518.5 Pg_S0536.77 Pg_S0846.30 Pg_S0857.29 Pg_S0960.27 Pg_S1104.2 Pg_S1212.30 Pg_S1407.26 Pg_S1561.4 Pg_S1746.17 Pg_S1746.24 Pg_S1815.15 Pg_S2045.11 Pg_S2293.2 Pg_S2456.9 Pg_S2580.8 Pg_S2668.16 Pg_S2719.4 Pg_S2749.10 Pg_S3016.5 Pg_S3064.25 Pg_S3186.3 Pg_S3446.1 Pg_S3545.5 Pg_S3794.13 Pg_S…		Glycolysis/Gluconeogensis	0	0	1000	0	2	2.7.1.40	Localization predicted by Plant-mPLoc
PPDKc	Pyruvate phosphate dikinase, cytosolic	atp[c] + pi[c] + pyr[c] -> ppi[c] + amp[c] + pep[c]	((Pg_S6750_8 or (Pg_S0163_6 or Pg_S2976_1 or Pg_S4765_13 or Pg_S6750_8))	Pg_S6750.8 Pg_S0163.6 Pg_S2976.1 Pg_S4765.13 Pg_S6750.8		Glycolysis/Gluconeogensis	0	0	1000	0	4	2.7.9.1	Localization confirmed in UniProt
MDH2s	Malate dehydrogenase (oxaloacetate decarboxylating) (NADP+), plastidic	nadp[s] + mal-L[s] -> pyr[s] + co2[s] + nadph[s]	((Pg_S6036_4) or (Pg_S0199_18 or Pg_S0222_54 or Pg_S0724_74 or Pg_S0795_15 or Pg_S1252_8 or Pg_S1752_8 or Pg_S2138_3 or Pg_S3654_7 or Pg_S4281_1 or Pg_S5244_3 or Pg_S5493_10 or Pg_S5673_6 or Pg_S6036_4 or Pg_S6195_2 or Pg_S0113_15))	Pg_S6036.4 Pg_S0199.18 Pg_S0222.54 Pg_S0724.74 Pg_S0795.15 Pg_S1252.8 Pg_S1752.8 Pg_S2138.3 Pg_S3654.7 Pg_S4281.1 Pg_S5244.3 Pg_S5493.10 Pg_S5673.6 Pg_S6036.4 Pg_S6195.2 Pg_S0113.15		Glycolysis/Gluconeogensis	0	0	1000	0	4	1.1.1.40	Localization confirmed in UniProt
PDCm	pyruvate decarboxylase, mitochondrial	2ahethmpp[m] -> thmpp[m] + acald[m]	(Pg_S0173_9 or Pg_S0538_6 or Pg_S1380_1 or Pg_S1380_2 or Pg_S1865_9 or Pg_S2354_23 or Pg_S2634_12 or Pg_S6968_7 or Pg_S7137_1 or Pg_S7449_1 or Pg_S9207_1)	(Pg_S0173.9 or Pg_S0538.6 or Pg_S1380.1 or Pg_S1380.2 or Pg_S1865.9 or Pg_S2354.23 or Pg_S2634.12 or Pg_S6968.7 or Pg_S7137.1 or Pg_S7449.1 or Pg_S9207.1)		Fermentation	0	0	1000	0	4	4.1.1.1	Isoform added based on literature
PDCs	pyruvate decarboxylase, plastidic	2ahethmpp[s] -> thmpp[s] + acald[s]	(Pg_S2354_23)	Pg_S2354.23		Fermentation	0	0	1000	0	4	4.1.1.1	Localization confirmed in UniProt
ACSc	acetate--CoA ligase, cytosolic	atp[c] + ac[c] + coa[c] -> ppi[c] + amp[c] + accoa[c]	((Pg_S0930_5) or (Pg_S0534_49 or Pg_S0930_5 or Pg_S1075_23 or Pg_S2885_8 or Pg_S2885_7 or Pg_S3581_8 or Pg_S4512_8 or Pg_S8699_2))	Pg_S0930.5 Pg_S0534.49 Pg_S0930.5 Pg_S1075.23 Pg_S2885.8 Pg_S2885.7 Pg_S3581.8 Pg_S4512.8 Pg_S8699.2		Fermentation	0	0	1000	0	2	6.2.1.1	Localization predicted by Plant-mPLoc
ACSx	acetate--CoA ligase, peroxisomal	coa[x] + ac[x] + atp[x] -> ppi[x] + accoa[x] + amp[x]	(Pg_S0534_49 or Pg_S0930_5 or Pg_S1075_23 or Pg_S2885_8 or Pg_S2885_7 or Pg_S3581_8 or Pg_S4512_8 or Pg_S8699_2)	Pg_S0534.49 Pg_S0930.5 Pg_S1075.23 Pg_S2885.8 Pg_S2885.7 Pg_S3581.8 Pg_S4512.8 Pg_S8699.2		Fermentation	0	0	1000	0	2	6.2.1.1	Isoform added based on literature
ACSs	acetate--CoA ligase, plastidic	atp[s] + coa[s] + ac[s] -> ppi[s] + amp[s] + accoa[s]	((Pg_S0930_5 or (Pg_S0534_49 or Pg_S0930_5 or Pg_S1075_23 or Pg_S2885_8 or Pg_S2885_7 or Pg_S3581_8 or Pg_S4512_8 or Pg_S8699_2))	Pg_S0930.5 Pg_S0534.49 Pg_S0930.5 Pg_S1075.23 Pg_S2885.8 Pg_S2885.7 Pg_S3581.8 Pg_S4512.8 Pg_S8699.2		Fermentation	0	0	1000	0	2	6.2.1.1	Localization predicted by Plant-mPLoc
GLU5Kc	Glutamate 5-kinase, cytosolic	glu-L[c] + atp[c] -> adp[c] + glu5p[c]	(Pg_S0455_3 or Pg_S0747_29 or Pg_S0776_5 or Pg_S0908_27 or Pg_S1258_11 or Pg_S1529_6 or Pg_S1886_8 or Pg_S2022_12 or Pg_S3336_9 or Pg_S3336_10 or Pg_S4240_3)	Pg_S0455.3 Pg_S0747.29 Pg_S0776.5 Pg_S0908.27 Pg_S1258.11 Pg_S1529.6 Pg_S1886.8 Pg_S2022.12 Pg_S3336.9 Pg_S3336.10 Pg_S4240.3		Arginine and proline metabolism	0	0	1000	0	2	2.7.2.11	Isoform added based on literature
GLU5Ks	Glutamate 5-kinase, plastidic	glu-L[s] + atp[s] -> adp[s] + glu5p[s]	((Pg_S0061_36 or Pg_S1866_7) or (Pg_S0455_3 or Pg_S0747_29 or Pg_S0776_5 or Pg_S0908_27 or Pg_S1258_11 or Pg_S1529_6 or Pg_S1886_8 or Pg_S2022_12 or Pg_S3336_9 or Pg_S3336_10 or Pg_S4240_3))	Pg_S0061.36 Pg_S1866.7 Pg_S0455.3 Pg_S0747.29 Pg_S0776.5 Pg_S0908.27 Pg_S1258.11 Pg_S1529.6 Pg_S1886.8 Pg_S2022.12 Pg_S3336.9 Pg_S3336.10 Pg_S4240.3		Arginine and proline metabolism	0	0	1000	0	4	2.7.2.11	Localization confirmed in UniProt
GDHym	Glutamate dehydrogenase (NADP+)	h2o[m] + glu-L[m] + nadp[m] <=> h[m] + akg[m] + nadph[m] + nh4[m]	((Pg_S0724_68 or (Pg_S0724_68 or Pg_S0895_6 or Pg_S1415_9 or Pg_S3173_3 or Pg_S6933_3))	Pg_S0724.68 Pg_S0724.68 Pg_S0895.6 Pg_S1415.9 Pg_S3173.3 Pg_S6933.3		Alanine, aspartate and glutamate metabolism	1	-1000	1000	0	4	1.4.1.4	Localization confirmed in UniProt
GDHm	Glutamate dehydrogenase (NAD+)	h2o[m] + glu-L[m] + nad[m] <=> h[m] + akg[m] + nh4[m] + nadh[m]	((Pg_S1415_9) or (Pg_S0878_17 or Pg_S1029_28 or Pg_S1415_9 or Pg_S3173_3 or Pg_S5165_4))	Pg_S1415.9 Pg_S0878.17 Pg_S1029.28 Pg_S1415.9 Pg_S3173.3 Pg_S5165.4		Alanine, aspartate and glutamate metabolism	1	-1000	1000	0	4	1.4.1.2	Localization confirmed in UniProt
PYR5CDm	1-pyrroline-5-carboxylate dehydrogenase (NAD), mitochondrial	h2o[m] + nad[m] + glu5sa[m] -> 2 h[m] + glu-L[m] + nadh[m]	(Pg_S1650_1 or Pg_S3672_16 or Pg_S3793_21 or Pg_S0431_52 or Pg_S0785_11 or Pg_S0765_1)	Pg_S1650.1 Pg_S3672.16 Pg_S3793.21 Pg_S0431.52 Pg_S0785.11 Pg_S0765.1		Arginine and proline metabolism	0	0	1000	0	1	1.2.1.88
PYR5CDs	1-pyrroline-5-carboxylate dehydrogenase (NAD), plastidic	h2o[s] + nad[s] + glu5sa[s] -> 2 h[s] + glu-L[s] + nadh[s]	(Pg_S1650_1 or Pg_S3672_16 or Pg_S3793_21 or Pg_S0431_52 or Pg_S0785_11 or Pg_S0765_1)	Pg_S1650.1 Pg_S3672.16 Pg_S3793.21 Pg_S0431.52 Pg_S0785.11 Pg_S0765.1		Arginine and proline metabolism	0	0	1000	0	1	1.2.1.88
PYR5CDym	1-pyrroline-5-carboxylate dehydrogenase (NADP), mitochondrial	h2o[m] + nadp[m] + glu5sa[m] -> 2 h[m] + glu-L[m] + nadph[m]	(Pg_S1650_1 or Pg_S3672_16 or Pg_S3793_21 or Pg_S0431_52 or Pg_S0785_11 or Pg_S0765_1)	Pg_S1650.1 Pg_S3672.16 Pg_S3793.21 Pg_S0431.52 Pg_S0785.11 Pg_S0765.1		Arginine and proline metabolism	0	0	1000	0	1	1.2.1.88
PYR5CDys	1-pyrroline-5-carboxylate dehydrogenase (NADP), plastidic	h2o[s] + nadp[s] + glu5sa[s] -> 2 h[s] + glu-L[s] + nadph[s]	(Pg_S1650_1 or Pg_S3672_16 or Pg_S3793_21 or Pg_S0431_52 or Pg_S0785_11 or Pg_S0765_1)	Pg_S1650.1 Pg_S3672.16 Pg_S3793.21 Pg_S0431.52 Pg_S0785.11 Pg_S0765.1		Arginine and proline metabolism	0	0	1000	0	1	1.2.1.88
GALc	Glutamate--ammonia ligase, cytosolic	glu-L[c] + atp[c] + nh4[c] -> adp[c] + pi[c] + h[c] + gln-L[c]	((Pg_S6956_3) or (Pg_S0900_9 or Pg_S1647_42 or Pg_S1703_32 or Pg_S2506_2 or Pg_S2524_23 or Pg_S2805_19 or Pg_S2983_1 or Pg_S4177_2 or Pg_S4831_5 or Pg_S5388_2 or Pg_S5520_14 or Pg_S5638_2 or Pg_S5638_3 or Pg_S6281_1 or Pg_S6941_11 or Pg_S6956_5 or Pg_S6956_3 or Pg_S6956_4))	Pg_S6956.3 Pg_S0900.9 Pg_S1647.42 Pg_S1703.32 Pg_S2506.2 Pg_S2524.23 Pg_S2805.19 Pg_S2983.1 Pg_S4177.2 Pg_S4831.5 Pg_S5388.2 Pg_S5520.14 Pg_S5638.2 Pg_S5638.3 Pg_S6281.1 Pg_S6941.11 Pg_S6956.5 Pg_S6956.3 Pg_S6956.4		Alanine, aspartate and glutamate metabolism	0	0	1000	0	4	6.3.1.2	Localization confirmed in UniProt
GALm	Glutamate--ammonia ligase, mitochondrial	glu-L[m] + atp[m] + nh4[m] -> h[m] + pi[m] + gln-L[m] + adp[m]	((Pg_S1703_32 or (Pg_S0900_9 or Pg_S1647_42 or Pg_S1703_32 or Pg_S2506_2 or Pg_S2524_23 or Pg_S2805_19 or Pg_S2983_1 or Pg_S4177_2 or Pg_S4831_5 or Pg_S5388_2 or Pg_S5520_14 or Pg_S5638_2 or Pg_S5638_3 or Pg_S6281_1 or Pg_S6941_11 or Pg_S6956_5 or Pg_S6956_3 or Pg_S6956_4))	Pg_S1703.32 Pg_S0900.9 Pg_S1647.42 Pg_S1703.32 Pg_S2506.2 Pg_S2524.23 Pg_S2805.19 Pg_S2983.1 Pg_S4177.2 Pg_S4831.5 Pg_S5388.2 Pg_S5520.14 Pg_S5638.2 Pg_S5638.3 Pg_S6281.1 Pg_S6941.11 Pg_S6956.5 Pg_S6956.3 Pg_S6956.4		Alanine, aspartate and glutamate metabolism	0	0	1000	0	1	6.3.1.2
GALs	Glutamate--ammonia ligase, plastidic	glu-L[s] + atp[s] + nh4[s] -> h[s] + pi[s] + gln-L[s] + adp[s]	((Pg_S1703_32 or (Pg_S0900_9 or Pg_S1647_42 or Pg_S1703_32 or Pg_S2506_2 or Pg_S2524_23 or Pg_S2805_19 or Pg_S2983_1 or Pg_S4177_2 or Pg_S4831_5 or Pg_S5388_2 or Pg_S5520_14 or Pg_S5638_2 or Pg_S5638_3 or Pg_S6281_1 or Pg_S6941_11 or Pg_S6956_5 or Pg_S6956_3 or Pg_S6956_4))	Pg_S1703.32 Pg_S0900.9 Pg_S1647.42 Pg_S1703.32 Pg_S2506.2 Pg_S2524.23 Pg_S2805.19 Pg_S2983.1 Pg_S4177.2 Pg_S4831.5 Pg_S5388.2 Pg_S5520.14 Pg_S5638.2 Pg_S5638.3 Pg_S6281.1 Pg_S6941.11 Pg_S6956.5 Pg_S6956.3 Pg_S6956.4		Photorespiration	0	0	1000	0	4	6.3.1.2	Localization confirmed in UniProt
AGATm	Alanine--glyoxylate aminotransferase, mitochondrial	glx[m] + ala-L[m] <=> pyr[m] + gly[m]	((Pg_S0602_24 or Pg_S2946_27) or (Pg_S0036_6 or Pg_S0182_9 or Pg_S0232_15 or Pg_S0297_21 or Pg_S0302_33 or Pg_S0494_5 or Pg_S0602_24 or Pg_S0698_5 or Pg_S1276_5 or Pg_S1602_3 or Pg_S1823_31 or Pg_S2358_1 or Pg_S2946_27 or Pg_S3388_11 or Pg_S5136_2 or Pg_S6978_1 or Pg_S7902_2))	Pg_S0602.24 Pg_S2946.27 Pg_S0036.6 Pg_S0182.9 Pg_S0232.15 Pg_S0297.21 Pg_S0302.33 Pg_S0494.5 Pg_S0602.24 Pg_S0698.5 Pg_S1276.5 Pg_S1602.3 Pg_S1823.31 Pg_S2358.1 Pg_S2946.27 Pg_S3388.11 Pg_S5136.2 Pg_S6978.1 Pg_S7902.2		Glycine, serine and threonine metabolism	1	-1000	1000	0	4	2.6.1.44	Localization predicted by Plant-mPLoc
AGATx	Alanine--glyoxylate aminotransferase, peroxisomal	glx[x] + ala-L[x] <=> gly[x] + pyr[x]	((Pg_S0494_5 or (Pg_S0036_6 or Pg_S0182_9 or Pg_S0232_15 or Pg_S0297_21 or Pg_S0302_33 or Pg_S0494_5 or Pg_S0602_24 or Pg_S0698_5 or Pg_S1276_5 or Pg_S1602_3 or Pg_S1823_31 or Pg_S2358_1 or Pg_S2946_27 or Pg_S3388_11 or Pg_S5136_2 or Pg_S6978_1 or Pg_S7902_2))	Pg_S0494.5 Pg_S0036.6 Pg_S0182.9 Pg_S0232.15 Pg_S0297.21 Pg_S0302.33 Pg_S0494.5 Pg_S0602.24 Pg_S0698.5 Pg_S1276.5 Pg_S1602.3 Pg_S1823.31 Pg_S2358.1 Pg_S2946.27 Pg_S3388.11 Pg_S5136.2 Pg_S6978.1 Pg_S7902.2		Glycine, serine and threonine metabolism	1	-1000	1000	0	2	2.6.1.44	Localization predicted by Plant-mPLoc
AGATs	Alanine--glyoxylate aminotransferase, plastidic	glx[s] + ala-L[s] <=> pyr[s] + gly[s]	((Pg_S0232_15 or (Pg_S0036_6 or Pg_S0182_9 or Pg_S0232_15 or Pg_S0297_21 or Pg_S0302_33 or Pg_S0494_5 or Pg_S0602_24 or Pg_S0698_5 or Pg_S1276_5 or Pg_S1602_3 or Pg_S1823_31 or Pg_S2358_1 or Pg_S2946_27 or Pg_S3388_11 or Pg_S5136_2 or Pg_S6978_1 or Pg_S7902_2))	Pg_S0232.15 Pg_S0036.6 Pg_S0182.9 Pg_S0232.15 Pg_S0297.21 Pg_S0302.33 Pg_S0494.5 Pg_S0602.24 Pg_S0698.5 Pg_S1276.5 Pg_S1602.3 Pg_S1823.31 Pg_S2358.1 Pg_S2946.27 Pg_S3388.11 Pg_S5136.2 Pg_S6978.1 Pg_S7902.2		Glycine, serine and threonine metabolism	1	-1000	1000	0	2	2.6.1.44	Localization predicted by Plant-mPLoc
ALAATs	Alanine aminotransferase, plastidic	akg[s] + ala-L[s] <=> pyr[s] + glu-L[s]	((Pg_S0232_15) or (Pg_S0213_44 or Pg_S0587_8 or Pg_S2078_4 or Pg_S3025_1 or Pg_S3729_4))	Pg_S0232.15 Pg_S0213.44 Pg_S0587.8 Pg_S2078.4 Pg_S3025.1 Pg_S3729.4		Alanine, aspartate and glutamate metabolism	1	-1000	1000	0	2	2.6.1.2	Localization predicted by Plant-mPLoc
AAATc	Amino-acid N-acetyltransferase	glu-L[c] + accoa[c] -> h[c] + coa[c] + acglu[c]	(Pg_S0466_11 or Pg_S0738_20 or Pg_S0738_19 or Pg_S3797_5 or Pg_S5274_2 or Pg_S5593_9 or Pg_S5649_1)	Pg_S0466.11 Pg_S0738.20 Pg_S0738.19 Pg_S3797.5 Pg_S5274.2 Pg_S5593.9 Pg_S5649.1		Arginine and proline metabolism	0	0	1000	0	4	2.3.1.1
ARGDs	Glutamate decarboxylase, plastidic	h[s] + glu-L[s] -> co2[s] + 4abut[s]	(Pg_S0379_14 or Pg_S0635_13 or Pg_S1124_6 or Pg_S1212_1 or Pg_S2455_14 or Pg_S2981_2 or Pg_S3027_13 or Pg_S3302_14 or Pg_S5113_2 or Pg_S5113_1 or Pg_S6237_2)	Pg_S0379.14 Pg_S0635.13 Pg_S1124.6 Pg_S1212.1 Pg_S2455.14 Pg_S2981.2 Pg_S3027.13 Pg_S3302.14 Pg_S5113.2 Pg_S5113.1 Pg_S6237.2		Alanine, aspartate and glutamate metabolism	0	0	1000	0	2	4.1.1.15	Localization predicted by Plant-mPLoc
ARGDc	Glutamate decarboxylase, cytosolic	glu-L[c] + h[c] -> co2[c] + 4abut[c]	(Pg_S0379_14 or Pg_S0635_13 or Pg_S1124_6 or Pg_S1212_1 or Pg_S2455_14 or Pg_S2981_2 or Pg_S3027_13 or Pg_S3302_14 or Pg_S5113_2 or Pg_S5113_1 or Pg_S6237_2)	Pg_S0379.14 Pg_S0635.13 Pg_S1124.6 Pg_S1212.1 Pg_S2455.14 Pg_S2981.2 Pg_S3027.13 Pg_S3302.14 Pg_S5113.2 Pg_S5113.1 Pg_S6237.2		Alanine, aspartate and glutamate metabolism	0	0	1000	0	4	4.1.1.15	Localization confirmed in UniProt
ARGDm	Glutamate decarboxylase, mitochondrial	h[m] + glu-L[m] -> 4abut[m] + co2[m]	((Pg_S1124_6) or (Pg_S0379_14 or Pg_S0635_13 or Pg_S1124_6 or Pg_S1212_1 or Pg_S2455_14 or Pg_S2981_2 or Pg_S3027_13 or Pg_S3302_14 or Pg_S5113_2 or Pg_S5113_1 or Pg_S6237_2))	Pg_S1124.6 Pg_S0379.14 Pg_S0635.13 Pg_S1124.6 Pg_S1212.1 Pg_S2455.14 Pg_S2981.2 Pg_S3027.13 Pg_S3302.14 Pg_S5113.2 Pg_S5113.1 Pg_S6237.2		Alanine, aspartate and glutamate metabolism	0	0	1000	0	2	4.1.1.15	Localization predicted by Plant-mPLoc
ICDHc	Isocitrate dehydrogenase (NADP+), cytosolic	nadp[c] + icit[c] <=> co2[c] + nadph[c] + akg[c]	(Pg_S4048_6)	Pg_S4048.6		Sulfate metabolism (Glutathione)	1	-1000	1000	0	4	1.1.1.42
ICDHm	Isocitrate dehydrogenase (NADP+), mitochondrial	nadp[m] + icit[m] <=> akg[m] + nadph[m] + co2[m]	(Pg_S0905_48)	Pg_S0905.48		Citrate cycle	1	-1000	1000	0	4	1.1.1.42
GTHPs	glutathione peroxidase, plastidic	h2o2[s] + 2 gthrd[s] -> 2 h2o[s] + gthox[s]	((Pg_S0750_1 or Pg_S0964_2) or (Pg_S0399_16 or Pg_S1793_15 or Pg_S3335_18 or Pg_S0386_4 or Pg_S2190_3 or Pg_S2560_4 or Pg_S5937_4))	Pg_S0750.1 Pg_S0964.2 Pg_S0399.16 Pg_S1793.15 Pg_S3335.18 Pg_S0386.4 Pg_S2190.3 Pg_S2560.4 Pg_S5937.4		Sulfate metabolism (Glutathione)	0	0	1000	0	4	1.11.1.9	Localization confirmed in UniProt
GTHPc	glutathione peroxidase, cytosolic	2 gthrd[c] + h2o2[c] -> 2 h2o[c] + gthox[c]	((Pg_S0399_16 or (Pg_S0399_16 or Pg_S1793_15 or Pg_S3335_18 or Pg_S0386_4 or Pg_S2190_3 or Pg_S2560_4 or Pg_S5937_4))	Pg_S0399.16 Pg_S0399.16 Pg_S1793.15 Pg_S3335.18 Pg_S0386.4 Pg_S2190.3 Pg_S2560.4 Pg_S5937.4		Sulfate metabolism (Glutathione)	0	0	1000	0	4	1.11.1.9	Localization confirmed in UniProt
GTHPm	glutathione peroxidase, mitochondrial	h2o2[m] + 2 gthrd[m] -> 2 h2o[m] + gthox[m]	(Pg_S0399_16 or Pg_S1793_15 or Pg_S3335_18 or Pg_S0386_4 or Pg_S2190_3 or Pg_S2560_4 or Pg_S5937_4)	Pg_S0399.16 Pg_S1793.15 Pg_S3335.18 Pg_S0386.4 Pg_S2190.3 Pg_S2560.4 Pg_S5937.4		Sulfate metabolism (Glutathione)	0	0	1000	0	4	1.11.1.9	Localization confirmed in UniProt
UPGCDc	UDP-glucose 6-dehydrogenase	udpg[c] + h2o[c] + 2 nad[c] -> udpglcur[c] + 3 h[c] + 2 nadh[c]	((Pg_S0981_31) or (Pg_S0219_46 or Pg_S0397_6 or Pg_S0808_14 or Pg_S0981_31 or Pg_S1242_6 or Pg_S1305_19 or Pg_S1941_29 or Pg_S2020_12 or Pg_S2162_16 or Pg_S5901_9 or Pg_S5901_10))	Pg_S0981.31 Pg_S0219.46 Pg_S0397.6 Pg_S0808.14 Pg_S0981.31 Pg_S1242.6 Pg_S1305.19 Pg_S1941.29 Pg_S2020.12 Pg_S2162.16 Pg_S5901.9 Pg_S5901.10		Primary Cell Wall Metabolism (Galactose metabolism)	0	0	1000	0	4	1.1.1.22
GALKc	Galactokinase	atp[c] + gal[c] <=> adp[c] + h[c] + gal1p[c]	(Pg_S2855_7 or Pg_S6663_3 or Pg_S6079_5 or Pg_S0605_25 or Pg_S0573_2 or Pg_S6328_2)	Pg_S2855.7 Pg_S6663.3 Pg_S6079.5 Pg_S0605.25 Pg_S0573.2 Pg_S6328.2		Primary Cell Wall Metabolism (Galactose metabolism)	1	-1000	1000	0	4	2.7.1.6
UGLTc	UDP-glucose--hexose-1-phosphate uridylyltransferase	udpg[c] + gal1p[c] <=> udpgal[c] + g1p[c]	((Pg_S2238_14 or (Pg_S2238_14 or Pg_S4579_15))	Pg_S2238.14 Pg_S2238.14 Pg_S4579.15		Primary Cell Wall Metabolism (Galactose metabolism)	1	-1000	1000	0	4	2.7.7.12
THAc	alpha,alpha-trehalase	h2o[c] + tre[c] -> 2 glc-B[c]	((Pg_S0753_40 or (Pg_S0016_7 or Pg_S0753_40 or Pg_S1676_8 or Pg_S2672_29 or Pg_S5347_1))	Pg_S0753.40 Pg_S0016.7 Pg_S0753.40 Pg_S1676.8 Pg_S2672.29 Pg_S5347.1		Starch and sucrose metabolism (Sucrose)	0	0	1000	0	4	3.2.1.28
THPc	Trehalose-phosphatase	h2o[c] + tre6p[c] -> pi[c] + tre[c]	((Pg_S1145_9 or Pg_S1885_43) or (Pg_S0085_32 or Pg_S0181_8 or Pg_S0288_34 or Pg_S0472_1 or Pg_S0477_1 or Pg_S1016_12 or Pg_S1067_26 or Pg_S1145_9 or Pg_S1428_5 or Pg_S1562_39 or Pg_S1671_24 or Pg_S1833_17 or Pg_S1885_43 or Pg_S2070_2 or Pg_S2148_25 or Pg_S2229_17 or Pg_S2432_6 or Pg_S2440_13 or Pg_S2980_1 or Pg_S3627_8 or Pg_S3876_16 or Pg_S4206_8 or Pg_S4871_1 or Pg_S5025_5 or Pg_S5206_15 or Pg_…	Pg_S1145.9 Pg_S1885.43 Pg_S0085.32 Pg_S0181.8 Pg_S0288.34 Pg_S0472.1 Pg_S0477.1 Pg_S1016.12 Pg_S1067.26 Pg_S1145.9 Pg_S1428.5 Pg_S1562.39 Pg_S1671.24 Pg_S1833.17 Pg_S1885.43 Pg_S2070.2 Pg_S2148.25 Pg_S2229.17 Pg_S2432.6 Pg_S2440.13 Pg_S2980.1 Pg_S3627.8 Pg_S3876.16 Pg_S4206.8 Pg_S4871.1 Pg_S5025.5 Pg_S5206.15 Pg_S5438.13 Pg_S5447.8 Pg_S5661.1 Pg_S5981.1 Pg_S6102.5 Pg_S6169.1 Pg_S6612.2 Pg_S7852.4…		Starch and sucrose metabolism (Sucrose)	0	0	1000	0	4	3.1.3.12
GLCNSc	1,3-beta-glucan synthase	2 udpg[c] + h2o[c] -> 2 udp[c] + b-glucan[c]	((Pg_S5993_1 or Pg_S1227_30 or Pg_S2393_1) or (Pg_S0168_13 or Pg_S0192_27 or Pg_S0198_2 or Pg_S0221_4 or Pg_S0233_7 or Pg_S0269_5 or Pg_S0383_12 or Pg_S0453_1 or Pg_S0625_1 or Pg_S0738_37 or Pg_S0755_7 or Pg_S0755_1 or Pg_S0755_6 or Pg_S0772_7 or Pg_S0772_8 or Pg_S0772_6 or Pg_S0893_1 or Pg_S1227_30 or Pg_S1271_14 or Pg_S1271_13 or Pg_S1390_24 or Pg_S1447_1 or Pg_S1601_7 or Pg_S1615_11 or Pg_S161…	Pg_S5993.1 Pg_S1227.30 Pg_S2393.1 Pg_S0168.13 Pg_S0192.27 Pg_S0198.2 Pg_S0221.4 Pg_S0233.7 Pg_S0269.5 Pg_S0383.12 Pg_S0453.1 Pg_S0625.1 Pg_S0738.37 Pg_S0755.7 Pg_S0755.1 Pg_S0755.6 Pg_S0772.7 Pg_S0772.8 Pg_S0772.6 Pg_S0893.1 Pg_S1227.30 Pg_S1271.14 Pg_S1271.13 Pg_S1390.24 Pg_S1447.1 Pg_S1601.7 Pg_S1615.11 Pg_S1615.10 Pg_S1630.4 Pg_S1957.27 Pg_S2216.4 Pg_S2216.3 Pg_S2393.1 Pg_S2458.1 Pg_S2614.1 Pg…		Starch and sucrose metabolism (Cellulose)	0	0	1000	0	4	2.4.1.34
GLCNGBc	Glucan endo-1,3-beta-D-glucosidase	h2o[c] + b-glucan[c] <=> 2 glc-B[c]	(Pg_S6649_4)	Pg_S6649.4		Starch and sucrose metabolism (Cellulose)	1	-1000	1000	0	1	3.2.1.39
GLCNGBv	Glucan endo-1,3-beta-D-glucosidase	h2o[v] + b-glucan[v] <=> 2 glc-B[v]	(Pg_S6649_4)	Pg_S6649.4		Starch and sucrose metabolism (Cellulose)	1	-1000	1000	0	1	3.2.1.39
GLCNGAc	Glucan 1,3-beta-glucosidase	h2o[c] + b-glucan[c] <=> 2 glc-A[c]	(Pg_S6649_4)	Pg_S6649.4		Starch and sucrose metabolism (Cellulose)	1	-1000	1000	0	1	3.2.1.58
GLCNGAv	Glucan 1,3-beta-glucosidase	h2o[v] + b-glucan[v] <=> 2 glc-A[v]	(Pg_S6649_4)	Pg_S6649.4		Starch and sucrose metabolism (Cellulose)	1	-1000	1000	0	1	3.2.1.58
GALUic	UTP--glucose-1-phosphate uridylyltransferase	utp[c] + h[c] + g1p[c] -> udpg[c] + ppi[c]	((Pg_S3302_8) or (Pg_S0093_111 or Pg_S1124_2 or Pg_S1673_2 or Pg_S1967_10 or Pg_S2035_27 or Pg_S2363_7 or Pg_S3302_8 or Pg_S4164_13 or Pg_S6355_9))	Pg_S3302.8 Pg_S0093.111 Pg_S1124.2 Pg_S1673.2 Pg_S1967.10 Pg_S2035.27 Pg_S2363.7 Pg_S3302.8 Pg_S4164.13 Pg_S6355.9		Starch and sucrose metabolism (Sucrose)	0	0	1000	0	4	2.7.7.9	Localization confirmed in UniProt
MTGHc	manninotriose galactohydrolase	h2o[c] + mnt[c] -> gal[c] + melib[c]	Pg_S0266_14	Pg_S0266.14		Primary Cell Wall Metabolism (Galactose metabolism)	0	0	1000	0	4	3.2.1.22
MGHAc	melibiose galactohydrolase (glc-A)	h2o[c] + melib[c] -> glc-A[c] + gal[c]	Pg_S0266_14	Pg_S0266.14		Primary Cell Wall Metabolism (Galactose metabolism)	0	0	1000	0	4	3.2.1.22
MGHBc	melibiose galactohydrolase (glc-B)	h2o[c] + melib[c] -> gal[c] + glc-B[c]	Pg_S0266_14	Pg_S0266.14		Primary Cell Wall Metabolism (Galactose metabolism)	0	0	1000	0	4	3.2.1.22
SFHc	stachyose fructohydrolase	h2o[c] + stc[c] -> fru-B[c] + mnt[c]	(Pg_S0061_8 or Pg_S1231_16 or Pg_S1231_15 or Pg_S1400_10 or Pg_S1696_1 or Pg_S2031_4 or Pg_S2644_2 or Pg_S3020_4 or Pg_S3856_1 or Pg_S4953_4 or Pg_S7084_1 or Pg_S7084_2 or Pg_S9250_2 or Pg_S9250_1)	(Pg_S0061.8 or Pg_S1231.16 or Pg_S1231.15 or Pg_S1400.10 or Pg_S1696.1 or Pg_S2031.4 or Pg_S2644.2 or Pg_S3020.4 or Pg_S3856.1 or Pg_S4953.4 or Pg_S7084.1 or Pg_S7084.2 or Pg_S9250.2 or Pg_S9250.1)		Primary Cell Wall Metabolism (Galactose metabolism)	0	0	1000	0	4	3.2.1.26
RGHc	Raffinose galactohydrolase	h2o[c] + raffin[c] -> sucr[c] + gal[c]	((Pg_S0266_14 or (Pg_S4048_17 or Pg_S6212_6))	Pg_S0266.14 Pg_S4048.17 Pg_S6212.6		Primary Cell Wall Metabolism (Galactose metabolism)	0	0	1000	0	4	3.2.1.22
SYGHc	stachyose galactohydrolase	h2o[c] + stc[c] -> gal[c] + raffin[c]	((Pg_S0266_14 or (Pg_S0047_3 or Pg_S0229_2 or Pg_S0516_2 or Pg_S2053_4 or Pg_S2793_5 or Pg_S5092_4))	Pg_S0266.14 Pg_S0047.3 Pg_S0229.2 Pg_S0516.2 Pg_S2053.4 Pg_S2793.5 Pg_S5092.4		Primary Cell Wall Metabolism (Galactose metabolism)	0	0	1000	0	4	3.2.1.22
GRGTc	galactinol---raffinose galactosyltransferase	raffin[c] + 1Dgali[c] -> stc[c] + inost[c]	((Pg_S5778_1 or (Pg_S1302_7 or Pg_S1507_16))	Pg_S5778.1 Pg_S1302.7 Pg_S1507.16		Primary Cell Wall Metabolism (Galactose metabolism)	0	0	1000	0	4	2.4.1.67
RAFFINSc	raffinose synthase	sucr[c] + 1Dgali[c] -> raffin[c] + inost[c]	((Pg_S5778_1 or (Pg_S0783_17 or Pg_S2051_1 or Pg_S3378_2 or Pg_S5778_1 or Pg_S2907_7))	Pg_S5778.1 Pg_S0783.17 Pg_S2051.1 Pg_S3378.2 Pg_S5778.1 Pg_S2907.7		Primary Cell Wall Metabolism (Galactose metabolism)	0	0	1000	0	4	2.4.1.82
IAGTc	inositol 3-alpha-galactosyltransferase	udpgal[c] + inost[c] -> udp[c] + h[c] + 1Dgali[c]	(Pg_S0297_48 or Pg_S0652_4 or Pg_S1241_21 or Pg_S3543_10 or Pg_S4198_17 or Pg_S5052_4 or Pg_S5052_5)	Pg_S0297.48 Pg_S0652.4 Pg_S1241.21 Pg_S3543.10 Pg_S4198.17 Pg_S5052.4 Pg_S5052.5		Primary Cell Wall Metabolism (Galactose metabolism)	0	0	1000	0	4	2.4.1.123	Localization confirmed in UniProt
UDPG4Ec	UDP-glucose 4-epimerase	udpg[c] <=> udpgal[c]	((Pg_S0889_28 or Pg_S0897_14) or (Pg_S0103_7 or Pg_S0563_1 or Pg_S0616_5 or Pg_S0785_28 or Pg_S0843_2 or Pg_S0889_28 or Pg_S0897_14 or Pg_S1565_4 or Pg_S2855_7 or Pg_S3039_20 or Pg_S3056_3 or Pg_S3604_8 or Pg_S5989_1) or (Pg_S2238_14 or Pg_S4579_15))	Pg_S0889.28 Pg_S0897.14 Pg_S0103.7 Pg_S0563.1 Pg_S0616.5 Pg_S0785.28 Pg_S0843.2 Pg_S0889.28 Pg_S0897.14 Pg_S1565.4 Pg_S2855.7 Pg_S3039.20 Pg_S3056.3 Pg_S3604.8 Pg_S5989.1 Pg_S2238.14 Pg_S4579.15		Primary Cell Wall Metabolism (Galactose metabolism)	1	-1000	1000	0	4	5.1.3.2	Localization confirmed in UniProt
ATGDc	ATP:GDP phosphotransferase, cytosolic	atp[c] + gdp[c] -> gtp[c] + adp[c]	(Pg_S5425_10 or Pg_S6284_7)	Pg_S5425.10 Pg_S6284.7		Purine metabolism	0	0	1000	0	4	2.7.4.6	Localization confirmed in UniProt
ATGDs	ATP:GDP phosphotransferase, plastidic	atp[s] + gdp[s] -> adp[s] + gtp[s]	(Pg_S6284_7)	Pg_S6284.7		Purine metabolism	0	0	1000	0	4	2.7.4.6	Localization confirmed in UniProt
GTPDPKs	GTP diphosphokinase	atp[s] + gtp[s] -> amp[s] + gdptp[s]	(Pg_S0213_9)	Pg_S0213.9		Purine metabolism	0	0	1000	0	2	2.7.6.5	Localization confirmed in UniProt
GBDPs	Guanosine-3,5-bis(diphosphate) 3-pyrophosphohydrolase	h2o[s] + ppgpp[s] -> ppi[s] + gdp[s]	Pg_S0978_36	Pg_S0978.36		Purine metabolism	0	0	1000	0	2	3.1.7.2	Gap-filling reaction
GDTPs	Guanosine-5-triphosphate,3-diphosphate pyrophosphatase	h2o[s] + gdptp[s] -> h[s] + pi[s] + ppgpp[s]				Purine metabolism	0	0	1000	0	1	3.6.1.40	Gap-filling reaction
ATDADc	ATP:dADP phosphotransferase	atp[c] + dadp[c] -> datp[c] + adp[c]	(Pg_S5425_10 or Pg_S6284_7)	Pg_S5425.10 Pg_S6284.7		Purine metabolism	0	0	1000	0	4	2.7.4.6	Localization confirmed in UniProt
ATDGDc	ATP:dGDP phosphotransferase	atp[c] + dgdp[c] -> dgtp[c] + adp[c]	(Pg_S5425_10 or Pg_S6284_7)	Pg_S5425.10 Pg_S6284.7		Purine metabolism	0	0	1000	0	4	2.7.4.6	Localization confirmed in UniProt
PPCKc	Phosphoenolpyruvate carboxykinase (ATP)	atp[c] + oaa[c] -> adp[c] + co2[c] + pep[c]	((Pg_S0080_6 or Pg_S4637_2) or (Pg_S0046_6 or Pg_S0051_3 or Pg_S0079_10 or Pg_S0080_6 or Pg_S0456_3 or Pg_S1198_2 or Pg_S1565_3 or Pg_S3346_6))	Pg_S0080.6 Pg_S4637.2 Pg_S0046.6 Pg_S0051.3 Pg_S0079.10 Pg_S0080.6 Pg_S0456.3 Pg_S1198.2 Pg_S1565.3 Pg_S3346.6		Glycolysis/Gluconeogensis	0	0	1000	0	4	4.1.1.49	Localization confirmed in UniProt
MDHys	malate dehydrogenase (NADP+), plastidic	nadp[s] + mal-L[s] <=> h[s] + nadph[s] + oaa[s]	Pg_S0113_15	Pg_S0113.15		Fermentation	1	-1000	1000	0	4	1.1.1.82	Localization confirmed in UniProt
MDHs	Malate dehydrogenase, plastidic	nad[s] + mal-L[s] <=> h[s] + nadh[s] + oaa[s]	((Pg_S6182_3 or Pg_S6819_3 or Pg_S2606_4) or (Pg_S0317_1 or Pg_S0677_2 or Pg_S0967_55 or Pg_S1055_21 or Pg_S1276_6 or Pg_S1330_18 or Pg_S1333_11 or Pg_S1345_3 or Pg_S1345_1 or Pg_S1518_27 or Pg_S1521_2 or Pg_S1852_3 or Pg_S1858_10 or Pg_S2406_5 or Pg_S2572_8 or Pg_S2606_4 or Pg_S2945_2 or Pg_S3609_1 or Pg_S3736_5 or Pg_S3767_12 or Pg_S4394_16 or Pg_S5512_3 or Pg_S6182_3 or Pg_S6308_5 or Pg_S6819_…	Pg_S6182.3 Pg_S6819.3 Pg_S2606.4 Pg_S0317.1 Pg_S0677.2 Pg_S0967.55 Pg_S1055.21 Pg_S1276.6 Pg_S1330.18 Pg_S1333.11 Pg_S1345.3 Pg_S1345.1 Pg_S1518.27 Pg_S1521.2 Pg_S1852.3 Pg_S1858.10 Pg_S2406.5 Pg_S2572.8 Pg_S2606.4 Pg_S2945.2 Pg_S3609.1 Pg_S3736.5 Pg_S3767.12 Pg_S4394.16 Pg_S5512.3 Pg_S6182.3 Pg_S6308.5 Pg_S6819.3 Pg_S7197.3 Pg_S7293.4 Pg_S7293.5 Pg_S7448.1		Glycolysis/Gluconeogensis	1	-1000	1000	0	2	1.1.1.37	Localization predicted by Plant-mPLoc
MDHc	Malate dehydrogenase, cytosolic	mal-L[c] + nad[c] <=> h[c] + nadh[c] + oaa[c]	((Pg_S1345_3 or (Pg_S0317_1 or Pg_S0677_2 or Pg_S0967_55 or Pg_S1055_21 or Pg_S1276_6 or Pg_S1330_18 or Pg_S1333_11 or Pg_S1345_3 or Pg_S1345_1 or Pg_S1518_27 or Pg_S1521_2 or Pg_S1852_3 or Pg_S1858_10 or Pg_S2406_5 or Pg_S2572_8 or Pg_S2606_4 or Pg_S2945_2 or Pg_S3609_1 or Pg_S3736_5 or Pg_S3767_12 or Pg_S4394_16 or Pg_S5512_3 or Pg_S6182_3 or Pg_S6308_5 or Pg_S6819_3 or Pg_S7197_3 or Pg_S7293_4…	Pg_S1345.3 Pg_S0317.1 Pg_S0677.2 Pg_S0967.55 Pg_S1055.21 Pg_S1276.6 Pg_S1330.18 Pg_S1333.11 Pg_S1345.3 Pg_S1345.1 Pg_S1518.27 Pg_S1521.2 Pg_S1852.3 Pg_S1858.10 Pg_S2406.5 Pg_S2572.8 Pg_S2606.4 Pg_S2945.2 Pg_S3609.1 Pg_S3736.5 Pg_S3767.12 Pg_S4394.16 Pg_S5512.3 Pg_S6182.3 Pg_S6308.5 Pg_S6819.3 Pg_S7197.3 Pg_S7293.4 Pg_S7293.5 Pg_S7448.1		Glyoxylate Cycle	1	-1000	1000	0	4	1.1.1.37	Localization confirmed in UniProt
MDHx	Malate dehydrogenase, peroxisomal	mal-L[x] + nad[x] <=> h[x] + oaa[x] + nadh[x]	((Pg_S2606_4) or (Pg_S0317_1 or Pg_S0677_2 or Pg_S0967_55 or Pg_S1055_21 or Pg_S1276_6 or Pg_S1330_18 or Pg_S1333_11 or Pg_S1345_3 or Pg_S1345_1 or Pg_S1518_27 or Pg_S1521_2 or Pg_S1852_3 or Pg_S1858_10 or Pg_S2406_5 or Pg_S2572_8 or Pg_S2606_4 or Pg_S2945_2 or Pg_S3609_1 or Pg_S3736_5 or Pg_S3767_12 or Pg_S4394_16 or Pg_S5512_3 or Pg_S6182_3 or Pg_S6308_5 or Pg_S6819_3 or Pg_S7197_3 or Pg_S7293_…	Pg_S2606.4 Pg_S0317.1 Pg_S0677.2 Pg_S0967.55 Pg_S1055.21 Pg_S1276.6 Pg_S1330.18 Pg_S1333.11 Pg_S1345.3 Pg_S1345.1 Pg_S1518.27 Pg_S1521.2 Pg_S1852.3 Pg_S1858.10 Pg_S2406.5 Pg_S2572.8 Pg_S2606.4 Pg_S2945.2 Pg_S3609.1 Pg_S3736.5 Pg_S3767.12 Pg_S4394.16 Pg_S5512.3 Pg_S6182.3 Pg_S6308.5 Pg_S6819.3 Pg_S7197.3 Pg_S7293.4 Pg_S7293.5 Pg_S7448.1		Glyoxylate Cycle	1	-1000	1000	0	2	1.1.1.37	Localization predicted by Plant-mPLoc
MDHv	Malate dehydrogenase, vacuolar	mal-L[v] + nad[v] <=> h[v] + oaa[v] + nadh[v]	((Pg_S2606_4) or (Pg_S0317_1 or Pg_S0677_2 or Pg_S0967_55 or Pg_S1055_21 or Pg_S1276_6 or Pg_S1330_18 or Pg_S1333_11 or Pg_S1345_3 or Pg_S1345_1 or Pg_S1518_27 or Pg_S1521_2 or Pg_S1852_3 or Pg_S1858_10 or Pg_S2406_5 or Pg_S2572_8 or Pg_S2606_4 or Pg_S2945_2 or Pg_S3609_1 or Pg_S3736_5 or Pg_S3767_12 or Pg_S4394_16 or Pg_S5512_3 or Pg_S6182_3 or Pg_S6308_5 or Pg_S6819_3 or Pg_S7197_3 or Pg_S7293_…	Pg_S2606.4 Pg_S0317.1 Pg_S0677.2 Pg_S0967.55 Pg_S1055.21 Pg_S1276.6 Pg_S1330.18 Pg_S1333.11 Pg_S1345.3 Pg_S1345.1 Pg_S1518.27 Pg_S1521.2 Pg_S1852.3 Pg_S1858.10 Pg_S2406.5 Pg_S2572.8 Pg_S2606.4 Pg_S2945.2 Pg_S3609.1 Pg_S3736.5 Pg_S3767.12 Pg_S4394.16 Pg_S5512.3 Pg_S6182.3 Pg_S6308.5 Pg_S6819.3 Pg_S7197.3 Pg_S7293.4 Pg_S7293.5 Pg_S7448.1		Citrate cycle	1	-1000	1000	0	1	1.1.1.37	Localization predicted by Plant-mPLoc
PPCc	Phosphoenolpyruvate carboxylase	co2[c] + h2o[c] + pep[c] <=> pi[c] + h[c] + oaa[c]	((Pg_S2692_25 or Pg_S2148_7) or (Pg_S0077_42 or Pg_S0190_12 or Pg_S0190_11 or Pg_S0204_87 or Pg_S0245_30 or Pg_S1055_6 or Pg_S1392_2 or Pg_S1531_14 or Pg_S1590_18 or Pg_S2148_7 or Pg_S2588_16 or Pg_S2692_25 or Pg_S3474_3 or Pg_S3628_11 or Pg_S3744_5 or Pg_S6970_1 or Pg_S8684_1))	Pg_S2692.25 Pg_S2148.7 Pg_S0077.42 Pg_S0190.12 Pg_S0190.11 Pg_S0204.87 Pg_S0245.30 Pg_S1055.6 Pg_S1392.2 Pg_S1531.14 Pg_S1590.18 Pg_S2148.7 Pg_S2588.16 Pg_S2692.25 Pg_S3474.3 Pg_S3628.11 Pg_S3744.5 Pg_S6970.1 Pg_S8684.1		Glycolysis/Gluconeogensis	1	-1000	1000	0	4	4.1.1.31	Localization confirmed in UniProt
ATPCSc	ATP-citrate (pro-S-)-lyase	atp[c] + coa[c] + cit[c] -> adp[c] + pi[c] + accoa[c] + oaa[c]	(Pg_S3394_17 or Pg_S4363_6)	Pg_S3394.17 Pg_S4363.6		Citrate cycle	0	0	1000	0	4	2.3.3.8	Localization confirmed in UniProt
CSx	Citrate synthase, peroxisomal	h2o[x] + accoa[x] + oaa[x] <=> h[x] + coa[x] + cit[x]	(Pg_S0030_1 or Pg_S0049_10 or Pg_S0344_8 or Pg_S0347_6 or Pg_S0722_7 or Pg_S0751_1 or Pg_S1194_1 or Pg_S1365_3 or Pg_S1429_1 or Pg_S1749_2 or Pg_S2615_4 or Pg_S2617_1 or Pg_S3341_11 or Pg_S3458_1 or Pg_S4201_1 or Pg_S4766_9 or Pg_S4778_3 or Pg_S5826_8 or Pg_S7237_2 or Pg_S0387_3)	Pg_S0030.1 Pg_S0049.10 Pg_S0344.8 Pg_S0347.6 Pg_S0722.7 Pg_S0751.1 Pg_S1194.1 Pg_S1365.3 Pg_S1429.1 Pg_S1749.2 Pg_S2615.4 Pg_S2617.1 Pg_S3341.11 Pg_S3458.1 Pg_S4201.1 Pg_S4766.9 Pg_S4778.3 Pg_S5826.8 Pg_S7237.2 Pg_S0387.3		Glyoxylate Cycle	1	-1000	1000	0	4	2.3.3.1	Localization confirmed in UniProt
CSm	Citrate synthase, mitochondrial	h2o[m] + oaa[m] + accoa[m] <=> h[m] + cit[m] + coa[m]	((Pg_S2615_4) or (Pg_S0030_1 or Pg_S0049_10 or Pg_S0344_8 or Pg_S0347_6 or Pg_S0722_7 or Pg_S0751_1 or Pg_S1194_1 or Pg_S1365_3 or Pg_S1429_1 or Pg_S1749_2 or Pg_S2615_4 or Pg_S2617_1 or Pg_S3341_11 or Pg_S3458_1 or Pg_S4201_1 or Pg_S4766_9 or Pg_S4778_3 or Pg_S5826_8 or Pg_S7237_2 or Pg_S0387_3))	Pg_S2615.4 Pg_S0030.1 Pg_S0049.10 Pg_S0344.8 Pg_S0347.6 Pg_S0722.7 Pg_S0751.1 Pg_S1194.1 Pg_S1365.3 Pg_S1429.1 Pg_S1749.2 Pg_S2615.4 Pg_S2617.1 Pg_S3341.11 Pg_S3458.1 Pg_S4201.1 Pg_S4766.9 Pg_S4778.3 Pg_S5826.8 Pg_S7237.2 Pg_S0387.3		Citrate cycle	1	-1000	1000	0	4	2.3.3.1	Localization confirmed in UniProt
OXAACc	oxaloacetase	h2o[c] + oaa[c] -> 2 h[c] + ac[c] + oxa[c]	Pg_S3320_5	Pg_S3320.5		Glyoxylate Cycle	0	0	1000	0	2	3.7.7.1	Reaction added based on metablomics data
ASPO1s	L-aspartate oxidase	o2[s] + asp-L[s] -> h[s] + h2o2[s] + iasp[s]	((Pg_S1314_17 or (Pg_S1314_17 or Pg_S2131_2 or Pg_S2611_6))	Pg_S1314.17 Pg_S1314.17 Pg_S2131.2 Pg_S2611.6		Nicotinate and Nicotinamide metabolism	0	0	1000	0	4	1.4.3.16	Localization confirmed in UniProt
NNDPRs	Nicotinate-nucleotide pyrophosphorylase (carboxylating)	2 h[s] + prpp[s] + quln[s] -> ppi[s] + co2[s] + nicrnt[s]	((Pg_S1712_26 or (Pg_S1712_26 or Pg_S4427_4))	Pg_S1712.26 Pg_S1712.26 Pg_S4427.4		Nicotinate and Nicotinamide metabolism	0	0	1000	0	4	2.4.2.19	Localization confirmed in UniProt
NNATc	Nicotinate-nucleotide adenylyltransferase	atp[c] + h[c] + nicrnt[c] <=> ppi[c] + dnad[c]	(Pg_S0500_2 or Pg_S1182_8)	Pg_S0500.2 Pg_S1182.8		Nicotinate and Nicotinamide metabolism	1	-1000	1000	0	4	2.7.7.18	Localization confirmed in UniProt
NADS(nh4)c	NAD(+) synthetase	atp[c] + nh4[c] + dnad[c] -> h[c] + ppi[c] + amp[c] + nad[c]	Pg_S1530_31	Pg_S1530.31		Nicotinate and Nicotinamide metabolism	0	0	1000	0	4	6.3.1.5	Localization confirmed in UniProt
NADS(gln-L)c	NAD(+) synthetase (glutamine-hydrolysing)	atp[c] + h2o[c] + gln-L[c] + dnad[c] -> glu-L[c] + h[c] + ppi[c] + amp[c] + nad[c]	((Pg_S1530_31 or (Pg_S0753_2 or Pg_S0753_41 or Pg_S1530_31))	Pg_S1530.31 Pg_S0753.2 Pg_S0753.41 Pg_S1530.31		Nicotinate and Nicotinamide metabolism	0	0	1000	0	4	6.3.5.1	Localization confirmed in UniProt
QULNSs	quinolinate synthase	iasp[s] + dhap[s] -> 2 h2o[s] + pi[s] + quln[s]	((Pg_S3468_5 or (Pg_S0232_1 or Pg_S1292_17 or Pg_S1885_22 or Pg_S2513_13 or Pg_S3468_5 or Pg_S3759_20 or Pg_S3887_15))	Pg_S3468.5 Pg_S0232.1 Pg_S1292.17 Pg_S1885.22 Pg_S2513.13 Pg_S3468.5 Pg_S3759.20 Pg_S3887.15		Nicotinate and Nicotinamide metabolism	0	0	1000	0	4	2.5.1.72	Localization confirmed in UniProt
NAMNPPc	Nicotinate phosphoribosyltransferase	atp[c] + h2o[c] + prpp[c] + nac[c] -> adp[c] + pi[c] + ppi[c] + nicrnt[c]	((Pg_S0274_9) or (Pg_S0244_26 or Pg_S0274_9 or Pg_S0291_12 or Pg_S2445_3 or Pg_S2521_11 or Pg_S2534_7 or Pg_S4402_1 or Pg_S5786_2 or Pg_S6586_7))	Pg_S0274.9 Pg_S0244.26 Pg_S0274.9 Pg_S0291.12 Pg_S2445.3 Pg_S2521.11 Pg_S2534.7 Pg_S4402.1 Pg_S5786.2 Pg_S6586.7		Nicotinate and Nicotinamide metabolism	0	0	1000	0	4	6.3.4.21	Localization confirmed in UniProt
NMNNc	NMN nucleosidase	h2o[c] + nmn[c] <=> h[c] + ncam[c] + r5p[c]				Nicotinate and Nicotinamide metabolism	1	-1000	1000	0	2	3.2.2.14	added during improving the dead end metabolite connectivity
NNAMc	nicotinamidase	h2o[c] + ncam[c] -> h[c] + nh4[c] + nac[c]	((Pg_S2693_7 or (Pg_S0810_53 or Pg_S1171_23 or Pg_S2088_11 or Pg_S2568_17 or Pg_S2693_7 or Pg_S3379_11 or Pg_S3615_8 or Pg_S6796_1))	Pg_S2693.7 Pg_S0810.53 Pg_S1171.23 Pg_S2088.11 Pg_S2568.17 Pg_S2693.7 Pg_S3379.11 Pg_S3615.8 Pg_S6796.1		Nicotinate and Nicotinamide metabolism	0	0	1000	0	4	3.5.1.19	Localization confirmed in UniProt
NMNDAc	Nicotinamide-nucleotide amidase	h2o[c] + nmn[c] -> h[c] + nh4[c] + nicrnt[c]				Nicotinate and Nicotinamide metabolism	0	0	1000	0	2	3.5.1.42
NMNATc	Nicotinamide-nucleotide adenylyltransferase	atp[c] + h[c] + nmn[c] -> ppi[c] + nad[c]				Nicotinate and Nicotinamide metabolism	0	0	1000	0	4	2.7.7.1
N2PHs	NADP phosphatase, plastidic	pi[s] + nad[s] -> h2o[s] + nadp[s]				Nicotinate and Nicotinamide metabolism	0	0	1000	0	1	3.1.3.-
N2PHc	NADP phosphatase, cytosolic	pi[c] + nad[c] -> h2o[c] + nadp[c]	(Pg_S2014_19)	Pg_S2014.19		Nicotinate and Nicotinamide metabolism	0	0	1000	0	1	3.1.3.-	Localization predicted by Plant-mPLoc
NADKc	NAD(+) kinase, cytosolic	atp[c] + nad[c] -> adp[c] + h[c] + nadp[c]	((Pg_S1804_4 or (Pg_S0196_2 or Pg_S8070_1))	Pg_S1804.4 Pg_S0196.2 Pg_S8070.1		Nicotinate and Nicotinamide metabolism	0	0	1000	0	1	2.7.1.23	Localization confirmed in UniProt
NADKs	NAD(+) kinase, plastidic	atp[s] + nad[s] -> h[s] + adp[s] + nadp[s]	((Pg_S0196_2 or Pg_S5545_1) or (Pg_S0196_2 or Pg_S8070_1))	Pg_S0196.2 Pg_S5545.1 Pg_S0196.2 Pg_S8070.1		Nicotinate and Nicotinamide metabolism	0	0	1000	0	1	2.7.1.23	Localization confirmed in UniProt
NADKm	NAD(+) kinase, mitochondrial	atp[m] + nad[m] -> h[m] + adp[m] + nadp[m]	(Pg_S0196_2 or Pg_S8070_1)	Pg_S0196.2 Pg_S8070.1		Nicotinate and Nicotinamide metabolism	0	0	1000	0	1	2.7.1.23	Isoform added based on literature
NADHKc	NADH kinase, cytosolic	atp[c] + nadh[c] -> adp[c] + h[c] + nadph[c]	((Pg_S1804_4 or (Pg_S0554_9 or Pg_S1689_3 or Pg_S1804_4 or Pg_S2275_10 or Pg_S5545_1 or Pg_S6665_2))	Pg_S1804.4 Pg_S0554.9 Pg_S1689.3 Pg_S1804.4 Pg_S2275.10 Pg_S5545.1 Pg_S6665.2		Nicotinate and Nicotinamide metabolism	0	0	1000	0	1	2.7.1.86	Localization confirmed in UniProt
NADHKs	NADH kinase, plastidic	atp[s] + nadh[s] -> h[s] + adp[s] + nadph[s]	((Pg_S0196_2 or Pg_S5545_1) or (Pg_S0554_9 or Pg_S1689_3 or Pg_S1804_4 or Pg_S2275_10 or Pg_S5545_1 or Pg_S6665_2))	Pg_S0196.2 Pg_S5545.1 Pg_S0554.9 Pg_S1689.3 Pg_S1804.4 Pg_S2275.10 Pg_S5545.1 Pg_S6665.2		Nicotinate and Nicotinamide metabolism	0	0	1000	0	1	2.7.1.86	Localization confirmed in UniProt
ASPTAc	Aspartate aminotransferase, cytosolic	asp-L[c] + akg[c] <=> glu-L[c] + oaa[c]	Pg_S6179_2	Pg_S6179.2		Nitrogen metabolism	1	-1000	1000	0	4	2.6.1.1
ASPTAm	Aspartate aminotransferase, mitochondrial	akg[m] + asp-L[m] <=> glu-L[m] + oaa[m]	(Pg_S1590_6)	Pg_S1590.6		Nitrogen metabolism	1	-1000	1000	0	4	2.6.1.1
ASPTAs	Aspartate aminotransferase, plastidic	akg[s] + asp-L[s] <=> glu-L[s] + oaa[s]	(Pg_S4496_1)	Pg_S4496.1		Nitrogen metabolism	1	-1000	1000	0	4	2.6.1.1
GLYTAx	Glycine aminotransferase	glx[x] + glu-L[x] -> gly[x] + akg[x]	Pg_S0232_15	Pg_S0232.15		Photorespiration	0	0	1000	0	4	2.6.1.4
SUCL(GDP)m	Succinate--CoA ligase (GDP-forming)	coa[m] + succ[m] + gtp[m] <=> pi[m] + succoa[m] + gdp[m]	Pg_S4942_11	Pg_S4942.11		Citrate cycle	1	-1000	1000	0	4	6.2.1.4
SUCL(ADP)m	Succinate--CoA ligase (ADP-forming)	atp[m] + coa[m] + succ[m] <=> pi[m] + adp[m] + succoa[m]	((Pg_S4942_11 or (Pg_S0192_45 or Pg_S0269_9 or Pg_S0515_9 or Pg_S0575_29 or Pg_S0644_10 or Pg_S0810_55 or Pg_S1185_2 or Pg_S1438_2 or Pg_S2255_1 or Pg_S3229_4 or Pg_S4536_2 or Pg_S4942_11 or Pg_S6606_14))	Pg_S4942.11 Pg_S0192.45 Pg_S0269.9 Pg_S0515.9 Pg_S0575.29 Pg_S0644.10 Pg_S0810.55 Pg_S1185.2 Pg_S1438.2 Pg_S2255.1 Pg_S3229.4 Pg_S4536.2 Pg_S4942.11 Pg_S6606.14		Citrate cycle	1	-1000	1000	0	4	6.2.1.5
CTPCHc	GTP cyclohydrolase I	gtp[c] + h2o[c] -> 2 h[c] + ahdt[c] + for[c]	((Pg_S0710_15 or (Pg_S0710_15 or Pg_S1373_36 or Pg_S2779_4 or Pg_S4181_9))	Pg_S0710.15 Pg_S0710.15 Pg_S1373.36 Pg_S2779.4 Pg_S4181.9		Folates metabolism	0	0	1000	0	4	3.5.4.16
AASADc	alpha-aminoadipate reductase	h[c] + nadh[c] + L2aadp[c] <=> h2o[c] + nad[c] + L2aadp6sa[c]	((Pg_S2982_1 or (Pg_S1139_12 or Pg_S6419_1 or Pg_S6419_2))	Pg_S2982.1 Pg_S1139.12 Pg_S6419.1 Pg_S6419.2		Lysine metabolism	1	-1000	1000	0	4	1.2.1.31
SACCDyc	Saccharopine dehydrogenase (NADP+, L-lysine forming)	h2o[c] + nadp[c] + saccrp-L[c] <=> lys-L[c] + h[c] + nadph[c] + akg[c]	Pg_S1766_13	Pg_S1766.13		Lysine metabolism	1	-1000	1000	0	4	1.5.1.8
SACCDc	Saccharopine dehydrogenase (NAD+, L-glutamate forming)	glu-L[c] + h[c] + nadh[c] + L2aadp6sa[c] <=> h2o[c] + nad[c] + saccrp-L[c]	((Pg_S1766_13 or (Pg_S0459_2 or Pg_S1151_5 or Pg_S1766_13 or Pg_S2106_15 or Pg_S3214_2))	Pg_S1766.13 Pg_S0459.2 Pg_S1151.5 Pg_S1766.13 Pg_S2106.15 Pg_S3214.2		Lysine metabolism	1	-1000	1000	0	4	1.5.1.9
AATAc	2-aminoadipate aminotransferase	glu-L[c] + 2oxoadp[c] <=> akg[c] + L2aadp[c]				Lysine metabolism	1	-1000	1000	0	1	2.6.1.39
PDHam1m	Pyruvate dehydrogenase (lipoamide) (reaction 1), mitochondrial	h[m] + pyr[m] + thmpp[m] -> 2ahethmpp[m] + co2[m]	((Pg_S0602_4) and (Pg_S2953_17))	Pg_S0602.4 Pg_S2953.17		Glycolysis/Gluconeogensis	0	0	1000	0	4	1.2.4.1	Localization confirmed in UniProt
PDHam2m	Pyruvate dehydrogenase (lipoamide) (reaction 2), mitochondrial	2ahethmpp[m] + lpam[m] -> thmpp[m] + adhlam[m]	((Pg_S0602_4) and (Pg_S2953_17))	Pg_S0602.4 Pg_S2953.17		Glycolysis/Gluconeogensis	0	0	1000	0	4	1.2.4.1	Localization confirmed in UniProt
PDHe2m	Dihydrolipoamide S-acetyltransferase, mitochondrial	coa[m] + adhlam[m] <=> accoa[m] + dhlam[m]	((Pg_S1974_32) or (Pg_S0334_9 or Pg_S0534_24 or Pg_S0543_5 or Pg_S0606_17 or Pg_S0638_16 or Pg_S0875_3 or Pg_S0895_47 or Pg_S1170_15 or Pg_S1974_32 or Pg_S2003_11 or Pg_S5204_6 or Pg_S6321_3 or Pg_S0987_11 or Pg_S1216_7))	Pg_S1974.32 Pg_S0334.9 Pg_S0534.24 Pg_S0543.5 Pg_S0606.17 Pg_S0638.16 Pg_S0875.3 Pg_S0895.47 Pg_S1170.15 Pg_S1974.32 Pg_S2003.11 Pg_S5204.6 Pg_S6321.3 Pg_S0987.11 Pg_S1216.7		Glycolysis/Gluconeogensis	1	-1000	1000	0	4	2.3.1.12	Localization predicted by Plant-mPLoc
PDHe3m	dihydrolipoyl dehydrogenase, mitochondrial	nad[m] + dhlam[m] <=> h[m] + nadh[m] + lpam[m]	(Pg_S5287_7)	Pg_S5287.7		Glycolysis/Gluconeogensis	1	-1000	1000	0	4	1.8.1.4	Localization confirmed in UniProt
PDHam1s	Pyruvate dehydrogenase (lipoamide) (reaction 1), plastidic	h[s] + pyr[s] + thmpp[s] -> 2ahethmpp[s] + co2[s]	((Pg_S1204_11 and (Pg_S4166_2))	Pg_S1204.11 Pg_S4166.2		Glycolysis/Gluconeogensis	0	0	1000	0	4	1.2.4.1	Localization confirmed in UniProt
PDHam2s	Pyruvate dehydrogenase (lipoamide) (reaction 2), plastidic	2ahethmpp[s] + lpam[s] -> thmpp[s] + adhlam[s]	((Pg_S1204_11 and (Pg_S4166_2))	Pg_S1204.11 Pg_S4166.2		Glycolysis/Gluconeogensis	0	0	1000	0	4	1.2.4.1	Localization confirmed in UniProt
PDHe2s	Dihydrolipoamide S-acetyltransferase, plastidic	coa[s] + adhlam[s] <=> accoa[s] + dhlam[s]	((Pg_S0606_17 or (Pg_S0334_9 or Pg_S0534_24 or Pg_S0543_5 or Pg_S0606_17 or Pg_S0638_16 or Pg_S0875_3 or Pg_S0895_47 or Pg_S1170_15 or Pg_S1974_32 or Pg_S2003_11 or Pg_S5204_6 or Pg_S6321_3 or Pg_S0987_11 or Pg_S1216_7))	Pg_S0606.17 Pg_S0334.9 Pg_S0534.24 Pg_S0543.5 Pg_S0606.17 Pg_S0638.16 Pg_S0875.3 Pg_S0895.47 Pg_S1170.15 Pg_S1974.32 Pg_S2003.11 Pg_S5204.6 Pg_S6321.3 Pg_S0987.11 Pg_S1216.7		Glycolysis/Gluconeogensis	1	-1000	1000	0	4	2.3.1.12	Localization predicted by Plant-mPLoc
PDHe3s	dihydrolipoyl dehydrogenase, plastidic	nad[s] + dhlam[s] <=> h[s] + nadh[s] + lpam[s]	(Pg_S1669_9)	Pg_S1669.9		Glycolysis/Gluconeogensis	1	-1000	1000	0	4	1.8.1.4	Localization confirmed in UniProt
AKGDHam1m	2-oxoglutarate dehydrogenase (lipoamide) (reaction 1), mitochondrial	h[m] + thmpp[m] + akg[m] -> co2[m] + 3chpthmpp[m]	(Pg_S1431_7)	Pg_S1431.7		Glycolysis/Gluconeogensis	0	0	1000	0	4	1.2.4.2	Localization confirmed in UniProt
AKGDHam2m	2-oxoglutarate dehydrogenase (lipoamide) (reaction 2), mitochondrial	h[m] + lpam[m] + 3chpthmpp[m] -> co2[m] + sdhlam[m]	(Pg_S1431_7)	Pg_S1431.7		Citrate cycle	0	0	1000	0	4	1.2.4.2	Localization confirmed in UniProt
AKGDHe2m	2-oxoglutarate dehydrogenase E2 component	h[m] + coa[m] + sdhlam[m] <=> succoa[m] + dhlam[m]	((Pg_S2267_1 or (Pg_S0082_6 or Pg_S0135_6 or Pg_S0237_4 or Pg_S0377_2 or Pg_S2267_1 or Pg_S2658_1 or Pg_S2876_2 or Pg_S3796_6))	Pg_S2267.1 Pg_S0082.6 Pg_S0135.6 Pg_S0237.4 Pg_S0377.2 Pg_S2267.1 Pg_S2658.1 Pg_S2876.2 Pg_S3796.6		Citrate cycle	1	-1000	1000	0	4	2.3.1.61	Localization confirmed in UniProt
OXADH1m	2-oxoadipate dehydrogenase E1 component	h[m] + lpam[m] + 2oxoadp[m] -> co2[m] + gdhlam[m]	Pg_S1431_7	Pg_S1431.7		Lysine metabolism	0	0	1000	0	4	1.2.4.2	Localization confirmed in UniProt
OXADH2m	2-oxoadipate dehydrogenase E2 component	h[m] + coa[m] + gdhlam[m] <=> dhlam[m] + gcoa[m]	Pg_S2267_1	Pg_S2267.1		Lysine metabolism	1	-1000	1000	0	4	2.3.1.61	Localization confirmed in UniProt
DAPDCs	Diaminopimelate decarboxylase	h[s] + 26dap-M[s] -> co2[s] + lys-L[s]	((Pg_S3109_20 or (Pg_S0106_26 or Pg_S1678_5 or Pg_S1678_4 or Pg_S2014_2 or Pg_S3109_20))	Pg_S3109.20 Pg_S0106.26 Pg_S1678.5 Pg_S1678.4 Pg_S2014.2 Pg_S3109.20		Lysine metabolism	0	0	1000	0	4	4.1.1.20	Localization confirmed in UniProt
MALSs	Malate synthase, plastidic	h2o[s] + accoa[s] + glx[s] -> h[s] + mal-L[s] + coa[s]	((Pg_S3463_2 or (Pg_S1615_19 or Pg_S3463_2))	Pg_S3463.2 Pg_S1615.19 Pg_S3463.2		Photorespiration	0	0	1000	0	4	2.3.3.9	Localization confirmed in UniProt
MALSx	Malate synthase, peroxisomal	h2o[x] + accoa[x] + glx[x] -> h[x] + coa[x] + mal-L[x]	(Pg_S1615_19 or Pg_S3463_2)	Pg_S1615.19 Pg_S3463.2		Glyoxylate Cycle	0	0	1000	0	4	2.3.3.9	Isoform added based on literature
GOXx	glycolate oxidase	o2[x] + glyclt[x] -> h2o2[x] + glx[x]	(Pg_S3250_1)	Pg_S3250.1		Photorespiration	0	0	1000	0	4	1.1.3.15	Localization confirmed in UniProt
ICLx	Isocitrate lyase	icit[x] -> glx[x] + succ[x]	((Pg_S4811_5 or (Pg_S1749_4 or Pg_S4811_5))	Pg_S4811.5 Pg_S1749.4 Pg_S4811.5		Glyoxylate Cycle	0	0	1000	0	4	4.1.3.1	Localization confirmed in UniProt
THR3DHx	L-threonine 3-dehydrogenase	nad[x] + thr-L[x] -> 2 h[x] + nadh[x] + 2aobut[x]	(Pg_S6573_5 or Pg_S0710_14 or Pg_S0450_27 or Pg_S7717_7 or Pg_S4590_19 or Pg_S4339_6)	Pg_S6573.5 Pg_S0710.14 Pg_S0450.27 Pg_S7717.7 Pg_S4590.19 Pg_S4339.6		Glycine, serine and threonine metabolism	0	0	1000	0	1	1.1.1.103	Localization confirmed in UniProt
GLYATx	Glycine C-acetyltransferase	accoa[x] + gly[x] <=> h[x] + coa[x] + 2aobut[x]				Glycine, serine and threonine metabolism	1	-1000	1000	0	1	2.3.1.29
ASPKs	Aspartate kinase	atp[s] + asp-L[s] -> adp[s] + 4pasp[s]	((Pg_S2961_5) or (Pg_S0082_1 or Pg_S0402_40 or Pg_S0486_4 or Pg_S0534_69 or Pg_S0900_4 or Pg_S0930_20 or Pg_S1497_39 or Pg_S1615_22 or Pg_S1635_8 or Pg_S2961_5 or Pg_S4839_4 or Pg_S0486_3))	Pg_S2961.5 Pg_S0082.1 Pg_S0402.40 Pg_S0486.4 Pg_S0534.69 Pg_S0900.4 Pg_S0930.20 Pg_S1497.39 Pg_S1615.22 Pg_S1635.8 Pg_S2961.5 Pg_S4839.4 Pg_S0486.3		Glycine, serine and threonine metabolism	0	0	1000	0	4	2.7.2.4	Localization confirmed in UniProt
ASPALs	Aspartate--ammonia ligase	atp[s] + nh4[s] + asp-L[s] -> ppi[s] + h[s] + amp[s] + asn-L[s]	Pg_S3862_23	Pg_S3862.23		Nitrogen metabolism	0	0	1000	0	4	6.3.1.1	Localization confirmed in UniProt
ASPALc	Aspartate--ammonia ligase	asp-L[c] + atp[c] + nh4[c] -> h[c] + asn-L[c] + ppi[c] + amp[c]	((Pg_S0085_12 or (Pg_S3862_23))	Pg_S0085.12 Pg_S3862.23		Nitrogen metabolism	0	0	1000	0	4	6.3.1.1	Localization confirmed in UniProt
ASNNc	Asparaginase	h2o[c] + asn-L[c] -> asp-L[c] + nh4[c]	((Pg_S0159_43 or Pg_S1286_30) or (Pg_S0032_11 or Pg_S0159_43 or Pg_S0702_7 or Pg_S1428_17 or Pg_S2498_27 or Pg_S3163_29 or Pg_S8886_1))	Pg_S0159.43 Pg_S1286.30 Pg_S0032.11 Pg_S0159.43 Pg_S0702.7 Pg_S1428.17 Pg_S2498.27 Pg_S3163.29 Pg_S8886.1		Nitrogen metabolism	0	0	1000	0	4	3.5.1.1	Localization confirmed in UniProt
FDHm	Formate dehydrogenase, mitochondrial	nad[m] + for[m] -> nadh[m] + co2[m]	((Pg_S1314_13) or (Pg_S0949_9 or Pg_S1314_13 or Pg_S2611_11))	Pg_S1314.13 Pg_S0949.9 Pg_S1314.13 Pg_S2611.11		Folates metabolism	0	0	1000	0	4	1.2.1.2	Localization confirmed in UniProt
FDHNc	Formate dehydrogenase-N	2 h[m] + q8[m] + for[c] -> h[c] + co2[c] + q8h2[m]	(Pg_S1314_13)	Pg_S1314.13		Folates metabolism	0	0	1000	0	1	1.2.1.2	Localization confirmed in UniProt
SULOx	sulfite oxidase, peroxisomal	h2o[x] + o2[x] + hso3[x] -> h[x] + h2o2[x] + so4[x]	((Pg_S2647_5) or (Pg_S0162_8 or Pg_S0765_30 or Pg_S2123_7 or Pg_S2647_5 or Pg_S5738_1))	Pg_S2647.5 Pg_S0162.8 Pg_S0765.30 Pg_S2123.7 Pg_S2647.5 Pg_S5738.1		Sulfate metabolism	0	0	1000	0	4	1.8.3.1	Localization predicted by Plant-mPLoc
SULOm	sulfite oxidase, mitochondrial	h2o[m] + o2[m] + hso3[m] -> h[m] + h2o2[m] + so4[m]	((Pg_S2647_5) or (Pg_S0162_8 or Pg_S0765_30 or Pg_S2123_7 or Pg_S2647_5 or Pg_S5738_1))	Pg_S2647.5 Pg_S0162.8 Pg_S0765.30 Pg_S2123.7 Pg_S2647.5 Pg_S5738.1		Sulfate metabolism	0	0	1000	0	4	1.8.3.1	Localization predicted by Plant-mPLoc
SUATc	Sulfate adenylyltransferase, cytosolic	atp[c] + h[c] + so4[c] -> ppi[c] + aps[c]	((Pg_S0682_30 or Pg_S3794_1) or (Pg_S0681_1 or Pg_S0682_30 or Pg_S1004_3 or Pg_S1606_19 or Pg_S3414_14 or Pg_S3650_10 or Pg_S3794_1))	Pg_S0682.30 Pg_S3794.1 Pg_S0681.1 Pg_S0682.30 Pg_S1004.3 Pg_S1606.19 Pg_S3414.14 Pg_S3650.10 Pg_S3794.1		Sulfate metabolism	0	0	1000	0	2	2.7.7.4	Localization predicted by Plant-mPLoc
SUATs	Sulfate adenylyltransferase, plastidic	h[s] + atp[s] + so4[s] -> ppi[s] + aps[s]	((Pg_S0682_30 or Pg_S3794_1) or (Pg_S0681_1 or Pg_S0682_30 or Pg_S1004_3 or Pg_S1606_19 or Pg_S3414_14 or Pg_S3650_10 or Pg_S3794_1))	Pg_S0682.30 Pg_S3794.1 Pg_S0681.1 Pg_S0682.30 Pg_S1004.3 Pg_S1606.19 Pg_S3414.14 Pg_S3650.10 Pg_S3794.1		Sulfate metabolism	0	0	1000	0	2	2.7.7.4	Localization predicted by Plant-mPLoc
ARGNc	Arginase	arg-L[c] + h2o[c] -> orn[c] + urea[c]	Pg_S5057_2	Pg_S5057.2		Arginine and proline metabolism	0	0	1000	0	4	3.5.3.1	Localization confirmed in UniProt
PTORc	putrescine oxidase	h2o[c] + o2[c] + ptrc[c] <=> nh4[c] + h2o2[c] + 4abutn[c]	(Pg_S1698_3)	Pg_S1698.3		Arginine and proline metabolism	1	-1000	1000	0	2	1.4.3.10
PAOc	primary-amine oxidase	h2o[c] + o2[c] + 13dampp[c] -> nh4[c] + h2o2[c] + bamppald[c]	Pg_S0302_36	Pg_S0302.36		Alanine, aspartate and glutamate metabolism	0	0	1000	0	4	1.4.3.21	Localization confirmed in UniProt
AMPORc	3-aminopropanal:NAD+ oxidoreductase	h2o[c] + nad[c] + bamppald[c] -> 2 h[c] + ala-B[c] + nadh[c]	(Pg_S1451_10 or Pg_S2982_1 or Pg_S2785_3)	Pg_S1451.10 Pg_S2982.1 Pg_S2785.3		Alanine, aspartate and glutamate metabolism	0	0	1000	0	4	1.2.1.3	Localization confirmed in UniProt
SPMDDHc	Spermidine dehydrogenase	h2o[c] + o2[c] + spmd[c] -> h2o2[c] + 4abutn[c] + 13dampp[c]				Arginine and proline metabolism	0	0	1000	0	2	1.5.99.6	added during improving the dead end metabolite connectivity
ABORc	4-aminobutanal:NAD+ 1-oxidoreductase	h2o[c] + nad[c] + 4abutn[c] -> 2 h[c] + 4abut[c] + nadh[c]	((Pg_S1451_10 or Pg_S2982_1 or Pg_S2785_3) or (Pg_S0090_7 or Pg_S1915_24 or Pg_S7836_2))	Pg_S1451.10 Pg_S2982.1 Pg_S2785.3 Pg_S0090.7 Pg_S1915.24 Pg_S7836.2		Arginine and proline metabolism	0	0	1000	0	2	1.2.1.3	Localization confirmed in UniProt
ARG2MO	arginine 2-monooxygenase	arg-L[c] + o2[c] -> co2[c] + h2o[c] + gabut[c]	(Pg_S0992_17)	Pg_S0992.17		Arginine and proline metabolism	0	0	1000	0	2	1.13.12.1	Localization confirmed in UniProt
GABUTAHc	4-Guanidinobutanamide amidohydrolase	h2o[c] + gabut[c] -> nh4[c] + gabutn[c]	(Pg_S1300_22 or Pg_S6295_2 or Pg_S1003_6)	Pg_S1300.22 Pg_S6295.2 Pg_S1003.6		Arginine and proline metabolism	0	0	1000	0	1	3.5.1.4	Localization confirmed in UniProt
CMPAc	N-carbamoylputrescine amidase	h[c] + h2o[c] + cbmp[c] -> co2[c] + nh4[c] + ptrc[c]	((Pg_S2369_13 or (Pg_S0662_31 or Pg_S2369_13))	Pg_S2369.13 Pg_S0662.31 Pg_S2369.13		Arginine and proline metabolism	0	0	1000	0	4	3.5.1.53	Localization confirmed in UniProt
AGDIc	Agmatine deiminase	h2o[c] + agm[c] -> nh4[c] + cbmp[c]	((Pg_S1075_29 or (Pg_S1075_29 or Pg_S3581_2))	Pg_S1075.29 Pg_S1075.29 Pg_S3581.2		Arginine and proline metabolism	0	0	1000	0	4	3.5.3.12	Localization confirmed in UniProt
AGMTc	Agmatinase	h2o[c] + agm[c] -> urea[c] + ptrc[c]	Pg_S5057_2	Pg_S5057.2		Arginine and proline metabolism	0	0	1000	0	4	3.5.3.11	Localization confirmed in UniProt
ARDCc	Arginine decarboxylase	arg-L[c] + h[c] -> co2[c] + agm[c]	((Pg_S0992_17) or (Pg_S0142_15 or Pg_S0266_24 or Pg_S0375_1 or Pg_S0593_6 or Pg_S0762_24 or Pg_S0992_17 or Pg_S1637_20 or Pg_S1678_45 or Pg_S4399_22))	Pg_S0992.17 Pg_S0142.15 Pg_S0266.24 Pg_S0375.1 Pg_S0593.6 Pg_S0762.24 Pg_S0992.17 Pg_S1637.20 Pg_S1678.45 Pg_S4399.22		Arginine and proline metabolism	0	0	1000	0	4	4.1.1.19	Localization confirmed in UniProt
NOSc	Nitric-oxide synthase	arg-L[c] + o2[c] + nadph[c] -> nadp[c] + no[c] + citr-L[c]	((Pg_S3210_8 or (Pg_S0778_3 or Pg_S0812_9 or Pg_S1142_1 or Pg_S1995_25 or Pg_S3171_9 or Pg_S3201_1 or Pg_S3876_6 or Pg_S5935_2 or Pg_S6009_5))	Pg_S3210.8 Pg_S0778.3 Pg_S0812.9 Pg_S1142.1 Pg_S1995.25 Pg_S3171.9 Pg_S3201.1 Pg_S3876.6 Pg_S5935.2 Pg_S6009.5		Arginine and proline metabolism	0	0	1000	0	4	1.14.13.39	Localization confirmed in UniProt
NOSs	Nitric-oxide synthase	arg-L[s] + o2[s] + nadph[s] -> nadp[s] + no[s] + citr-L[s]	((Pg_S3210_8 or (Pg_S0778_3 or Pg_S0812_9 or Pg_S1142_1 or Pg_S1995_25 or Pg_S3171_9 or Pg_S3201_1 or Pg_S3876_6 or Pg_S5935_2 or Pg_S6009_5))	Pg_S3210.8 Pg_S0778.3 Pg_S0812.9 Pg_S1142.1 Pg_S1995.25 Pg_S3171.9 Pg_S3201.1 Pg_S3876.6 Pg_S5935.2 Pg_S6009.5		Arginine and proline metabolism	0	0	1000	0	4	1.14.13.39	Localization confirmed in UniProt
HCGALc	carbamoyl-phosphate synthetase (glutamine-hydrolysing)	2 atp[c] + h2o[c] + hco3[c] + gln-L[c] -> glu-L[c] + 2 adp[c] + pi[c] + 2 h[c] + cbp[c]	((Pg_S0354_7) or (Pg_S0354_7 or Pg_S1374_2 or Pg_S1844_45 or Pg_S1915_35 or Pg_S3339_14 or Pg_S3971_4 or Pg_S4481_1 or Pg_S4497_6 or Pg_S4497_8 or Pg_S4497_7 or Pg_S5137_1 or Pg_S7041_8))	Pg_S0354.7 Pg_S0354.7 Pg_S1374.2 Pg_S1844.45 Pg_S1915.35 Pg_S3339.14 Pg_S3971.4 Pg_S4481.1 Pg_S4497.6 Pg_S4497.8 Pg_S4497.7 Pg_S5137.1 Pg_S7041.8		Arginine and proline metabolism	0	0	1000	0	4	6.3.5.5	Localization confirmed in UniProt
ASNS1c	asparagine synthetase (glutamine-hydrolysing), cytosolic	h2o[c] + gln-L[c] -> glu-L[c] + nh4[c]	(Pg_S0005_12 or Pg_S0054_15 or Pg_S0085_12 or Pg_S0108_24 or Pg_S0173_10 or Pg_S0247_56 or Pg_S0254_7 or Pg_S0403_32 or Pg_S0676_4 or Pg_S0724_14 or Pg_S0788_10 or Pg_S0952_1 or Pg_S0988_28 or Pg_S1014_4 or Pg_S1130_1 or Pg_S1135_36 or Pg_S1439_10 or Pg_S1681_1 or Pg_S2060_2 or Pg_S2111_2 or Pg_S2228_5 or Pg_S3062_6 or Pg_S3074_3 or Pg_S3236_1 or Pg_S3268_2 or Pg_S3268_4 or Pg_S3550_9 or Pg_S3924…	Pg_S0005.12 Pg_S0054.15 Pg_S0085.12 Pg_S0108.24 Pg_S0173.10 Pg_S0247.56 Pg_S0254.7 Pg_S0403.32 Pg_S0676.4 Pg_S0724.14 Pg_S0788.10 Pg_S0952.1 Pg_S0988.28 Pg_S1014.4 Pg_S1130.1 Pg_S1135.36 Pg_S1439.10 Pg_S1681.1 Pg_S2060.2 Pg_S2111.2 Pg_S2228.5 Pg_S3062.6 Pg_S3074.3 Pg_S3236.1 Pg_S3268.2 Pg_S3268.4 Pg_S3550.9 Pg_S3924.1 Pg_S4135.6 Pg_S4530.1 Pg_S4851.12 Pg_S4930.15 Pg_S4994.7 Pg_S5821.2 Pg_S6053.3 …		Nitrogen metabolism	0	0	1000	0	4	6.3.5.4	Localization predicted by Plant-mPLoc
ASNS1s	asparagine synthetase (glutamine-hydrolysing), plstidic	h2o[s] + gln-L[s] + atp[s] + asp-L[s] -> ppi[s] + h[s] + glu-L[s] + amp[s] + asn-L[s]	((Pg_S0085_12 or (Pg_S0005_12 or Pg_S0054_15 or Pg_S0085_12 or Pg_S0108_24 or Pg_S0173_10 or Pg_S0247_56 or Pg_S0254_7 or Pg_S0403_32 or Pg_S0676_4 or Pg_S0724_14 or Pg_S0788_10 or Pg_S0952_1 or Pg_S0988_28 or Pg_S1014_4 or Pg_S1130_1 or Pg_S1135_36 or Pg_S1439_10 or Pg_S1681_1 or Pg_S2060_2 or Pg_S2111_2 or Pg_S2228_5 or Pg_S3062_6 or Pg_S3074_3 or Pg_S3236_1 or Pg_S3268_2 or Pg_S3268_4 or Pg_S3…	Pg_S0085.12 Pg_S0005.12 Pg_S0054.15 Pg_S0085.12 Pg_S0108.24 Pg_S0173.10 Pg_S0247.56 Pg_S0254.7 Pg_S0403.32 Pg_S0676.4 Pg_S0724.14 Pg_S0788.10 Pg_S0952.1 Pg_S0988.28 Pg_S1014.4 Pg_S1130.1 Pg_S1135.36 Pg_S1439.10 Pg_S1681.1 Pg_S2060.2 Pg_S2111.2 Pg_S2228.5 Pg_S3062.6 Pg_S3074.3 Pg_S3236.1 Pg_S3268.2 Pg_S3268.4 Pg_S3550.9 Pg_S3924.1 Pg_S4135.6 Pg_S4530.1 Pg_S4851.12 Pg_S4930.15 Pg_S4994.7 Pg_S5821.2…		Nitrogen metabolism	0	0	1000	0	4	6.3.5.4	Localization predicted by Plant-mPLoc
PSPs	Phosphoserine phosphatase	h2o[s] + pser-L[s] -> pi[s] + ser-L[s]	Pg_S3424_2	Pg_S3424.2		Glycine, serine and threonine metabolism	0	0	1000	0	4	3.1.3.3	Localization confirmed in UniProt
CYSTGLs	Cystathionine gamma-lyase	h2o[s] + cyst-L[s] -> nh4[s] + 2obut[s] + cys-L[s]	Pg_S1650_1	Pg_S1650.1		Cysteine and methionine metabolism	0	0	1000	0	4	4.4.1.1	Gap-filling reaction
CYSTBSs	Cystathionine beta-synthase	ser-L[s] + hcys-L[s] -> h2o[s] + cyst-L[s]	((Pg_S3672_16 or Pg_S0785_11 or Pg_S5546_1) or (Pg_S0022_36 or Pg_S5546_1))	Pg_S3672.16 Pg_S0785.11 Pg_S5546.1 Pg_S0022.36 Pg_S5546.1		Cysteine and methionine metabolism	0	0	1000	0	4	4.2.1.22	Localization confirmed in UniProt
SATc	Serine O-acetyltransferase, cytosolic	ser-L[c] + accoa[c] -> coa[c] + acser[c]	((Pg_S3376_4) or (Pg_S0503_31 or Pg_S2179_9 or Pg_S2237_2 or Pg_S3376_4 or Pg_S3864_12 or Pg_S4310_8 or Pg_S8658_1))	Pg_S3376.4 Pg_S0503.31 Pg_S2179.9 Pg_S2237.2 Pg_S3376.4 Pg_S3864.12 Pg_S4310.8 Pg_S8658.1		Cysteine and methionine metabolism	0	0	1000	0	4	2.3.1.30	Localization predicted by Plant-mPLoc
SATs	Serine O-acetyltransferase, plastidic	accoa[s] + ser-L[s] -> coa[s] + acser[s]	(Pg_S0503_31 or Pg_S2179_9 or Pg_S2237_2 or Pg_S3376_4 or Pg_S3864_12 or Pg_S4310_8 or Pg_S8658_1)	Pg_S0503.31 Pg_S2179.9 Pg_S2237.2 Pg_S3376.4 Pg_S3864.12 Pg_S4310.8 Pg_S8658.1		Cysteine and methionine metabolism	0	0	1000	0	4	2.3.1.30	Localization predicted by Plant-mPLoc
SATm	Serine O-acetyltransferase, mitochondrial	accoa[m] + ser-L[m] -> coa[m] + acser[m]	(Pg_S0503_31 or Pg_S2179_9 or Pg_S2237_2 or Pg_S3376_4 or Pg_S3864_12 or Pg_S4310_8 or Pg_S8658_1)	Pg_S0503.31 Pg_S2179.9 Pg_S2237.2 Pg_S3376.4 Pg_S3864.12 Pg_S4310.8 Pg_S8658.1		Cysteine and methionine metabolism	0	0	1000	0	2	2.3.1.30	Localization predicted by Plant-mPLoc
SGATs	Serine--glyoxylate aminotransferase, plastidic	glx[s] + ser-L[s] <=> gly[s] + hpyr[s]				Photorespiration	1	-1000	1000	0	1	2.6.1.45	Isoform added based on literature
SGATx	Serine--glyoxylate aminotransferase, peroxisomal	glx[x] + ser-L[x] <=> gly[x] + hpyr[x]	Pg_S0494_5	Pg_S0494.5		Photorespiration	1	-1000	1000	0	4	2.6.1.45	Localization confirmed in UniProt
METSMTc	Methionine S-methyltransferase	met-L[c] + amet[c] -> ahcys[c] + mmet[c]	((Pg_S0148_27 or (Pg_S0148_27 or Pg_S0544_31 or Pg_S2325_25 or Pg_S2953_19 or Pg_S3019_9 or Pg_S3028_3 or Pg_S7355_1))	Pg_S0148.27 Pg_S0148.27 Pg_S0544.31 Pg_S2325.25 Pg_S2953.19 Pg_S3019.9 Pg_S3028.3 Pg_S7355.1		Cysteine and methionine metabolism	0	0	1000	0	4	2.1.1.12	Localization confirmed in UniProt
HCYSMTc	Homocysteine S-methyltransferase (acetylhomocysteine forming)	amet[c] + hcys-L[c] -> met-L[c] + h[c] + ahcys[c]	(Pg_S2130_5 or Pg_S5119_4)	Pg_S2130.5 Pg_S5119.4		Cysteine and methionine metabolism	0	0	1000	0	4	2.1.1.10	Localization confirmed in UniProt
AMETAHYCSTc	S-adenosyl-L-methionine:L-histidine N-methyltransferase	amet[c] <=> ahcys[c]				Cysteine and methionine metabolism	1	0	0	0	4	2.1.1.37	DNA containing cytosine reaction; unbalanced
HCYSMT2c	Homocysteine S-methyltransferase (methionine forming)	hcys-L[c] + mmet[c] -> 2 met-L[c]	(Pg_S2130_5 or Pg_S5119_4)	Pg_S2130.5 Pg_S5119.4		Cysteine and methionine metabolism	0	0	1000	0	4	2.1.1.10	Localization confirmed in UniProt
MSx	5-methyltetrahydropteroyltriglutamate-homocysteine S-methyltransferase, peroxisomal	5mthglu[x] + hcys-L[x] -> met-L[x] + thglu[x]	((Pg_S8437_3) or (Pg_S0536_76 or Pg_S2177_7 or Pg_S3583_7 or Pg_S3583_9 or Pg_S3583_8 or Pg_S3712_7 or Pg_S6471_11 or Pg_S8437_3))	Pg_S8437.3 Pg_S0536.76 Pg_S2177.7 Pg_S3583.7 Pg_S3583.9 Pg_S3583.8 Pg_S3712.7 Pg_S6471.11 Pg_S8437.3		Cysteine and methionine metabolism	0	0	1000	0	1	2.1.1.14
MSv	5-methyltetrahydropteroyltriglutamate-homocysteine S-methyltransferase, vacuolor	5mthglu[v] + hcys-L[v] -> met-L[v] + thglu[v]	((Pg_S8437_3) or (Pg_S0536_76 or Pg_S2177_7 or Pg_S3583_7 or Pg_S3583_9 or Pg_S3583_8 or Pg_S3712_7 or Pg_S6471_11 or Pg_S8437_3))	Pg_S8437.3 Pg_S0536.76 Pg_S2177.7 Pg_S3583.7 Pg_S3583.9 Pg_S3583.8 Pg_S3712.7 Pg_S6471.11 Pg_S8437.3		Cysteine and methionine metabolism	0	0	1000	0	1	2.1.1.14
MSc	5-methyltetrahydropteroyltriglutamate-homocysteine S-methyltransferase, cytosolic	hcys-L[c] + 5mthglu[c] -> met-L[c] + thglu[c]	((Pg_S8437_3) or (Pg_S0536_76 or Pg_S2177_7 or Pg_S3583_7 or Pg_S3583_9 or Pg_S3583_8 or Pg_S3712_7 or Pg_S6471_11 or Pg_S8437_3))	Pg_S8437.3 Pg_S0536.76 Pg_S2177.7 Pg_S3583.7 Pg_S3583.9 Pg_S3583.8 Pg_S3712.7 Pg_S6471.11 Pg_S8437.3		Cysteine and methionine metabolism	0	0	1000	0	1	2.1.1.14
ACDOc	acireductone dioxygenase [iron(II)-requiring]	o2[c] + 12dmpo[c] -> h[c] + for[c] + 2kmb[c]	(Pg_S1004_9 or Pg_S1236_2 or Pg_S6180_7)	Pg_S1004.9 Pg_S1236.2 Pg_S6180.7		Cysteine and methionine metabolism	0	0	1000	0	4	1.13.11.54	Localization confirmed in UniProt
METLc	Methionine gamma-lyase	met-L[c] + h2o[c] <=> nh4[c] + 2obut[c] + ch4s[c]	(Pg_S0753_23)	Pg_S0753.23		Cysteine and methionine metabolism	1	-1000	1000	0	4	4.4.1.11	Localization confirmed in UniProt
MOTAc	methionine--phenylpyruvate transaminase	glu-L[c] + 2kmb[c] -> met-L[c] + akg[c]	(Pg_S1416_46 or Pg_S2594_12)	Pg_S1416.46 Pg_S2594.12		Cysteine and methionine metabolism	0	0	1000	0	4	2.6.1.5
M5TRKc	5-methylthioribose kinase	atp[c] + 5mtr[c] -> adp[c] + h[c] + 5mdr1p[c]	((Pg_S3083_29 or (Pg_S1240_48 or Pg_S1468_13 or Pg_S1468_14 or Pg_S3083_29 or Pg_S4321_14))	Pg_S3083.29 Pg_S1240.48 Pg_S1468.13 Pg_S1468.14 Pg_S3083.29 Pg_S4321.14		Cysteine and methionine metabolism	0	0	1000	0	4	2.7.1.100
MTANc	Methylthioadenosine nucleosidase	h2o[c] + 5mta[c] -> ade[c] + 5mtr[c]	((Pg_S0992_38 or (Pg_S0125_1 or Pg_S0992_38 or Pg_S1283_2 or Pg_S1637_34 or Pg_S2460_3 or Pg_S3366_2 or Pg_S5093_7 or Pg_S5411_2 or Pg_S6050_1 or Pg_S0442_15 or Pg_S1918_5))	Pg_S0992.38 Pg_S0125.1 Pg_S0992.38 Pg_S1283.2 Pg_S1637.34 Pg_S2460.3 Pg_S3366.2 Pg_S5093.7 Pg_S5411.2 Pg_S6050.1 Pg_S0442.15 Pg_S1918.5		Cysteine and methionine metabolism	0	0	1000	0	4	3.2.2.16
SPRMSc	Spermine synthase	h[c] + 5mta[c] + sprm[c] <=> spmd[c] + ametam[c]	((Pg_S8535_1 or (Pg_S3275_4 or Pg_S8535_1))	Pg_S8535.1 Pg_S3275.4 Pg_S8535.1		Cysteine and methionine metabolism	1	-1000	1000	0	4	2.5.1.22
SPMSc	Spermidine synthase	ptrc[c] + ametam[c] -> h[c] + spmd[c] + 5mta[c]	((Pg_S0536_4 or Pg_S2432_3) or (Pg_S0064_11 or Pg_S0536_4 or Pg_S0747_59 or Pg_S2432_3 or Pg_S2472_8 or Pg_S4206_11 or Pg_S5206_4 or Pg_S0137_5 or Pg_S1325_4))	Pg_S0536.4 Pg_S2432.3 Pg_S0064.11 Pg_S0536.4 Pg_S0747.59 Pg_S2432.3 Pg_S2472.8 Pg_S4206.11 Pg_S5206.4 Pg_S0137.5 Pg_S1325.4		Cysteine and methionine metabolism	0	0	1000	0	4	2.5.1.16
AMCLc	Adenosylmethionine decarboxylase	h[c] + amet[c] -> co2[c] + ametam[c]	((Pg_S2524_28) or (Pg_S0190_23 or Pg_S0208_1 or Pg_S0711_8 or Pg_S0764_2 or Pg_S0960_2 or Pg_S1290_8 or Pg_S1372_12 or Pg_S1563_32 or Pg_S1703_38 or Pg_S2015_12 or Pg_S2124_6 or Pg_S2358_6 or Pg_S2524_28 or Pg_S2805_8 or Pg_S3866_15 or Pg_S4765_4 or Pg_S5510_1 or Pg_S5840_7 or Pg_S7423_4))	Pg_S2524.28 Pg_S0190.23 Pg_S0208.1 Pg_S0711.8 Pg_S0764.2 Pg_S0960.2 Pg_S1290.8 Pg_S1372.12 Pg_S1563.32 Pg_S1703.38 Pg_S2015.12 Pg_S2124.6 Pg_S2358.6 Pg_S2524.28 Pg_S2805.8 Pg_S3866.15 Pg_S4765.4 Pg_S5510.1 Pg_S5840.7 Pg_S7423.4		Cysteine and methionine metabolism	0	0	1000	0	4	4.1.1.50
ACPCSc	1-aminocyclopropane-1-carboxylate synthase	amet[c] -> h[c] + 5mta[c] + 1acpc[c]	((Pg_S1005_14 or Pg_S0967_38) or (Pg_S0086_1 or Pg_S0163_3 or Pg_S0680_28 or Pg_S0680_27 or Pg_S0682_21 or Pg_S0849_14 or Pg_S0967_38 or Pg_S1005_12 or Pg_S1005_14 or Pg_S1149_6 or Pg_S1693_36 or Pg_S3002_4 or Pg_S3367_1 or Pg_S3438_3 or Pg_S4128_19 or Pg_S4369_5 or Pg_S5750_5 or Pg_S6158_5 or Pg_S6928_3 or Pg_S7699_4))	Pg_S1005.14 Pg_S0967.38 Pg_S0086.1 Pg_S0163.3 Pg_S0680.28 Pg_S0680.27 Pg_S0682.21 Pg_S0849.14 Pg_S0967.38 Pg_S1005.12 Pg_S1005.14 Pg_S1149.6 Pg_S1693.36 Pg_S3002.4 Pg_S3367.1 Pg_S3438.3 Pg_S4128.19 Pg_S4369.5 Pg_S5750.5 Pg_S6158.5 Pg_S6928.3 Pg_S7699.4		Phytohormones biosynthesis (Ethylene)	0	0	1000	0	4	4.4.1.14
AMCPCOc	aminocyclopropanecarboxylate oxidase	h[c] + o2[c] + 1acpc[c] + ascb-L[c] -> co2[c] + 2 h2o[c] + dhdascb[c] + cyan[c] + ethylene[c]	((Pg_S3864_2 or Pg_S0022_1 or Pg_S1323_1) or (Pg_S0022_1 or Pg_S0123_21 or Pg_S0479_2 or Pg_S1058_7 or Pg_S1091_9 or Pg_S1311_22 or Pg_S1323_1 or Pg_S1592_3 or Pg_S2241_13 or Pg_S2430_2 or Pg_S3588_5 or Pg_S3621_4 or Pg_S3864_2 or Pg_S3878_5 or Pg_S4100_1 or Pg_S5155_15 or Pg_S6036_5 or Pg_S6609_5 or Pg_S7082_1 or Pg_S7278_4 or Pg_S7927_4 or Pg_S2010_24))	Pg_S3864.2 Pg_S0022.1 Pg_S1323.1 Pg_S0022.1 Pg_S0123.21 Pg_S0479.2 Pg_S1058.7 Pg_S1091.9 Pg_S1311.22 Pg_S1323.1 Pg_S1592.3 Pg_S2241.13 Pg_S2430.2 Pg_S3588.5 Pg_S3621.4 Pg_S3864.2 Pg_S3878.5 Pg_S4100.1 Pg_S5155.15 Pg_S6036.5 Pg_S6609.5 Pg_S7082.1 Pg_S7278.4 Pg_S7927.4 Pg_S2010.24		Phytohormones biosynthesis (Ethylene)	0	0	1000	0	4	1.14.17.4
M5TRPIc	5-methylthioribose-1-phosphate isomerase	5mdr1p[c] -> 5mdru1p[c]	((Pg_S5978_3 or (Pg_S0252_25))	Pg_S5978.3 Pg_S0252.25		Cysteine and methionine metabolism	0	0	1000	0	4	5.3.1.23	Localization confirmed in UniProt
M5TRPHc	methylthioribulose 1-phosphate dehydratase	5mdru1p[c] <=> h2o[c] + dkmpp[c]	Pg_S2452_13	Pg_S2452.13		Cysteine and methionine metabolism	1	-1000	1000	0	4	4.2.1.109	Localization confirmed in UniProt
ACRSPc	acireductone synthase, phosphate forming	h2o[c] + dkmpp[c] -> pi[c] + h[c] + 12dmpo[c]	((Pg_S2452_13) or (Pg_S0039_11 or Pg_S0199_22 or Pg_S2452_13 or Pg_S5409_7 or Pg_S6859_3 or Pg_S7499_1 or Pg_S7851_2))	Pg_S2452.13 Pg_S0039.11 Pg_S0199.22 Pg_S2452.13 Pg_S5409.7 Pg_S6859.3 Pg_S7499.1 Pg_S7851.2		Cysteine and methionine metabolism	0	0	1000	0	4	3.1.3.77
ENOc	enolase, cytosolic	2pg[c] <=> h2o[c] + pep[c]	((Pg_S0500_20 or Pg_S1552_15) or (Pg_S0013_4 or Pg_S0047_9 or Pg_S0085_23 or Pg_S0102_32 or Pg_S0110_4 or Pg_S0150_2 or Pg_S0198_3 or Pg_S0258_3 or Pg_S0316_2 or Pg_S0491_1 or Pg_S0500_20 or Pg_S0630_1 or Pg_S0904_6 or Pg_S1026_3 or Pg_S1075_26 or Pg_S1457_17 or Pg_S1552_15 or Pg_S1744_4 or Pg_S1886_23 or Pg_S2123_8 or Pg_S2289_11 or Pg_S2338_5 or Pg_S2681_1 or Pg_S2979_4 or Pg_S3397_5 or Pg_S358…	Pg_S0500.20 Pg_S1552.15 Pg_S0013.4 Pg_S0047.9 Pg_S0085.23 Pg_S0102.32 Pg_S0110.4 Pg_S0150.2 Pg_S0198.3 Pg_S0258.3 Pg_S0316.2 Pg_S0491.1 Pg_S0500.20 Pg_S0630.1 Pg_S0904.6 Pg_S1026.3 Pg_S1075.26 Pg_S1457.17 Pg_S1552.15 Pg_S1744.4 Pg_S1886.23 Pg_S2123.8 Pg_S2289.11 Pg_S2338.5 Pg_S2681.1 Pg_S2979.4 Pg_S3397.5 Pg_S3581.5 Pg_S3581.4 Pg_S3701.1 Pg_S3731.15 Pg_S5631.2 Pg_S6078.6 Pg_S6183.9 Pg_S6831.3 Pg_…		Glycolysis/Gluconeogensis	1	-1000	1000	0	4	4.2.1.11	Localization confirmed in UniProt
ENOs	enolase, plastidic	2pg[s] <=> h2o[s] + pep[s]	((Pg_S1075_26 or (Pg_S0013_4 or Pg_S0047_9 or Pg_S0085_23 or Pg_S0102_32 or Pg_S0110_4 or Pg_S0150_2 or Pg_S0198_3 or Pg_S0258_3 or Pg_S0316_2 or Pg_S0491_1 or Pg_S0500_20 or Pg_S0630_1 or Pg_S0904_6 or Pg_S1026_3 or Pg_S1075_26 or Pg_S1457_17 or Pg_S1552_15 or Pg_S1744_4 or Pg_S1886_23 or Pg_S2123_8 or Pg_S2289_11 or Pg_S2338_5 or Pg_S2681_1 or Pg_S2979_4 or Pg_S3397_5 or Pg_S3581_5 or Pg_S3581_…	Pg_S1075.26 Pg_S0013.4 Pg_S0047.9 Pg_S0085.23 Pg_S0102.32 Pg_S0110.4 Pg_S0150.2 Pg_S0198.3 Pg_S0258.3 Pg_S0316.2 Pg_S0491.1 Pg_S0500.20 Pg_S0630.1 Pg_S0904.6 Pg_S1026.3 Pg_S1075.26 Pg_S1457.17 Pg_S1552.15 Pg_S1744.4 Pg_S1886.23 Pg_S2123.8 Pg_S2289.11 Pg_S2338.5 Pg_S2681.1 Pg_S2979.4 Pg_S3397.5 Pg_S3581.5 Pg_S3581.4 Pg_S3701.1 Pg_S3731.15 Pg_S5631.2 Pg_S6078.6 Pg_S6183.9 Pg_S6831.3 Pg_S7944.2		Glycolysis/Gluconeogensis	1	-1000	1000	0	4	4.2.1.11	Localization confirmed in UniProt
ORNTAm	Ornithine--oxo-acid aminotransferase, mitochondrial	akg[m] + orn[m] <=> glu-L[m] + glu5sa[m]	(Pg_S0010_5 or Pg_S0924_3 or Pg_S1465_30 or Pg_S1771_6)	Pg_S0010.5 Pg_S0924.3 Pg_S1465.30 Pg_S1771.6		Arginine and proline metabolism	1	-1000	1000	0	4	2.6.1.13	Localization confirmed in UniProt
TRPMOc	tryptophan N-monooxygenase	trp-L[c] + 2 h[c] + 2 o2[c] + 2 nadph[c] -> co2[c] + 3 h2o[c] + 2 nadp[c] + ind3acetaldoxime[c]				Phytohormones biosynthesis (IAA)	0	0	1000	0	4	1.14.13.125	Gap-filling reaction
IAOc	Indole-3-acetaldehyde oxidase	h2o[c] + o2[c] + id3acald[c] -> h[c] + h2o2[c] + ind3ac[c]	(Pg_S0858_8 or Pg_S1530_11 or Pg_S1530_32)	Pg_S0858.8 Pg_S1530.11 Pg_S1530.32		Phytohormones biosynthesis (IAA)	0	0	1000	0	4	1.2.3.7	Localization confirmed in UniProt
TOORc	Tryptamine:oxygen oxidoreductase(deaminating)	h2o[c] + o2[c] + tryptamine[c] -> nh4[c] + h2o2[c] + id3acald[c]	(Pg_S1698_3)	Pg_S1698.3		Phytohormones biosynthesis (IAA)	0	0	1000	0	4	1.4.3.6	Localization confirmed in UniProt
TRPTAc	Tryptophan aminotransferase	trp-L[c] + akg[c] <=> glu-L[c] + indpyr[c]	(Pg_S4836_10)	Pg_S4836.10		Phytohormones biosynthesis (IAA)	1	-1000	1000	0	4	2.6.1.27	Localization confirmed in UniProt
INDPYRDc	Indolepyruvate decarboxylase	h[c] + indpyr[c] <=> co2[c] + id3acald[c]	(Pg_S2354_23)	Pg_S2354.23		Phytohormones biosynthesis (IAA)	1	-1000	1000	0	4	4.1.1.74
TRYPTORc	Tryptamine 5-hydroxylase	o2[c] + nadph[c] + tryptamine[c] -> h2o[c] + nadp[c] + srntn[c]				Phytohormones biosynthesis (IAA)	0	0	1000	0	4	1.14.13.-
NTRLASEc	nitrilase	2 h2o[c] + ind3acnl[c] -> nh4[c] + ind3ac[c]	(Pg_S5765_2)	Pg_S5765.2		Phytohormones biosynthesis (IAA)	0	0	1000	0	4	3.5.5.1
TRP2MOc	Tryptophan 2-monooxygenase	trp-L[c] + o2[c] -> co2[c] + h2o[c] + iad[c]				Phytohormones biosynthesis (IAA)	0	0	1000	0	1	1.13.12.3	added during improving the dead end metabolite connectivity
AMID3c	indole acetamide hydrolase	h2o[c] + iad[c] -> nh4[c] + ind3ac[c]	(Pg_S6295_2 or Pg_S1300_22 or Pg_S1003_6)	Pg_S6295.2 Pg_S1300.22 Pg_S1003.6		Phytohormones biosynthesis (IAA)	0	0	1000	0	4	3.5.1.4
IAAGTc	indole-3-acetate beta-glucosyltransferase	udpg[c] + ind3ac[c] -> udp[c] + ind3acg[c]				Phytohormones biosynthesis (IAA)	0	0	1000	0	4	2.4.1.121
IAAINOSTc	IAA-myo-inositol synthase	inost[c] + ind3acg[c] -> glc-B[c] + iaainost[c]				Phytohormones biosynthesis (IAA)	0	0	1000	0	3	2.3.1.72	Added based on information from MaizeCyc
IAAIGSc	indol-3-ylacetyl-myo-inositol galactoside synthase	udpgal[c] + iaainost[c] -> udp[c] + iaainostgal[c]				Phytohormones biosynthesis (IAA)	0	0	1000	0	3	2.4.1.156	Added based on information from MaizeCyc
IAAIASc	indol-3-ylacetyl-myo-inositol arabinoside synthase	udparab[c] + iaainost[c] -> udp[c] + iaainostarab[c]				Phytohormones biosynthesis (IAA)	0	0	1000	0	3	2.4.2.34	Added based on information from MaizeCyc
IAAALASc	indole-3-acetic acid amido synthetase (ala-L)	ala-L[c] + atp[c] + ind3ac[c] -> h[c] + ppi[c] + amp[c] + iaa-ala[c]	(Pg_S1459_16 or Pg_S3044_20 or Pg_S8124_1)	Pg_S1459.16 Pg_S3044.20 Pg_S8124.1		Phytohormones biosynthesis (IAA)	0	0	1000	0	4	6.3.-.-
IAALEUSc	indole-3-acetic acid amido synthetase (leu-L)	leu-L[c] + atp[c] + ind3ac[c] -> h[c] + ppi[c] + amp[c] + iaa-leu[c]	(Pg_S1459_16 or Pg_S3044_20 or Pg_S8124_1)	Pg_S1459.16 Pg_S3044.20 Pg_S8124.1		Phytohormones biosynthesis (IAA)	0	0	1000	0	4	6.3.-.-
IAAASPSc	indole-3-acetic acid amido synthetase (asp-L)	asp-L[c] + atp[c] + ind3ac[c] -> h[c] + ppi[c] + amp[c] + iaa-asp[c]	(Pg_S1459_16 or Pg_S3044_20 or Pg_S8124_1)	Pg_S1459.16 Pg_S3044.20 Pg_S8124.1		Phytohormones biosynthesis (IAA)	0	0	1000	0	4	6.3.-.-
IAAGLUSc	indole-3-acetic acid amido synthetase (glu-L)	glu-L[c] + atp[c] + ind3ac[c] -> h[c] + ppi[c] + amp[c] + iaa-glu[c]	(Pg_S1459_16 or Pg_S3044_20 or Pg_S8124_1)	Pg_S1459.16 Pg_S3044.20 Pg_S8124.1		Phytohormones biosynthesis (IAA)	0	0	1000	0	4	6.3.-.-
IAAGLNSc	indole-3-acetic acid amido synthetase (gln-L)	atp[c] + gln-L[c] + ind3ac[c] -> h[c] + ppi[c] + amp[c] + iaa-gln[c]	(Pg_S1459_16 or Pg_S3044_20 or Pg_S8124_1)	Pg_S1459.16 Pg_S3044.20 Pg_S8124.1		Phytohormones biosynthesis (IAA)	0	0	1000	0	4	6.3.-.-
IAAALAHc	IAA-amino acid conjugate hydrolase (iaa-ala)	h2o[c] + iaa-ala[c] -> ala-L[c] + ind3ac[c]	(Pg_S8341_2 or Pg_S2819_5 or Pg_S2277_2 or Pg_S3002_9)	Pg_S8341.2 Pg_S2819.5 Pg_S2277.2 Pg_S3002.9		Phytohormones biosynthesis (IAA)	0	0	1000	0	4	3.5.1.-
IAALEUHc	IAA-amino acid conjugate hydrolase (iaa-leu)	h2o[c] + iaa-leu[c] -> leu-L[c] + ind3ac[c]	(Pg_S8341_2 or Pg_S2819_5 or Pg_S2277_2 or Pg_S3002_9)	Pg_S8341.2 Pg_S2819.5 Pg_S2277.2 Pg_S3002.9		Phytohormones biosynthesis (IAA)	0	0	1000	0	4	3.5.1.-
IAAAMYHc	indole-3-acetyl-myo-inositol hydrolase	h2o[c] + iaainost[c] -> inost[c] + ind3ac[c]	(Pg_S1501_44)	Pg_S1501.44		Phytohormones biosynthesis (IAA)	0	0	1000	0	4
SERHs	Tryptophan synthase (indoleglycerol phosphate)	ser-L[s] + 3ig3p[s] -> h2o[s] + trp-L[s] + g3p[s]	((Pg_S1815_10) and (Pg_S4692_12 or Pg_S3793_21))	Pg_S1815.10 Pg_S4692.12 Pg_S3793.21		Phenylalanine, tyrosine and tryptophan metabolism	0	0	1000	0	4	4.2.1.20	Localization confirmed in UniProt
TRPS2s	Tryptophan synthase (indole)	ser-L[s] + indole[s] -> h2o[s] + trp-L[s]	((Pg_S1815_10) and (Pg_S4692_12 or Pg_S3793_21) or (Pg_S0093_15 or Pg_S0154_1 or Pg_S0245_29 or Pg_S1815_10 or Pg_S2190_36 or Pg_S2299_7 or Pg_S2673_14 or Pg_S3418_1 or Pg_S4037_10 or Pg_S4692_12 or Pg_S5392_5))	Pg_S1815.10 Pg_S4692.12 Pg_S3793.21 Pg_S0093.15 Pg_S0154.1 Pg_S0245.29 Pg_S1815.10 Pg_S2190.36 Pg_S2299.7 Pg_S2673.14 Pg_S3418.1 Pg_S4037.10 Pg_S4692.12 Pg_S5392.5		Phenylalanine, tyrosine and tryptophan metabolism	0	0	1000	0	4	4.2.1.20	Localization confirmed in UniProt
CHRMc	Chorismate mutase	chor[c] -> pphn[c]	((Pg_S2208_13 or Pg_S3830_13) or (Pg_S1059_50 or Pg_S1305_40 or Pg_S2208_13 or Pg_S3830_13 or Pg_S6104_10 or Pg_S8582_3))	Pg_S2208.13 Pg_S3830.13 Pg_S1059.50 Pg_S1305.40 Pg_S2208.13 Pg_S3830.13 Pg_S6104.10 Pg_S8582.3		Phenylalanine, tyrosine and tryptophan metabolism	0	0	1000	0	4	5.4.99.5
PPDHc	Prephenate dehydratase, cytosolic	h[c] + pphn[c] -> co2[c] + h2o[c] + phpyr[c]	(Pg_S0277_35 or Pg_S1116_27 or Pg_S1578_1 or Pg_S2468_12 or Pg_S3237_10 or Pg_S3729_3 or Pg_S4080_1)	Pg_S0277.35 Pg_S1116.27 Pg_S1578.1 Pg_S2468.12 Pg_S3237.10 Pg_S3729.3 Pg_S4080.1		Phenylalanine, tyrosine and tryptophan metabolism	0	0	1000	0	4	4.2.1.51	Isoform added based on literature
PPDHs	Prephenate dehydratase, plastidic	h[s] + pphn[s] -> h2o[s] + co2[s] + phpyr[s]	((Pg_S0672_4) or (Pg_S0277_35 or Pg_S1116_27 or Pg_S1578_1 or Pg_S2468_12 or Pg_S3237_10 or Pg_S3729_3 or Pg_S4080_1))	Pg_S0672.4 Pg_S0277.35 Pg_S1116.27 Pg_S1578.1 Pg_S2468.12 Pg_S3237.10 Pg_S3729.3 Pg_S4080.1		Phenylalanine, tyrosine and tryptophan metabolism	0	0	1000	0	4	4.2.1.51	Localization confirmed in UniProt
LDH_Lc	L-lactate dehydrogenase	h[c] + pyr[c] + nadh[c] -> lac-L[c] + nad[c]	((Pg_S1879_20) or (Pg_S0327_4 or Pg_S1879_20 or Pg_S5953_9))	Pg_S1879.20 Pg_S0327.4 Pg_S1879.20 Pg_S5953.9		Fermentation	0	0	1000	0	4	1.1.1.27	Localization confirmed in UniProt
MALCOADCc	Malonyl-CoA decarboxylase	co2[c] + accoa[c] -> h[c] + malcoa[c]	Pg_S0400_50	Pg_S0400.50		Alanine, aspartate and glutamate metabolism	0	0	1000	0	4	4.1.1.9	Localization confirmed in UniProt
MALSADHm	malonate-semialdehyde dehydrogenase (acetylating)	nad[m] + coa[m] + msa[m] -> nadh[m] + co2[m] + accoa[m]	Pg_S0747_18	Pg_S0747.18		Alanine, aspartate and glutamate metabolism	0	0	1000	0	4	1.2.1.18	Localization confirmed in UniProt
MALSADHym	malonate-semialdehyde dehydrogenase (acetylating)	nadp[m] + coa[m] + msa[m] -> nadph[m] + co2[m] + accoa[m]	Pg_S0747_18	Pg_S0747.18		Alanine, aspartate and glutamate metabolism	0	0	1000	0	4	1.2.1.18	Localization confirmed in UniProt
ICHDxm	Isocitrate dehydrogenase (NAD+)	nad[m] + icit[m] -> akg[m] + nadh[m] + co2[m]	((Pg_S0905_48 or Pg_S4658_18) or (Pg_S0428_20 or Pg_S0428_23 or Pg_S0514_5 or Pg_S0905_48 or Pg_S2256_15 or Pg_S2421_6 or Pg_S3052_3 or Pg_S3163_23 or Pg_S3606_19 or Pg_S4658_18 or Pg_S6213_1 or Pg_S6387_1))	Pg_S0905.48 Pg_S4658.18 Pg_S0428.20 Pg_S0428.23 Pg_S0514.5 Pg_S0905.48 Pg_S2256.15 Pg_S2421.6 Pg_S3052.3 Pg_S3163.23 Pg_S3606.19 Pg_S4658.18 Pg_S6213.1 Pg_S6387.1		Citrate cycle	0	0	1000	0	4	1.1.1.41	Localization confirmed in UniProt
ACALDHc	acetaldehyde dehydrogenase, cytosolic	h2o[c] + nad[c] + acald[c] -> 2 h[c] + ac[c] + nadh[c]	(Pg_S1451_10 or Pg_S2982_1 or Pg_S2785_3)	Pg_S1451.10 Pg_S2982.1 Pg_S2785.3		Fermentation	0	0	1000	0	4	1.2.1.3	Localization confirmed in UniProt
ACALDHs	acetaldehyde dehydrogenase, plastidic	h2o[s] + nad[s] + acald[s] -> 2 h[s] + nadh[s] + ac[s]	(Pg_S1451_10)	Pg_S1451.10		Fermentation	0	0	1000	0	4	1.2.1.3	Localization confirmed in UniProt
ACALDHm	acetaldehyde dehydrogenase, mitochondrial	h2o[m] + acald[m] + nad[m] -> 2 h[m] + nadh[m] + ac[m]				Fermentation	0	0	1000	0	4	1.2.1.3	Localization confirmed in UniProt
GLYCRORc	Glycerol:NAD+ oxidoreductase	nad[c] + glyc[c] <=> h[c] + nadh[c] + glyald[c]	(Pg_S1451_10 or Pg_S2982_1 or Pg_S2785_3)	Pg_S1451.10 Pg_S2982.1 Pg_S2785.3		Fermentation	1	-1000	1000	0	1	1.2.1.3
GLYCORc	Glycerol:NADP+ oxidoreductase	h[c] + nadph[c] + glyald[c] -> nadp[c] + glyc[c]	Pg_S0451_3	Pg_S0451.3		Fermentation	0	0	1000	0	4	1.1.1.2
SSNOm	Succinate-semialdehyde dehydrogenase, mitochondrial	h2o[m] + nad[m] + sucsal[m] -> 2 h[m] + nadh[m] + succ[m]	((Pg_S7561_1 or (Pg_S0121_20 or Pg_S0922_5 or Pg_S0975_12 or Pg_S1928_3 or Pg_S7561_1))	Pg_S7561.1 Pg_S0121.20 Pg_S0922.5 Pg_S0975.12 Pg_S1928.3 Pg_S7561.1		Alanine, aspartate and glutamate metabolism	0	0	1000	0	4	1.2.1.24	Localization confirmed in UniProt
TYRDCc	Tyrosine decarboxylase	tyr-L[c] + h[c] -> co2[c] + tyramine[c]	((Pg_S1185_26 or (Pg_S0384_7 or Pg_S1185_26 or Pg_S5440_7 or Pg_S0384_8 or Pg_S1465_4 or Pg_S2448_16 or Pg_S3097_22 or Pg_S5139_7))	Pg_S1185.26 Pg_S0384.7 Pg_S1185.26 Pg_S5440.7 Pg_S0384.8 Pg_S1465.4 Pg_S2448.16 Pg_S3097.22 Pg_S5139.7		Phenylalanine, tyrosine and tryptophan metabolism	0	0	1000	0	4	4.1.1.25
34HPPORc	3,4-hydroxyphenylpyruvate dioxygenase, cytosolic	o2[c] + 34hpp[c] -> co2[c] + hgentis[c]	((Pg_S1957_38 or (Pg_S1390_31 or Pg_S1957_38))	Pg_S1957.38 Pg_S1390.31 Pg_S1957.38		Phenylalanine, tyrosine and tryptophan metabolism	0	0	1000	0	4	1.13.11.27	Localization confirmed in UniProt
34HPPORs	3,4-hydroxyphenylpyruvate dioxygenase, plastidic	o2[s] + 34hpp[s] -> co2[s] + hgentis[s]	((Pg_S0442_24 or Pg_S1116_22) or (Pg_S1390_31 or Pg_S1957_38))	Pg_S0442.24 Pg_S1116.22 Pg_S1390.31 Pg_S1957.38		Phenylalanine, tyrosine and tryptophan metabolism	0	0	1000	0	4	1.13.11.27	Localization confirmed in UniProt
HGDOc	Homogentisate 1,2-dioxygenase	o2[c] + hgentis[c] -> h[c] + 4mlacac[c]	Pg_S2844_2	Pg_S2844.2		Phenylalanine, tyrosine and tryptophan metabolism	0	0	1000	0	4	1.13.11.5
TYRTAc	Tyrosine aminotransferase, cytosolic	tyr-L[c] + akg[c] -> glu-L[c] + 34hpp[c]	(Pg_S0232_19 or Pg_S0302_28 or Pg_S4158_1 or Pg_S4471_7)	Pg_S0232.19 Pg_S0302.28 Pg_S4158.1 Pg_S4471.7		Phenylalanine, tyrosine and tryptophan metabolism	0	0	1000	0	4	2.6.1.5	Localization predicted by Plant-mPLoc
TYRTAs	Tyrosine aminotransferase, plastidic	akg[s] + tyr-L[s] -> glu-L[s] + 34hpp[s]	((Pg_S1416_46 or Pg_S2594_12) or (Pg_S0232_19 or Pg_S0302_28 or Pg_S4158_1 or Pg_S4471_7))	Pg_S1416.46 Pg_S2594.12 Pg_S0232.19 Pg_S0302.28 Pg_S4158.1 Pg_S4471.7		Phenylalanine, tyrosine and tryptophan metabolism	0	0	1000	0	4	2.6.1.5	Localization predicted by Plant-mPLoc
FAAc	Fumarylacetoacetase	h2o[c] + 4fumacac[c] -> h[c] + acac[c] + fum[c]	((Pg_S0022_43 or (Pg_S0022_43 or Pg_S2805_11 or Pg_S3226_20))	Pg_S0022.43 Pg_S0022.43 Pg_S2805.11 Pg_S3226.20		Phenylalanine, tyrosine and tryptophan metabolism	0	0	1000	0	4	3.7.1.2
MAAIc	Maleylacetoacetate isomerase	4mlacac[c] -> 4fumacac[c]	((Pg_S2650_1 or (Pg_S0500_38 or Pg_S2281_9 or Pg_S2370_1))	Pg_S2650.1 Pg_S0500.38 Pg_S2281.9 Pg_S2370.1		Phenylalanine, tyrosine and tryptophan metabolism	0	0	1000	0	4	5.2.1.2
ARGDHTs	arogenate dehydratase	h[s] + arogenate[s] -> h2o[s] + co2[s] + phe-L[s]	((Pg_S0672_4 or Pg_S4080_1) or (Pg_S0672_4 or Pg_S0713_15 or Pg_S1360_5 or Pg_S3935_2 or Pg_S8495_3 or Pg_S4613_1 or Pg_S5196_9))	Pg_S0672.4 Pg_S4080.1 Pg_S0672.4 Pg_S0713.15 Pg_S1360.5 Pg_S3935.2 Pg_S8495.3 Pg_S4613.1 Pg_S5196.9		Phenylalanine, tyrosine and tryptophan metabolism	0	0	1000	0	4	4.2.1.91
ARGOAT1s	L-arogenate:oxaloacetate aminotransferase	asp-L[s] + pphn[s] <=> oaa[s] + arogenate[s]				Phenylalanine, tyrosine and tryptophan metabolism	1	-1000	1000	0	4	2.6.1.78
ARGOAT2s	L-arogenate:2-oxoglutarate aminotransferase	glu-L[s] + pphn[s] <=> akg[s] + arogenate[s]				Phenylalanine, tyrosine and tryptophan metabolism	1	-1000	1000	0	1	2.6.1.78
ARGDHs	arogenate dehydrogenase	nadp[s] + arogenate[s] -> co2[s] + nadph[s] + tyr-L[s]	(Pg_S0298_19 or Pg_S5924_4 or Pg_S6873_5)	Pg_S0298.19 Pg_S5924.4 Pg_S6873.5		Phenylalanine, tyrosine and tryptophan metabolism	0	0	1000	0	4	1.3.1.78
ALCDx2c	alcohol dehydrogenase (NAD)	nad[c] + chol[c] -> h[c] + nadh[c] + betald[c]	(Pg_S5763_5 or Pg_S1185_31 or Pg_S0476_9 or Pg_S0753_13 or Pg_S0688_7)	Pg_S5763.5 Pg_S1185.31 Pg_S0476.9 Pg_S0753.13 Pg_S0688.7		Glycine, serine and threonine metabolism	0	0	1000	0	4	1.1.1.1
BETALDDHc	Betaine-aldehyde dehydrogenase	h2o[c] + nad[c] + betald[c] -> 2 h[c] + nadh[c] + glybet[c]	((Pg_S1915_24 or Pg_S2982_1) or (Pg_S0090_7 or Pg_S1915_24 or Pg_S7836_2))	Pg_S1915.24 Pg_S2982.1 Pg_S0090.7 Pg_S1915.24 Pg_S7836.2		Glycine, serine and threonine metabolism	0	0	1000	0	4	1.2.1.8
GLYDHDm	Glycine dehydrogenase (decarboxylating)	gly[m] + lpro[m] <=> co2[m] + alpro[m]	(Pg_S4163_6 or Pg_S3645_2 or Pg_S0857_26)	Pg_S4163.6 Pg_S3645.2 Pg_S0857.26		Photorespiration	1	-1000	1000	0	4	1.4.4.2
DHLDHm	dihydrolipoylprotein:NAD+ oxidoreductase	nad[m] + dhlpro[m] <=> h[m] + nadh[m] + lpro[m]	(Pg_S5287_7 or Pg_S1669_9)	Pg_S5287.7 Pg_S1669.9		Photorespiration	1	-1000	1000	0	4	1.8.1.4
MTAMnh4m	Aminomethyltransferase	h[m] + alpro[m] + thf[m] <=> nh4[m] + dhlpro[m] + mlthf[m]	(Pg_S3064_22 or Pg_S3796_7)	Pg_S3064.22 Pg_S3796.7		Photorespiration	1	-1000	1000	0	4	2.1.2.10
THRAc	L-threonine aldolase	thr-L[c] -> gly[c] + acald[c]	((Pg_S0043_2 or (Pg_S0043_2 or Pg_S1289_2 or Pg_S1289_3 or Pg_S5661_4))	Pg_S0043.2 Pg_S0043.2 Pg_S1289.2 Pg_S1289.3 Pg_S5661.4		Glycine, serine and threonine metabolism	0	0	1000	0	4	4.1.2.5
ALCDx1c	alcohol dehydrogenase	h[c] + nadh[c] + acald[c] <=> etoh[c] + nad[c]	((Pg_S5763_5 or Pg_S1185_31 or Pg_S0476_9 or Pg_S0753_13 or Pg_S0688_7) or (Pg_S0219_10 or Pg_S0402_9 or Pg_S0402_10 or Pg_S0476_9 or Pg_S0476_8 or Pg_S0688_7 or Pg_S0753_13 or Pg_S0871_14 or Pg_S1185_31 or Pg_S1190_3 or Pg_S1862_20 or Pg_S2533_8 or Pg_S2707_6 or Pg_S2707_4 or Pg_S2871_24 or Pg_S3777_12 or Pg_S5440_1 or Pg_S5763_5 or Pg_S2144_3))	Pg_S5763.5 Pg_S1185.31 Pg_S0476.9 Pg_S0753.13 Pg_S0688.7 Pg_S0219.10 Pg_S0402.9 Pg_S0402.10 Pg_S0476.9 Pg_S0476.8 Pg_S0688.7 Pg_S0753.13 Pg_S0871.14 Pg_S1185.31 Pg_S1190.3 Pg_S1862.20 Pg_S2533.8 Pg_S2707.6 Pg_S2707.4 Pg_S2871.24 Pg_S3777.12 Pg_S5440.1 Pg_S5763.5 Pg_S2144.3		Fermentation	1	-1000	1000	0	4	1.1.1.1
MAN6PIc	Mannose-6-phosphate isomerase	man6p[c] <=> f6p-B[c]	((Pg_S5644_4) or (Pg_S1497_12 or Pg_S1497_13 or Pg_S2640_6 or Pg_S2826_5 or Pg_S2844_6 or Pg_S5644_4))	Pg_S5644.4 Pg_S1497.12 Pg_S1497.13 Pg_S2640.6 Pg_S2826.5 Pg_S2844.6 Pg_S5644.4		Primary Cell Wall Metabolism (Fructose)	1	-1000	1000	0	4	5.3.1.8
PMANMc	Phosphomannomutase	man1p[c] <=> man6p[c]	((Pg_S0458_10 or Pg_S4516_21 or Pg_S8413_1) or (Pg_S0458_10 or Pg_S0718_2 or Pg_S0827_4 or Pg_S2017_13 or Pg_S2882_3 or Pg_S4516_21 or Pg_S8413_1))	Pg_S0458.10 Pg_S4516.21 Pg_S8413.1 Pg_S0458.10 Pg_S0718.2 Pg_S0827.4 Pg_S2017.13 Pg_S2882.3 Pg_S4516.21 Pg_S8413.1		Primary Cell Wall Metabolism (Fructose)	1	-1000	1000	0	4	5.4.2.8
MANKINc	Hexokinase (D-mannose)	atp[c] + man[c] -> adp[c] + man6p[c]	(Pg_S3224_8 or Pg_S0435_1)	Pg_S3224.8 Pg_S0435.1		Primary Cell Wall Metabolism (Fructose)	0	0	1000	0	4	2.7.1.7
MDHARc	Monodehydroascorbate reductase (NADH), cytosolic	h[c] + nadh[c] + 2 mhdascb[c] -> nad[c] + 2 ascb-L[c]	Pg_S4066_13	Pg_S4066.13		Ascorbate Metabolism	0	0	1000	0	4	1.6.5.4
MDHARs	Monodehydroascorbate reductase (NADH), plastidic	h[s] + nadh[s] + 2 mhdascb[s] -> nad[s] + 2 ascb-L[s]				Ascorbate Metabolism; Water-water cycle	0	0	1000	0	4	1.6.5.4	Isoform added based on literature
MDHARyc	Monodehydroascorbate reductase (NADPH), cytosolic	h[c] + nadph[c] + 2 mhdascb[c] -> nadp[c] + 2 ascb-L[c]	(Pg_S4066_13)	Pg_S4066.13		Ascorbate Metabolism	0	0	1000	0	4	1.6.5.-	Localization predicted by Plant-mPLoc
MDHARys	Monodehydroascorbate reductase (NADPH), plastidic	h[s] + nadph[s] + 2 mhdascb[s] -> nadp[s] + 2 ascb-L[s]	Pg_S3423_1	Pg_S3423.1		Ascorbate Metabolism; Water-water cycle	0	0	1000	0	4	1.6.5.-	Localization predicted by Plant-mPLoc
ASCOXc	L-ascorbate oxidase	4 h[c] + o2[c] + 4 ascb-L[c] -> 2 h2o[c] + 4 mhdascb[c]				Ascorbate Metabolism	0	0	1000	0	4	1.10.3.3
ASCPO1c	L-ascorbate peroxidase (reaction 1), cytosolic	2 h[c] + h2o2[c] + 2 ascb-L[c] -> 2 h2o[c] + 2 mhdascb[c]	(Pg_S5098_7)	Pg_S5098.7		Ascorbate Metabolism	0	0	1000	0	4	1.11.1.11	Localization confirmed in UniProt
GGT1v	gamma-glutamyltransferase (reaction 1)	h2o[v] + gthrd[v] <=> glu-L[v] + cgly[v]	(Pg_S6469_7)	Pg_S6469.7		Sulfate metabolism (Glutathione)	1	-1000	1000	0	4	2.3.2.2
GGT2c	gamma-glutamyltransferase (reaction 2)	ala-L[c] + gthrd[c] -> gluala[c] + cgly[c]	(Pg_S6469_7)	Pg_S6469.7		Sulfate metabolism (Glutathione)	0	0	1000	0	4	2.3.2.2	Reaction added based on metablomics data
OPAHirc	5-Oxoproline amidohydrolase (ATP-hydrolysing) (ir)	atp[c] + 2 h2o[c] + 5oxpro[c] -> glu-L[c] + adp[c] + pi[c] + h[c]	((Pg_S4739_1 or (Pg_S0558_12 or Pg_S4739_1))	Pg_S4739.1 Pg_S0558.12 Pg_S4739.1		Sulfate metabolism (Glutathione)	0	0	1000	0	4	2.3.2.4	Reaction added based on metablomics data
CYSGLYv	cysteinylglycinase	h2o[v] + cgly[v] -> cys-L[v] + gly[v]	Pg_S1418_12	Pg_S1418.12		Sulfate metabolism (Glutathione)	0	0	1000	0	4	3.4.11.2
GLUCYSs	Glutamate--cysteine ligase, plastidic	glu-L[s] + atp[s] + cys-L[s] -> h[s] + pi[s] + adp[s] + glucys[s]	((Pg_S7390_2 or (Pg_S0897_37 or Pg_S1116_11 or Pg_S5998_8 or Pg_S7390_2))	Pg_S7390.2 Pg_S0897.37 Pg_S1116.11 Pg_S5998.8 Pg_S7390.2		Sulfate metabolism (Glutathione)	0	0	1000	0	4	6.3.2.2	Localization confirmed in UniProt
GLUCYSm	Glutamate--cysteine ligase, mitochondrial	glu-L[m] + atp[m] + cys-L[m] -> h[m] + pi[m] + adp[m] + glucys[m]	(Pg_S0897_37 or Pg_S1116_11 or Pg_S5998_8 or Pg_S7390_2)	Pg_S0897.37 Pg_S1116.11 Pg_S5998.8 Pg_S7390.2		Sulfate metabolism (Glutathione)	0	0	1000	0	4	6.3.2.2
GTHSs	glutathione synthetase, plastidic	atp[s] + gly[s] + glucys[s] -> h[s] + pi[s] + adp[s] + gthrd[s]	((Pg_S0199_5) or (Pg_S0017_2 or Pg_S0199_5 or Pg_S1044_7 or Pg_S7318_1))	Pg_S0199.5 Pg_S0017.2 Pg_S0199.5 Pg_S1044.7 Pg_S7318.1		Sulfate metabolism (Glutathione)	0	0	1000	0	1	6.3.2.3
GTHSm	glutathione synthetase, mitochondrial	atp[m] + gly[m] + glucys[m] -> h[m] + pi[m] + adp[m] + gthrd[m]	(Pg_S0017_2 or Pg_S0199_5 or Pg_S1044_7 or Pg_S7318_1)	Pg_S0017.2 Pg_S0199.5 Pg_S1044.7 Pg_S7318.1		Sulfate metabolism (Glutathione)	0	0	1000	0	1	6.3.2.3	Isoform added based on literature
GTHDHc	Glutathione dehydrogenase (ascorbate), cytosolic	2 gthrd[c] + dhdascb[c] -> gthox[c] + ascb-L[c]	(Pg_S0213_82 or Pg_S1345_17 or Pg_S1439_22 or Pg_S2419_4 or Pg_S2428_12 or Pg_S2428_13 or Pg_S3071_9 or Pg_S3124_5 or Pg_S3205_7 or Pg_S0045_5 or Pg_S1231_20 or Pg_S3699_5 or Pg_S5076_10 or Pg_S5127_12 or Pg_S6726_1)	Pg_S0213.82 Pg_S1345.17 Pg_S1439.22 Pg_S2419.4 Pg_S2428.12 Pg_S2428.13 Pg_S3071.9 Pg_S3124.5 Pg_S3205.7 Pg_S0045.5 Pg_S1231.20 Pg_S3699.5 Pg_S5076.10 Pg_S5127.12 Pg_S6726.1		Ascorbate Metabolism	0	0	1000	0	1	1.8.5.1	gap filling for ethylene biosynthesis
GTHDHs	Glutathione dehydrogenase (ascorbate), plastidic	2 gthrd[s] + dhdascb[s] -> gthox[s] + ascb-L[s]	((Pg_S1345_17 or (Pg_S0213_82 or Pg_S1345_17 or Pg_S1439_22 or Pg_S2419_4 or Pg_S2428_12 or Pg_S2428_13 or Pg_S3071_9 or Pg_S3124_5 or Pg_S3205_7 or Pg_S0045_5 or Pg_S1231_20 or Pg_S3699_5 or Pg_S5076_10 or Pg_S5127_12 or Pg_S6726_1))	Pg_S1345.17 Pg_S0213.82 Pg_S1345.17 Pg_S1439.22 Pg_S2419.4 Pg_S2428.12 Pg_S2428.13 Pg_S3071.9 Pg_S3124.5 Pg_S3205.7 Pg_S0045.5 Pg_S1231.20 Pg_S3699.5 Pg_S5076.10 Pg_S5127.12 Pg_S6726.1		Ascorbate Metabolism; Water-water cycle	0	0	1000	0	1	1.8.5.1
GALLDHm	Galactonolactone dehydrogenase, mitochondrial	focytc[m] + gallac[c] <=> h[m] + ficytc[m] + ascb-L[c]	((Pg_S3579_1) or (Pg_S1328_4 or Pg_S1888_1 or Pg_S3579_1))	Pg_S3579.1 Pg_S1328.4 Pg_S1888.1 Pg_S3579.1		Ascorbate Metabolism	1	-1000	1000	0	4	1.3.2.3
GALDHc	L-galactose 1-dehydrogenase	nad[c] + gal-L[c] -> h[c] + nadh[c] + gallac[c]	((Pg_S6308_2 or (Pg_S4394_8 or Pg_S6308_2))	Pg_S6308.2 Pg_S4394.8 Pg_S6308.2		Ascorbate Metabolism	0	0	1000	0	4	1.1.1.-
GDPGPc	GDP-L-galactose phosphorylase	h2o[c] + gdpgal[c] -> h[c] + gdp[c] + gal-L[c]	Pg_S1407_34	Pg_S1407.34		Ascorbate Metabolism	0	0	1000	0	4	2.7.7.69
GDPME1c	GDP-mannose 3,5-epimerase	gdpmann[c] <=> gdpgal[c]	((Pg_S1713_1 or (Pg_S0098_6 or Pg_S0426_34 or Pg_S0913_6 or Pg_S0913_7 or Pg_S1632_2 or Pg_S1713_1 or Pg_S2286_21 or Pg_S2414_1 or Pg_S5158_2))	Pg_S1713.1 Pg_S0098.6 Pg_S0426.34 Pg_S0913.6 Pg_S0913.7 Pg_S1632.2 Pg_S1713.1 Pg_S2286.21 Pg_S2414.1 Pg_S5158.2		Ascorbate Metabolism	1	-1000	1000	0	4	5.1.3.18
GDPME3c	GDP-D-galactose:GDP-L-gulose epimerase	gdpgal[c] <=> gdpgul[c]	Pg_S1713_1	Pg_S1713.1		Ascorbate Metabolism	1	-1000	1000	0	4	5.1.3.18
GAMPGc	Mannose-1-phosphate guanylyltransferase	gtp[c] + h[c] + man1p[c] -> ppi[c] + gdpmann[c]	((Pg_S0953_13) or (Pg_S0439_9 or Pg_S0447_4 or Pg_S0455_9 or Pg_S0953_13 or Pg_S1886_12 or Pg_S1915_25 or Pg_S2022_4 or Pg_S2022_5 or Pg_S3338_6 or Pg_S5400_9 or Pg_S5717_2 or Pg_S7836_3 or Pg_S8961_1))	Pg_S0953.13 Pg_S0439.9 Pg_S0447.4 Pg_S0455.9 Pg_S0953.13 Pg_S1886.12 Pg_S1915.25 Pg_S2022.4 Pg_S2022.5 Pg_S3338.6 Pg_S5400.9 Pg_S5717.2 Pg_S7836.3 Pg_S8961.1		Primary Cell Wall Metabolism (Fructose)	0	0	1000	0	4	2.7.7.13
GMANDc	GDP-D-mannose dehydratase	gdpmann[c] -> h2o[c] + gdpddman[c]	((Pg_S4460_5 or (Pg_S2628_7 or Pg_S3730_10 or Pg_S3883_5 or Pg_S4460_5))	Pg_S4460.5 Pg_S2628.7 Pg_S3730.10 Pg_S3883.5 Pg_S4460.5		Primary Cell Wall Metabolism (Fructose)	0	0	1000	0	4	4.2.1.47
GOFUCRc	GDP-4-oxo-L-fucose reductase	h[c] + nadph[c] + gdpddman[c] -> nadp[c] + gdpfuc[c]	((Pg_S1501_44 or (Pg_S1290_10 or Pg_S1501_44 or Pg_S2238_5))	Pg_S1501.44 Pg_S1290.10 Pg_S1501.44 Pg_S2238.5		Primary Cell Wall Metabolism (Fructose)	0	0	1000	0	4	1.1.1.271
FUCPGTc	fucose-1-phosphate guanylyltransferase	ppi[c] + gdpfuc[c] <=> gtp[c] + h[c] + fuc1p[c]	((Pg_S6328_2 or (Pg_S0204_15 or Pg_S6328_2 or Pg_S6466_1))	Pg_S6328.2 Pg_S0204.15 Pg_S6328.2 Pg_S6466.1		Primary Cell Wall Metabolism (Fructose)	1	-1000	1000	0	4	2.7.7.30	Gap-filling reaction
FCPAc	L-fuculose-phosphate aldolase	fc1p[c] -> lald[c] + dhap[c]				Fermentation	0	0	1000	0	1	4.1.2.17	added during improving the dead end metabolite connectivity
LACDHc	Lactaldehyde dehydrogenase	h2o[c] + nad[c] + lald[c] -> 2 h[c] + lac-L[c] + nadh[c]	(Pg_S5391_1 or Pg_S7561_1 or Pg_S2982_1 or Pg_S2785_3 or Pg_S1451_10)	Pg_S5391.1 Pg_S7561.1 Pg_S2982.1 Pg_S2785.3 Pg_S1451.10		Fermentation	0	0	1000	0	4	1.2.1.22
FCIc	L-fucose isomerase	fuc-L[c] <=> fcl-L[c]				Primary Cell Wall Metabolism (Fructose)	1	-1000	1000	0	4	5.3.1.25
FCKc	L-fuculokinase	atp[c] + fcl-L[c] -> adp[c] + h[c] + fc1p[c]				Primary Cell Wall Metabolism (Fructose)	0	0	1000	0	1	2.7.1.51	Gap-filling reaction
FUKc	fucokinase	atp[c] + fuc-L[c] <=> adp[c] + h[c] + fuc1p[c]	Pg_S6328_2	Pg_S6328.2		Primary Cell Wall Metabolism (Fructose)	1	-1000	1000	0	4	2.7.1.52
FBPc	Fructose-bisphosphatase, cytosolic	h2o[c] + fdp-B[c] -> pi[c] + f6p-B[c]	((Pg_S5064_6) or (Pg_S0011_1 or Pg_S0121_55 or Pg_S0166_19 or Pg_S0199_16 or Pg_S0564_7 or Pg_S0638_11 or Pg_S1129_3 or Pg_S1227_9 or Pg_S1227_8 or Pg_S1501_13 or Pg_S2097_13 or Pg_S2097_14 or Pg_S4710_4 or Pg_S5036_18 or Pg_S5064_6 or Pg_S6162_13 or Pg_S6162_12 or Pg_S9031_1))	Pg_S5064.6 Pg_S0011.1 Pg_S0121.55 Pg_S0166.19 Pg_S0199.16 Pg_S0564.7 Pg_S0638.11 Pg_S1129.3 Pg_S1227.9 Pg_S1227.8 Pg_S1501.13 Pg_S2097.13 Pg_S2097.14 Pg_S4710.4 Pg_S5036.18 Pg_S5064.6 Pg_S6162.13 Pg_S6162.12 Pg_S9031.1		Glycolysis/Gluconeogensis	0	0	1000	0	4	3.1.3.11
FBPs	Fructose-bisphosphatase, plastidic	h2o[s] + fdp-B[s] -> pi[s] + f6p-B[s]	((Pg_S2097_13 or (Pg_S0011_1 or Pg_S0121_55 or Pg_S0166_19 or Pg_S0199_16 or Pg_S0564_7 or Pg_S0638_11 or Pg_S1129_3 or Pg_S1227_9 or Pg_S1227_8 or Pg_S1501_13 or Pg_S2097_13 or Pg_S2097_14 or Pg_S4710_4 or Pg_S5036_18 or Pg_S5064_6 or Pg_S6162_13 or Pg_S6162_12 or Pg_S9031_1))	Pg_S2097.13 Pg_S0011.1 Pg_S0121.55 Pg_S0166.19 Pg_S0199.16 Pg_S0564.7 Pg_S0638.11 Pg_S1129.3 Pg_S1227.9 Pg_S1227.8 Pg_S1501.13 Pg_S2097.13 Pg_S2097.14 Pg_S4710.4 Pg_S5036.18 Pg_S5064.6 Pg_S6162.13 Pg_S6162.12 Pg_S9031.1		Glycolysis/Gluconeogensis	0	0	1000	0	4	3.1.3.11
SPSc	Sucrose-phosphate synthase, cytosol	udpg[c] + f6p-B[c] -> udp[c] + h[c] + suc6p[c]	((Pg_S7218_2 or Pg_S3378_10 or Pg_S0901_8) or (Pg_S0124_19 or Pg_S0124_20 or Pg_S0298_5 or Pg_S0771_1 or Pg_S0901_8 or Pg_S1220_10 or Pg_S1872_4 or Pg_S2051_6 or Pg_S2667_1 or Pg_S2889_4 or Pg_S3378_10 or Pg_S4018_15 or Pg_S4934_8 or Pg_S6006_2 or Pg_S6006_1 or Pg_S7218_2 or Pg_S8881_1))	Pg_S7218.2 Pg_S3378.10 Pg_S0901.8 Pg_S0124.19 Pg_S0124.20 Pg_S0298.5 Pg_S0771.1 Pg_S0901.8 Pg_S1220.10 Pg_S1872.4 Pg_S2051.6 Pg_S2667.1 Pg_S2889.4 Pg_S3378.10 Pg_S4018.15 Pg_S4934.8 Pg_S6006.2 Pg_S6006.1 Pg_S7218.2 Pg_S8881.1		Starch and sucrose metabolism (Sucrose)	0	0	1000	0	4	2.4.1.14
FKv	Fructokinase	fru-B[v] + atp[v] -> adp[v] + h[v] + f6p-B[v]	(Pg_S1495_1 or Pg_S0635_5)	Pg_S1495.1 Pg_S0635.5		Starch and sucrose metabolism (Sucrose)	0	0	1000	0	4	2.7.1.4
SPSv	Sucrose-phosphate synthase, vacuolar	udpg[v] + f6p-B[v] -> h[v] + udp[v] + suc6p[v]	(Pg_S0124_19 or Pg_S0124_20 or Pg_S0298_5 or Pg_S0771_1 or Pg_S0901_8 or Pg_S1220_10 or Pg_S1872_4 or Pg_S2051_6 or Pg_S2667_1 or Pg_S2889_4 or Pg_S3378_10 or Pg_S4018_15 or Pg_S4934_8 or Pg_S6006_2 or Pg_S6006_1 or Pg_S7218_2 or Pg_S8881_1)	Pg_S0124.19 Pg_S0124.20 Pg_S0298.5 Pg_S0771.1 Pg_S0901.8 Pg_S1220.10 Pg_S1872.4 Pg_S2051.6 Pg_S2667.1 Pg_S2889.4 Pg_S3378.10 Pg_S4018.15 Pg_S4934.8 Pg_S6006.2 Pg_S6006.1 Pg_S7218.2 Pg_S8881.1		Starch and sucrose metabolism (Sucrose)	0	0	1000	0	4	2.4.1.14	Isoform added based on literature
PGI1c	Glucose-6-phosphate isomerase (g6p-A), cytoslic	g6p-A[c] <=> f6p-B[c]	(Pg_S7036_4)	Pg_S7036.4		Glycolysis/Gluconeogensis	1	-1000	1000	0	4	5.3.1.9	Localization confirmed in UniProt
PGI1s	Glucose-6-phosphate isomerase (g6p-A), plastidic	g6p-A[s] <=> f6p-B[s]	(Pg_S0167_13 or Pg_S7036_4)	(Pg_S0167.13 or Pg_S7036.4)		Glycolysis/Gluconeogensis	1	-1000	1000	0	4	5.3.1.9	Localization confirmed in UniProt
NODOys	nitric oxide, NADPH2:oxygen oxidoreductase	2 o2[s] + nadph[s] + 2 no[s] -> h[s] + 2 no3[s] + nadp[s]				Nitrogen metabolism	0	0	1000	0	1	1.14.12.17
PGI2s	Glucose-6-phosphate isomerase (g6p-B), plastidic	g6p-B[s] <=> f6p-B[s]	(Pg_S0167_13 or Pg_S7036_4)	(Pg_S0167.13 or Pg_S7036.4)		Glycolysis/Gluconeogensis	1	-1000	1000	0	4	5.3.1.9	Localization confirmed in UniProt
NITRs	nitrate reductase (NADH), cytosolic	h[s] + no3[s] + nadh[s] -> h2o[s] + no2[s] + nad[s]	((Pg_S5674_2) or (Pg_S2545_9 or Pg_S4115_4 or Pg_S5674_2 or Pg_S6270_4))	Pg_S5674.2 Pg_S2545.9 Pg_S4115.4 Pg_S5674.2 Pg_S6270.4		Nitrogen metabolism	0	0	1000	0	4	1.7.1.1
NODOy	nitric oxide, NADPH2:oxygen oxidoreductase	2 o2[c] + nadph[c] + 2 no[c] -> h[c] + 2 no3[c] + nadp[c]				Nitrogen metabolism	0	0	1000	0	1	1.14.12.17
NITRc	nitrate reductase (NADH), cytosolic	h[c] + no3[c] + nadh[c] -> h2o[c] + no2[c] + nad[c]	((Pg_S5674_2) or (Pg_S2545_9 or Pg_S4115_4 or Pg_S5674_2 or Pg_S6270_4))	Pg_S5674.2 Pg_S2545.9 Pg_S4115.4 Pg_S5674.2 Pg_S6270.4		Nitrogen metabolism	0	0	1000	0	4	1.7.1.1
BFFSc	Beta-fructofuranosidase, cytoslic	h2o[c] + suc6p[c] -> fru-B[c] + g6p-B[c]	(Pg_S3876_17 or Pg_S0652_8 or Pg_S5615_3)	Pg_S3876.17 Pg_S0652.8 Pg_S5615.3		Starch and sucrose metabolism (Sucrose)	0	0	1000	0	4	3.2.1.26
BFFSv	Beta-fructofuranosidase, vacuolar	h2o[v] + suc6p[v] -> fru-B[v] + g6p-B[v]	(Pg_S3876_17 or Pg_S0652_8 or Pg_S5615_3)	Pg_S3876.17 Pg_S0652.8 Pg_S5615.3		Starch and sucrose metabolism (Sucrose)	0	0	1000	0	4	3.2.1.26
INVv	Invertase, vacuolar	h2o[v] + sucr[v] -> glc-A[v] + fru-B[v]	(Pg_S3876_17 or Pg_S0652_8 or Pg_S5615_3)	Pg_S3876.17 Pg_S0652.8 Pg_S5615.3		Starch and sucrose metabolism (Sucrose)	0	0	1000	0	4	3.2.1.26
SPPc	Sucrose-phosphatase, cytosolic	h2o[c] + suc6p[c] -> sucr[c] + pi[c]	(Pg_S1014_36)	Pg_S1014.36		Starch and sucrose metabolism (Sucrose)	0	0	1000	0	4	3.1.3.24
SUSc	Sucrose synthase, cytosolic	fru-B[c] + udpg[c] <=> sucr[c] + udp[c] + h[c]	(Pg_S5470_8 or Pg_S5964_5)	Pg_S5470.8 Pg_S5964.5		Starch and sucrose metabolism (Sucrose)	1	-1000	1000	0	4	2.4.1.13	Localization confirmed in UniProt
SUSv	Sucrose synthase, vacuolar	udpg[v] + fru-B[v] <=> h[v] + udp[v] + sucr[v]	(Pg_S5422_1)	Pg_S5422.1		Starch and sucrose metabolism (Sucrose)	1	-1000	1000	0	4	2.4.1.13	Localization confirmed in UniProt
MI3PSc	myo-inositol-1-phosphate synthase	g6p-B[c] -> mi3p-D[c]	((Pg_S3285_5) or (Pg_S0473_6 or Pg_S0509_13 or Pg_S1785_10 or Pg_S3285_5))	Pg_S3285.5 Pg_S0473.6 Pg_S0509.13 Pg_S1785.10 Pg_S3285.5		Primary Cell Wall Metabolism (Inositol phosphate)	0	0	1000	0	4	5.5.1.4	Localization confirmed in UniProt
SULRs	Sulfite reductase (ferredoxin)	6 h[s] + 3 fdxrd[s] + hso3[s] -> 3 h2o[s] + 3 fdxox[s] + h2s[s]	Pg_S5909_2	Pg_S5909.2		Sulfate metabolism	0	0	1000	0	4	1.8.7.1
XYL2v	Xylose isomerase, vacuolar	glc-A[v] <=> fru-B[v]	Pg_S5721_2	Pg_S5721.2		Primary Cell Wall Metabolism (Fructose)	1	-1000	1000	0	4	5.3.1.5	Localization predicted by Plant-mPLoc
UDPACGLPc	UDP-N-acetylglucosamine pyrophosphorylase	utp[c] + h[c] + acgam1p[c] -> ppi[c] + uacgam[c]	((Pg_S1703_39 or (Pg_S2274_6 or Pg_S3890_8))	Pg_S1703.39 Pg_S2274.6 Pg_S3890.8		Primary Cell Wall Metabolism (Amino sugars)	0	0	1000	0	4	2.7.7.23
ACGAMPMc	Phosphoacetylglucosamine mutase	acgam6p[c] <=> acgam1p[c]	((Pg_S2968_4 or (Pg_S0664_6 or Pg_S0857_34 or Pg_S2685_22 or Pg_S2968_4 or Pg_S4101_4 or Pg_S4333_13))	Pg_S2968.4 Pg_S0664.6 Pg_S0857.34 Pg_S2685.22 Pg_S2968.4 Pg_S4101.4 Pg_S4333.13		Primary Cell Wall Metabolism (Amino sugars)	1	-1000	1000	0	4	5.4.2.3
ACGAM6PSic	Glucosamine-phosphate N-acetyltransferase	accoa[c] + gam6p[c] -> h[c] + coa[c] + acgam6p[c]	((Pg_S0161_23 or (Pg_S0034_28 or Pg_S0161_23 or Pg_S0204_92 or Pg_S1339_2 or Pg_S5105_2 or Pg_S6853_4 or Pg_S1029_18))	Pg_S0161.23 Pg_S0034.28 Pg_S0161.23 Pg_S0204.92 Pg_S1339.2 Pg_S5105.2 Pg_S6853.4 Pg_S1029.18		Primary Cell Wall Metabolism (Amino sugars)	0	0	1000	0	4	2.3.1.4
GAMPTc	ATP:D-glucosamine 6-phosphotransferase	atp[c] + gam[c] <=> adp[c] + gam6p[c]				Primary Cell Wall Metabolism (Amino sugars)	1	-1000	1000	0	4	2.7.1.1
GAMACTc	glucosamine acetyltransferase	accoa[c] + gam[c] <=> h[c] + coa[c] + acgam[c]	Pg_S0161_23	Pg_S0161.23		Primary Cell Wall Metabolism (Amino sugars)	1	-1000	1000	0	4	2.3.1.4
ACGAMKc	N-acetylglucosamine kinase	atp[c] + acgam[c] <=> adp[c] + acgam6p[c]				Primary Cell Wall Metabolism (Amino sugars)	1	-1000	1000	0	1	2.7.1.59	Gap-filling reaction
CAGHc	chitobiose N-acetylglucosaminohydrolase	h2o[c] + chitb[c] -> 2 acgam[c]	(Pg_S7105_2 or Pg_S0707_7 or Pg_S0680_34)	Pg_S7105.2 Pg_S0707.7 Pg_S0680.34		Primary Cell Wall Metabolism (Amino sugars)	0	0	1000	0	4	3.2.1.52
CHITNc	chitinase	h2o[c] + chitin[c] -> acgam[c]	(Pg_S7105_2 or Pg_S0707_7 or Pg_S0680_34)	Pg_S7105.2 Pg_S0707.7 Pg_S0680.34		Primary Cell Wall Metabolism (Amino sugars)	0	0	1000	0	4	3.2.1.14
GF6PTAc	Glucosamine--fructose-6-phosphate aminotransferase (isomerizing)	gln-L[c] + f6p-B[c] -> glu-L[c] + gam6p[c]	((Pg_S0446_7) or (Pg_S0446_7 or Pg_S0616_7))	Pg_S0446.7 Pg_S0446.7 Pg_S0616.7		Primary Cell Wall Metabolism (Amino sugars)	0	0	1000	0	4	2.6.1.16
MCPSTm	3-mercaptopyruvate sulfurtransferase	cyan[m] + mercppyr[m] -> h[m] + pyr[m] + tcynt[m]	(Pg_S3995_1)	Pg_S3995.1		Cysteine and methionine metabolism	0	0	1000	0	4	2.8.1.2
TSSTm	Thiosulfate sulfurtransferase	cyan[m] + tsul[m] <=> h[m] + hso3[m] + tcynt[m]	((Pg_S3995_1)or (Pg_S0076_19 or Pg_S1249_2 or Pg_S2171_7 or Pg_S3643_2 or Pg_S3995_1 or Pg_S4030_9))	Pg_S3995.1 Pg_S0076.19 Pg_S1249.2 Pg_S2171.7 Pg_S3643.2 Pg_S3995.1 Pg_S4030.9		Cysteine and methionine metabolism	1	-1000	1000	0	4	2.8.1.1
MCPSTs	3-mercaptopyruvate sulfurtransferase	cyan[s] + mercppyr[s] -> h[s] + pyr[s] + tcynt[s]	(Pg_S3995_1)	Pg_S3995.1		Cysteine and methionine metabolism	0	0	1000	0	1	2.8.1.2
TSSTs	Thiosulfate sulfurtransferase	cyan[s] + tsul[s] <=> h[s] + hso3[s] + tcynt[s]	((Pg_S3995_1) or (Pg_S0076_19 or Pg_S1249_2 or Pg_S2171_7 or Pg_S3643_2 or Pg_S3995_1 or Pg_S4030_9))	Pg_S3995.1 Pg_S0076.19 Pg_S1249.2 Pg_S2171.7 Pg_S3643.2 Pg_S3995.1 Pg_S4030.9		Cysteine and methionine metabolism	1	-1000	1000	0	1	2.8.1.1
SOXs	sulfite oxidase	h2o[s] + o2[s] + hso3[s] <=> h2o2[s] + so4[s]	((Pg_S2647_5) or (Pg_S0162_8 or Pg_S0765_30 or Pg_S2123_7 or Pg_S2647_5 or Pg_S5738_1))	Pg_S2647.5 Pg_S0162.8 Pg_S0765.30 Pg_S2123.7 Pg_S2647.5 Pg_S5738.1		Sulfate metabolism	1	-1000	1000	0	1	1.8.3.1
CYSATs	aspartate aminotransferase, cysteine forming, plastidic	glu-L[s] + mercppyr[s] -> akg[s] + cys-L[s]	Pg_S4496_1	Pg_S4496.1		Cysteine and methionine metabolism	0	0	1000	0	1	2.6.1.1
CYSATm	aspartate aminotransferase, cysteine forming, mitochondrial	glu-L[m] + mercppyr[m] -> akg[m] + cys-L[m]	(Pg_S1590_6)	Pg_S1590.6		Cysteine and methionine metabolism	0	0	1000	0	1	2.6.1.1
AATCs	aspartate aminotransferase, cysteate forming, plastidic	akg[s] + 3sala[s] <=> glu-L[s] + 3spyr[s]	Pg_S4496_1	Pg_S4496.1		Cysteine and methionine metabolism	1	-1000	1000	0	1	2.6.1.1
AATCm	aspartate aminotransferase, cysteate forming, mitochondrial	akg[m] + 3sala[m] <=> glu-L[m] + 3spyr[m]	(Pg_S1590_6)	Pg_S1590.6		Cysteine and methionine metabolism	1	-1000	1000	0	1	2.6.1.1
CYSSc	Cysteine synthase, cytosolic	h2s[c] + acser[c] -> cys-L[c] + h[c] + ac[c]	((Pg_S0785_11) or (Pg_S0015_6 or Pg_S0015_7 or Pg_S0186_5 or Pg_S0324_1 or Pg_S0431_52 or Pg_S0738_4 or Pg_S0785_11 or Pg_S0790_2 or Pg_S0842_4 or Pg_S1096_11 or Pg_S1285_1 or Pg_S1541_5 or Pg_S1650_1 or Pg_S1682_3 or Pg_S2334_6 or Pg_S3853_1 or Pg_S3976_19 or Pg_S5418_3 or Pg_S7759_7 or Pg_S8432_1))	Pg_S0785.11 Pg_S0015.6 Pg_S0015.7 Pg_S0186.5 Pg_S0324.1 Pg_S0431.52 Pg_S0738.4 Pg_S0785.11 Pg_S0790.2 Pg_S0842.4 Pg_S1096.11 Pg_S1285.1 Pg_S1541.5 Pg_S1650.1 Pg_S1682.3 Pg_S2334.6 Pg_S3853.1 Pg_S3976.19 Pg_S5418.3 Pg_S7759.7 Pg_S8432.1		Cysteine and methionine metabolism	0	0	1000	0	4	2.5.1.47
CYSSs	Cysteine synthase, plastidic	acser[s] + h2s[s] -> h[s] + ac[s] + cys-L[s]	((Pg_S0431_52 or Pg_S0765_1 or Pg_S3672_16) or (Pg_S0015_6 or Pg_S0015_7 or Pg_S0186_5 or Pg_S0324_1 or Pg_S0431_52 or Pg_S0738_4 or Pg_S0785_11 or Pg_S0790_2 or Pg_S0842_4 or Pg_S1096_11 or Pg_S1285_1 or Pg_S1541_5 or Pg_S1650_1 or Pg_S1682_3 or Pg_S2334_6 or Pg_S3853_1 or Pg_S3976_19 or Pg_S5418_3 or Pg_S7759_7 or Pg_S8432_1))	Pg_S0431.52 Pg_S0765.1 Pg_S3672.16 Pg_S0015.6 Pg_S0015.7 Pg_S0186.5 Pg_S0324.1 Pg_S0431.52 Pg_S0738.4 Pg_S0785.11 Pg_S0790.2 Pg_S0842.4 Pg_S1096.11 Pg_S1285.1 Pg_S1541.5 Pg_S1650.1 Pg_S1682.3 Pg_S2334.6 Pg_S3853.1 Pg_S3976.19 Pg_S5418.3 Pg_S7759.7 Pg_S8432.1		Cysteine and methionine metabolism	0	0	1000	0	4	2.5.1.47
DHFRc	Dihydrofolate reductase, cytosolic	h[c] + nadph[c] + dhf[c] <=> nadp[c] + thf[c]	((Pg_S3109_21) or (Pg_S0292_33 or Pg_S1416_45))	Pg_S3109.21 Pg_S0292.33 Pg_S1416.45		Folates metabolism	1	-1000	1000	0	4	1.5.1.3
DHFRm	Dihydrofolate reductase, mitochondrial	h[m] + nadph[m] + dhf[m] <=> nadp[m] + thf[m]	(Pg_S0292_33 or Pg_S1416_45)	Pg_S0292.33 Pg_S1416.45		Folates metabolism	1	-1000	1000	0	4	1.5.1.3	Isoform added based on literature
FPGSc	folylpolyglutamate synthetase	glu-L[c] + atp[c] + 10fthf[c] -> adp[c] + pi[c] + 10fthglu[c]	(Pg_S1386_1 or Pg_S7615_1 or Pg_S5541_5)	Pg_S1386.1 Pg_S7615.1 Pg_S5541.5		Folates metabolism	0	0	1000	0	4	6.3.2.17
FTHFLm	Formate--tetrahydrofolate ligase, mitochondrial	atp[m] + for[m] + thf[m] <=> pi[m] + adp[m] + 10fthf[m]	(Pg_S2199_5 or Pg_S4912_3 or Pg_S0378_2 or Pg_S0584_4)	Pg_S2199.5 Pg_S4912.3 Pg_S0378.2 Pg_S0584.4		Folates metabolism	1	-1000	1000	0	4	6.3.4.3	Isoform added based on literature
FTHFLs	Formate--tetrahydrofolate ligase, plastidic	atp[s] + for[s] + thf[s] <=> pi[s] + adp[s] + 10fthf[s]	((Pg_S4912_3 or (Pg_S2199_5 or Pg_S4912_3 or Pg_S0378_2 or Pg_S0584_4))	Pg_S4912.3 Pg_S2199.5 Pg_S4912.3 Pg_S0378.2 Pg_S0584.4		Folates metabolism	1	-1000	1000	0	4	6.3.4.3
CALANc	beta-cyanoalanine nitrilase	asp-L[c] + nh4[c] <=> 2 h2o[c] + cala-L[c]	Pg_S5765_2 or (Pg_S2379_2 or Pg_S5765_2 or Pg_S6044_3)	Pg_S5765.2 Pg_S2379.2 Pg_S5765.2 Pg_S6044.3		Nitrogen metabolism	1	-1000	1000	0	4	3.5.5.4
CALASc	beta-cyanoalanine synthetase	cys-L[c] + cyan[c] <=> h2s[c] + cala-L[c]	Pg_S0765_1	Pg_S0765.1		Nitrogen metabolism	1	-1000	1000	0	4	4.4.1.9
MANITL	(R)-mandelonitrile lyase	cyan[c] + benzald[c] <=> manit[c]	(Pg_S0315_1)	Pg_S0315.1		Nitrogen metabolism	1	-1000	1000	0	4	4.1.2.10
BG1c	beta-glucosidase (prunasin forming)	glc-B[c] + manit[c] <=> h2o[c] + prunasin[c]	(Pg_S4720_1 or Pg_S3583_5 or Pg_S0277_6 or Pg_S0403_64)	Pg_S4720.1 Pg_S3583.5 Pg_S0277.6 Pg_S0403.64		Nitrogen metabolism	1	-1000	1000	0	4	3.2.1.21
BG2c	beta-glucosidase (amyloglucoside forming)	glc-B[c] + prunasin[c] <=> h2o[c] + amygd[c]	(Pg_S4720_1 or Pg_S3583_5 or Pg_S0277_6 or Pg_S0403_64)	Pg_S4720.1 Pg_S3583.5 Pg_S0277.6 Pg_S0403.64		Nitrogen metabolism	1	-1000	1000	0	4	3.2.1.21
FORAc	Formamidase	h2o[c] + frmd[c] <=> h[c] + nh4[c] + for[c]	Pg_S5131_1	Pg_S5131.1		Folates metabolism	1	-1000	1000	0	4	3.5.1.49
FTHDFc	Formyltetrahydrofolate deformylase, cytosolic	h2o[c] + 10fthf[c] -> h[c] + for[c] + thf[c]	Pg_S1306_4	Pg_S1306.4		Folates metabolism	0	0	1000	0	4	3.5.1.10
FTHDFm	Formyltetrahydrofolate deformylase, mitochondrial	h2o[m] + 10fthf[m] -> h[m] + for[m] + thf[m]	Pg_S2325_12	Pg_S2325.12		Folates metabolism	0	0	1000	0	4	3.5.1.10
FTHDFs	Formyltetrahydrofolate deformylase, plastidic	h2o[s] + 10fthf[s] -> h[s] + for[s] + thf[s]	(Pg_S2676_6)	Pg_S2676.6		Folates metabolism	0	0	1000	0	4	3.5.1.10
SHMTs	Serine hydroxymethyltransferase, plastidic	h2o[s] + gly[s] + mlthf[s] <=> ser-L[s] + thf[s]	(Pg_S0244_19 or Pg_S0291_8 or Pg_S0363_19 or Pg_S0582_6 or Pg_S0761_1 or Pg_S0815_8 or Pg_S0856_12 or Pg_S1468_26 or Pg_S1870_6 or Pg_S2568_9 or Pg_S2706_10 or Pg_S2951_7 or Pg_S3017_6 or Pg_S3261_8 or Pg_S3448_19 or Pg_S3539_5 or Pg_S3645_15 or Pg_S3747_18 or Pg_S5838_4 or Pg_S6424_1 or Pg_S6999_3)	Pg_S0244.19 Pg_S0291.8 Pg_S0363.19 Pg_S0582.6 Pg_S0761.1 Pg_S0815.8 Pg_S0856.12 Pg_S1468.26 Pg_S1870.6 Pg_S2568.9 Pg_S2706.10 Pg_S2951.7 Pg_S3017.6 Pg_S3261.8 Pg_S3448.19 Pg_S3539.5 Pg_S3645.15 Pg_S3747.18 Pg_S5838.4 Pg_S6424.1 Pg_S6999.3		Glycine, serine and threonine metabolism	1	-1000	1000	0	4	2.1.2.1
SHMTm	Serine hydroxymethyltransferase, mitochondrial	h2o[m] + gly[m] + mlthf[m] <=> ser-L[m] + thf[m]	((Pg_S2951_7 or Pg_S2568_9 or Pg_S0291_8) or (Pg_S0244_19 or Pg_S0291_8 or Pg_S0363_19 or Pg_S0582_6 or Pg_S0761_1 or Pg_S0815_8 or Pg_S0856_12 or Pg_S1468_26 or Pg_S1870_6 or Pg_S2568_9 or Pg_S2706_10 or Pg_S2951_7 or Pg_S3017_6 or Pg_S3261_8 or Pg_S3448_19 or Pg_S3539_5 or Pg_S3645_15 or Pg_S3747_18 or Pg_S5838_4 or Pg_S6424_1 or Pg_S6999_3))	Pg_S2951.7 Pg_S2568.9 Pg_S0291.8 Pg_S0244.19 Pg_S0291.8 Pg_S0363.19 Pg_S0582.6 Pg_S0761.1 Pg_S0815.8 Pg_S0856.12 Pg_S1468.26 Pg_S1870.6 Pg_S2568.9 Pg_S2706.10 Pg_S2951.7 Pg_S3017.6 Pg_S3261.8 Pg_S3448.19 Pg_S3539.5 Pg_S3645.15 Pg_S3747.18 Pg_S5838.4 Pg_S6424.1 Pg_S6999.3		Photorespiration	1	-1000	1000	0	4	2.1.2.1
MLTHFRc	methylenetetrahydrofolate reductase, cytosolic	h[c] + nadph[c] + mlthf[c] <=> nadp[c] + 5mthf[c]	Pg_S1642_4	Pg_S1642.4		Folates metabolism	1	-1000	1000	0	4	1.5.1.20
MLTHFRs	methylenetetrahydrofolate reductase, plastidic	h[s] + nadph[s] + mlthf[s] <=> nadp[s] + 5mthf[s]	(Pg_S1642_4 or Pg_S2566_4)	(Pg_S1642.4 or Pg_S2566.4)		Folates metabolism	1	-1000	1000	0	4	1.5.1.20	Isoform added based on literature
METSs	5-methyltetrahydrofolate--homocysteine S-methyltransferase, plastidic	hcys-L[s] + 5mthf[s] <=> met-L[s] + thf[s]				Folates metabolism	1	-1000	1000	0	4	2.1.1.13
MLTHFR_Fc	methylenetetrahydrofolate reductase (ferredoxin), plastidic	2 h[s] + 2 fdxrd[s] + mlthf[s] <=> 2 fdxox[s] + 5mthf[s]				Folates metabolism	1	-1000	1000	0	1	1.5.7.1	Gap-filling reaction
GLPATs	Glucose-1-phosphate adenylyltransferase	atp[s] + g1p[s] -> ppi[s] + adpglc[s]	((Pg_S0106_30 or Pg_S1703_39 or Pg_S1214_9) or (Pg_S0106_30 or Pg_S1214_9 or Pg_S1370_11 or Pg_S1703_39 or Pg_S1902_10 or Pg_S1979_11 or Pg_S2588_10 or Pg_S2745_3 or Pg_S2768_18 or Pg_S3128_2 or Pg_S3535_2 or Pg_S4480_12 or Pg_S5466_4 or Pg_S5466_3 or Pg_S5839_3 or Pg_S8378_3))	Pg_S0106.30 Pg_S1703.39 Pg_S1214.9 Pg_S0106.30 Pg_S1214.9 Pg_S1370.11 Pg_S1703.39 Pg_S1902.10 Pg_S1979.11 Pg_S2588.10 Pg_S2745.3 Pg_S2768.18 Pg_S3128.2 Pg_S3535.2 Pg_S4480.12 Pg_S5466.4 Pg_S5466.3 Pg_S5839.3 Pg_S8378.3		Starch and sucrose metabolism (Starch)	0	0	1000	0	4	2.7.7.27	Localization confirmed in UniProt
HCGALm	carbamoyl-phosphate synthetase (glutamine-hydrolysing)	h2o[m] + gln-L[m] + 2 atp[m] + hco3[m] -> 2 h[m] + pi[m] + glu-L[m] + 2 adp[m] + cbp[m]	((Pg_S2509_1 or Pg_S0354_7) or (Pg_S0354_7 or Pg_S1374_2 or Pg_S1844_45 or Pg_S1915_35 or Pg_S3339_14 or Pg_S3971_4 or Pg_S4481_1 or Pg_S4497_6 or Pg_S4497_8 or Pg_S4497_7 or Pg_S5137_1 or Pg_S7041_8))	Pg_S2509.1 Pg_S0354.7 Pg_S0354.7 Pg_S1374.2 Pg_S1844.45 Pg_S1915.35 Pg_S3339.14 Pg_S3971.4 Pg_S4481.1 Pg_S4497.6 Pg_S4497.8 Pg_S4497.7 Pg_S5137.1 Pg_S7041.8		Arginine and proline metabolism	0	0	1000	0	4	6.3.5.5	Localization confirmed in UniProt
ORPDCs	Orotidine-5-phosphate decarboxylase	h[s] + orot5p[s] -> co2[s] + ump[s]	(Pg_S0036_13 or Pg_S1349_4 or Pg_S2505_1 or Pg_S2830_6 or Pg_S3422_5 or Pg_S3422_6)	Pg_S0036.13 Pg_S1349.4 Pg_S2505.1 Pg_S2830.6 Pg_S3422.5 Pg_S3422.6		Pyrimidine metabolism	0	0	1000	0	4	4.1.1.23
ATNSs	Anthranilate synthase	gln-L[s] + chor[s] -> h[s] + pyr[s] + glu-L[s] + anth[s]	((Pg_S8610_1 and Pg_S5001_1) and (Pg_S1671_4) or (Pg_S0109_34 or Pg_S0210_1 or Pg_S1671_4 or Pg_S1760_3 or Pg_S8610_1))	Pg_S8610.1 Pg_S5001.1 Pg_S1671.4 Pg_S0109.34 Pg_S0210.1 Pg_S1671.4 Pg_S1760.3 Pg_S8610.1		Phenylalanine, tyrosine and tryptophan metabolism	0	0	1000	0	4	4.1.3.27
TALc	Threonine dehydratase	thr-L[c] -> nh4[c] + 2obut[c]	Pg_S3672_16	Pg_S3672.16		Valine, leucine and isoleucine metabolism	0	0	1000	0	4	4.3.1.19
TPIc	Triosephosphate isomerase, cytosolic	dhap[c] <=> g3p[c]	((Pg_S4318_6) or (Pg_Root123090_c1_seq3 or Pg_Root25800_c0_seq1 or Pg_Root186140_c0_seq1 or Pg_Root162723_c0_seq1 or Pg_Root120089_c0_seq2 or Pg_Root199499_c0_seq1 or Pg_Root189537_c0_seq1 or Pg_Root123101_c4_seq6 or Pg_Root122936_c0_seq7 or Pg_Root41888_c0_seq1 or Pg_Root122936_c0_seq6 or Pg_Root113931_c1_seq2 or Pg_Root191885_c0_seq1 or Pg_Root123090_c1_seq2 or Pg_Root125170_c2_seq7) or (Pg_S00…	Pg_S4318.6 Pg_Root123090_c1_seq3 Pg_Root25800_c0_seq1 Pg_Root186140_c0_seq1 Pg_Root162723_c0_seq1 Pg_Root120089_c0_seq2 Pg_Root199499_c0_seq1 Pg_Root189537_c0_seq1 Pg_Root123101_c4_seq6 Pg_Root122936_c0_seq7 Pg_Root41888_c0_seq1 Pg_Root122936_c0_seq6 Pg_Root113931_c1_seq2 Pg_Root191885_c0_seq1 Pg_Root123090_c1_seq2 Pg_Root125170_c2_seq7 Pg_S0015.13 Pg_S0727.8 Pg_S0736.17 Pg_S0939.5 Pg_S2061.18 Pg…		Glycolysis/Gluconeogensis	1	-1000	1000	0	4	5.3.1.1	Localization confirmed in UniProt
TPIs	Triosephosphate isomerase, plastidic	dhap[s] <=> g3p[s]	((Pg_S0939_5 or (Pg_S0015_13 or Pg_S0727_8 or Pg_S0736_17 or Pg_S0939_5 or Pg_S2061_18 or Pg_S2115_11 or Pg_S2989_9 or Pg_S3074_5 or Pg_S3192_2 or Pg_S4064_8 or Pg_S4318_6 or Pg_S5008_6 or Pg_S5677_7 or Pg_S5941_10))	Pg_S0939.5 Pg_S0015.13 Pg_S0727.8 Pg_S0736.17 Pg_S0939.5 Pg_S2061.18 Pg_S2115.11 Pg_S2989.9 Pg_S3074.5 Pg_S3192.2 Pg_S4064.8 Pg_S4318.6 Pg_S5008.6 Pg_S5677.7 Pg_S5941.10		Calvin Cycle	1	-1000	1000	0	4	5.3.1.1	Localization confirmed in UniProt
RPDPKc	ribose-phosphate diphosphokinase, cytosolic	atp[c] + r5p[c] -> h[c] + amp[c] + prpp[c]	((Pg_S1421_2 or (Pg_S0232_16 or Pg_S0302_32 or Pg_S0368_8 or Pg_S0857_31 or Pg_S1390_14 or Pg_S1421_2 or Pg_S2456_11 or Pg_S5089_12 or Pg_S5700_2 or Pg_S8584_2))	Pg_S1421.2 Pg_S0232.16 Pg_S0302.32 Pg_S0368.8 Pg_S0857.31 Pg_S1390.14 Pg_S1421.2 Pg_S2456.11 Pg_S5089.12 Pg_S5700.2 Pg_S8584.2		Purine metabolism	0	0	1000	0	4	2.7.6.1	Localization confirmed in UniProt
RPDPKs	ribose-phosphate diphosphokinase, plastidic	atp[s] + r5p[s] -> h[s] + amp[s] + prpp[s]	(Pg_S0232_16 or Pg_S0302_32 or Pg_S0368_8 or Pg_S0857_31 or Pg_S1390_14 or Pg_S1421_2 or Pg_S2456_11 or Pg_S5089_12 or Pg_S5700_2 or Pg_S8584_2)	Pg_S0232.16 Pg_S0302.32 Pg_S0368.8 Pg_S0857.31 Pg_S1390.14 Pg_S1421.2 Pg_S2456.11 Pg_S5089.12 Pg_S5700.2 Pg_S8584.2		Purine metabolism	0	0	1000	0	4	2.7.6.1	Localization confirmed in UniProt
PPMc	Phosphopentosemutase, cytosolic	r5p[c] <=> r1p[c]	(Pg_S5279_7 or Pg_S8413_1)	Pg_S5279.7 Pg_S8413.1		Pentose Phosphate Pathway	1	-1000	1000	0	4	5.4.2.2
PPMs	Phosphopentosemutase, plastidic	r5p[s] <=> r1p[s]	Pg_S1147_6	Pg_S1147.6		Pentose Phosphate Pathway	1	-1000	1000	0	4	5.4.2.2
RBKc	Ribokinase, cytosolic	atp[c] + rib-D[c] -> adp[c] + h[c] + r5p[c]				Pentose Phosphate Pathway	0	0	1000	0	1	2.7.1.15	Isoform added based on literature
AUNORs	5-amino-6-(5-phosphoribosylamino)uracil reductase	h[s] + nadph[s] + 5apru[s] -> nadp[s] + 5aprbu[s]	((Pg_S3356_20) or (Pg_S4545_1))	Pg_S3356.20 Pg_S4545.1		Other Vitamins Metabolism (Riboflavin)	0	0	1000	0	4	1.1.1.193
RIBFSs	Riboflavin synthase	h[s] + 2 dmlz[s] -> ribflv[s] + 4r5au[s]	(Pg_S1227_34 or Pg_S3554_17 or Pg_S4551_1 or Pg_S4657_9)	Pg_S1227.34 Pg_S3554.17 Pg_S4551.1 Pg_S4657.9		Other Vitamins Metabolism (Riboflavin)	0	0	1000	0	4	2.5.1.9
RIBFKc	Riboflavin kinase	atp[c] + ribflv[c] -> adp[c] + h[c] + fmn[c]	((Pg_S5398_4 or Pg_S0374_7) or (Pg_S0241_41 or Pg_S2010_3 or Pg_S2148_5 or Pg_S5214_11 or Pg_S5398_4 or Pg_S7513_1 or Pg_S1615_3 or Pg_S2326_10))	Pg_S5398.4 Pg_S0374.7 Pg_S0241.41 Pg_S2010.3 Pg_S2148.5 Pg_S5214.11 Pg_S5398.4 Pg_S7513.1 Pg_S1615.3 Pg_S2326.10		Other Vitamins Metabolism (Riboflavin)	0	0	1000	0	4	2.7.1.26
RIBFKs	Riboflavin kinase	atp[s] + ribflv[s] -> adp[s] + h[s] + fmn[s]	((Pg_S5398_4 or Pg_S0374_7) or (Pg_S0241_41 or Pg_S2010_3 or Pg_S2148_5 or Pg_S5214_11 or Pg_S5398_4 or Pg_S7513_1 or Pg_S1615_3 or Pg_S2326_10))	Pg_S5398.4 Pg_S0374.7 Pg_S0241.41 Pg_S2010.3 Pg_S2148.5 Pg_S5214.11 Pg_S5398.4 Pg_S7513.1 Pg_S1615.3 Pg_S2326.10		Other Vitamins Metabolism (Riboflavin)	0	0	1000	0	4	2.7.1.26
FMNATs	FMN adenylyltransferase, plastidic	2 h[s] + atp[s] + fmn[s] -> ppi[s] + fad[s]	((Pg_S0374_7 or (Pg_S0374_7 or Pg_S3518_18 or Pg_S3590_14 or Pg_S4225_13 or Pg_S4553_2 or Pg_S5218_11))	Pg_S0374.7 Pg_S0374.7 Pg_S3518.18 Pg_S3590.14 Pg_S4225.13 Pg_S4553.2 Pg_S5218.11		Other Vitamins Metabolism (Riboflavin)	0	0	1000	0	4	2.7.7.2
FMNATc	FMN adenylyltransferase, cytosolic	atp[c] + 2 h[c] + fmn[c] -> ppi[c] + fad[c]	(Pg_S0374_7 or Pg_S3518_18 or Pg_S3590_14 or Pg_S4225_13 or Pg_S4553_2 or Pg_S5218_11)	Pg_S0374.7 Pg_S3518.18 Pg_S3590.14 Pg_S4225.13 Pg_S4553.2 Pg_S5218.11		Other Vitamins Metabolism (Riboflavin)	0	0	1000	0	1	2.7.7.2	Isoform added based on literature
FMNATm	FMN adenylyltransferase, mitochondrial	2 h[m] + atp[m] + fmn[m] -> ppi[m] + fad[m]	(Pg_S0374_7 or Pg_S3518_18 or Pg_S3590_14 or Pg_S4225_13 or Pg_S4553_2 or Pg_S5218_11)	Pg_S0374.7 Pg_S3518.18 Pg_S3590.14 Pg_S4225.13 Pg_S4553.2 Pg_S5218.11		Other Vitamins Metabolism (Riboflavin)	0	0	1000	0	1	2.7.7.2	Isoform added based on literature
GTPDHs	GTP cyclohydrolase II	3 h2o[s] + gtp[s] -> ppi[s] + 2 h[s] + for[s] + 25dhpp[s]	((Pg_S2518_15) or (Pg_S0727_23 or Pg_S0870_10 or Pg_S1079_4 or Pg_S1316_7 or Pg_S2390_15 or Pg_S2518_15 or Pg_S2708_16 or Pg_S3560_4 or Pg_S3669_5 or Pg_S4268_1 or Pg_S4380_15))	Pg_S2518.15 Pg_S0727.23 Pg_S0870.10 Pg_S1079.4 Pg_S1316.7 Pg_S2390.15 Pg_S2518.15 Pg_S2708.16 Pg_S3560.4 Pg_S3669.5 Pg_S4268.1 Pg_S4380.15		Other Vitamins Metabolism (Riboflavin)	0	0	1000	0	4	3.5.4.25
DHPAHs	diaminohydroxyphosphoribosylaminopyrimidine deaminase	h2o[s] + 25dhpp[s] -> nh4[s] + 5apru[s]	((Pg_S3356_20) or (Pg_S0159_26 or Pg_S1753_7 or Pg_S2496_16 or Pg_S2871_9 or Pg_S3356_20 or Pg_S2498_11))	Pg_S3356.20 Pg_S0159.26 Pg_S1753.7 Pg_S2496.16 Pg_S2871.9 Pg_S3356.20 Pg_S2498.11		Other Vitamins Metabolism (Riboflavin)	0	0	1000	0	4	3.5.4.26
R5PFLs	3,4-dihydroxy-2-butanone-4-phosphate synthase	r5p[s] -> h[s] + for[s] + db4p[s]	((Pg_S2518_15 or Pg_S4268_1) or (Pg_S7314_3))	Pg_S2518.15 Pg_S4268.1 Pg_S7314.3		Other Vitamins Metabolism (Riboflavin)	0	0	1000	0	4	4.1.99.12
DLDLBTs	6,7-dimethyl-8-ribityllumazine synthase	4r5au[s] + db4p[s] -> 2 h2o[s] + h[s] + pi[s] + dmlz[s]	(Pg_S1200_14 or Pg_S5453_1 or Pg_S7177_7)	(Pg_S1200.14 or Pg_S5453.1 or Pg_S7177.7)		Other Vitamins Metabolism (Riboflavin)	0	0	1000	0	4	2.5.1.78
RPIc	ribose-5-phosphate isomerase, cytosolic	r5p[c] <=> ru5p-D[c]	((Pg_Root125387_c0_seq15 or Pg_Root125387_c0_seq3 or Pg_Root119065_c0_seq2) or (Pg_S0100_12 or Pg_S0244_17 or Pg_S0727_3 or Pg_S1523_4 or Pg_S1661_6 or Pg_S2749_2 or Pg_S3187_11 or Pg_S4425_3 or Pg_S7459_2 or Pg_S7556_2 or Pg_S7556_1))	Pg_Root125387_c0_seq15 Pg_Root125387_c0_seq3 Pg_Root119065_c0_seq2 Pg_S0100.12 Pg_S0244.17 Pg_S0727.3 Pg_S1523.4 Pg_S1661.6 Pg_S2749.2 Pg_S3187.11 Pg_S4425.3 Pg_S7459.2 Pg_S7556.2 Pg_S7556.1		Pentose Phosphate Pathway	1	-1000	1000	0	4	5.3.1.6
RPIs	ribose-5-phosphate isomerase, plastidic	r5p[s] <=> ru5p-D[s]	((Pg_S4425_3 or Pg_S0244_17) or (Pg_S0100_12 or Pg_S0244_17 or Pg_S0727_3 or Pg_S1523_4 or Pg_S1661_6 or Pg_S2749_2 or Pg_S3187_11 or Pg_S4425_3 or Pg_S7459_2 or Pg_S7556_2 or Pg_S7556_1))	Pg_S4425.3 Pg_S0244.17 Pg_S0100.12 Pg_S0244.17 Pg_S0727.3 Pg_S1523.4 Pg_S1661.6 Pg_S2749.2 Pg_S3187.11 Pg_S4425.3 Pg_S7459.2 Pg_S7556.2 Pg_S7556.1		Calvin cycle	1	-1000	1000	0	4	5.3.1.6
GAPDHys	Glyceraldehyde-3-phosphate dehydrogenase (NADP+), plastidic	h2o[s] + nadp[s] + g3p[s] -> 2 h[s] + 3pg[s] + nadph[s]	((Pg_S0476_47 or (Pg_S0366_11 or Pg_S0537_1 or Pg_S0621_1 or Pg_S3016_7))	Pg_S0476.47 Pg_S0366.11 Pg_S0537.1 Pg_S0621.1 Pg_S3016.7		Glycolysis/Gluconeogensis	0	0	1000	0	4	1.2.1.9
GAPDH1c	Glyceraldehyde-3-phosphate dehydrogenase (NAD+), cytsolic	h2o[c] + nad[c] + g3p[c] -> 2 h[c] + nadh[c] + 3pg[c]	((Pg_S1451_10 or Pg_S2982_1 or Pg_S2785_3) or (Pg_S0366_11 or Pg_S0537_1 or Pg_S0621_1 or Pg_S3016_7))	Pg_S1451.10 Pg_S2982.1 Pg_S2785.3 Pg_S0366.11 Pg_S0537.1 Pg_S0621.1 Pg_S3016.7		Glycolysis/Gluconeogensis	0	0	1000	0	4	1.2.1.3
GAPDH2s	Glyceraldehyde-3-phosphate dehydrogenase (NAD+), plastidic	h2o[s] + nad[s] + g3p[s] -> 2 h[s] + 3pg[s] + nadh[s]	((Pg_S1451_10) or (Pg_S0366_11 or Pg_S0537_1 or Pg_S0621_1 or Pg_S3016_7))	Pg_S1451.10 Pg_S0366.11 Pg_S0537.1 Pg_S0621.1 Pg_S3016.7		Glycolysis/Gluconeogensis	0	0	1000	0	4	1.2.1.3
GAPDHc	Glyceraldehyde 3-phosphate dehydrogenase (phosphorylating), cytosolic	pi[c] + nad[c] + g3p[c] <=> h[c] + nadh[c] + 13dpg[c]	((Pg_S1679_46) or (Pg_S0276_10 or Pg_S0318_20 or Pg_S0374_5 or Pg_S0438_2 or Pg_S0441_1 or Pg_S0476_47 or Pg_S0578_9 or Pg_S0810_66 or Pg_S0813_6 or Pg_S0826_8 or Pg_S1241_11 or Pg_S1335_13 or Pg_S1615_16 or Pg_S1679_46 or Pg_S2807_6 or Pg_S2891_6 or Pg_S3350_2 or Pg_S3463_6 or Pg_S3925_1 or Pg_S4225_11 or Pg_S4362_9 or Pg_S4497_11 or Pg_S4549_14 or Pg_S4568_18 or Pg_S5055_2 or Pg_S5158_9 or Pg_S…	Pg_S1679.46 Pg_S0276.10 Pg_S0318.20 Pg_S0374.5 Pg_S0438.2 Pg_S0441.1 Pg_S0476.47 Pg_S0578.9 Pg_S0810.66 Pg_S0813.6 Pg_S0826.8 Pg_S1241.11 Pg_S1335.13 Pg_S1615.16 Pg_S1679.46 Pg_S2807.6 Pg_S2891.6 Pg_S3350.2 Pg_S3463.6 Pg_S3925.1 Pg_S4225.11 Pg_S4362.9 Pg_S4497.11 Pg_S4549.14 Pg_S4568.18 Pg_S5055.2 Pg_S5158.9 Pg_S5795.3 Pg_S6679.6 Pg_S6814.2 Pg_S7216.2 Pg_S8650.1		Glycolysis/Gluconeogensis	1	-1000	1000	0	4	1.2.1.12
GAPDH1ys	Glyceraldehyde 3-phosphate dehydrogenase (phosphorylating), plastidic	pi[s] + nadp[s] + g3p[s] <=> h[s] + nadph[s] + 13dpg[s]	((Pg_S0374_5) or (Pg_S0276_10 or Pg_S0318_20 or Pg_S0374_5 or Pg_S0438_2 or Pg_S0441_1 or Pg_S0476_47 or Pg_S0578_9 or Pg_S0810_66 or Pg_S0813_6 or Pg_S0826_8 or Pg_S1241_11 or Pg_S1335_13 or Pg_S1615_16 or Pg_S1679_46 or Pg_S2807_6 or Pg_S2891_6 or Pg_S3350_2 or Pg_S3463_6 or Pg_S3925_1 or Pg_S4225_11 or Pg_S4362_9 or Pg_S4497_11 or Pg_S4549_14 or Pg_S4568_18 or Pg_S5055_2 or Pg_S5158_9 or Pg_S5…	Pg_S0374.5 Pg_S0276.10 Pg_S0318.20 Pg_S0374.5 Pg_S0438.2 Pg_S0441.1 Pg_S0476.47 Pg_S0578.9 Pg_S0810.66 Pg_S0813.6 Pg_S0826.8 Pg_S1241.11 Pg_S1335.13 Pg_S1615.16 Pg_S1679.46 Pg_S2807.6 Pg_S2891.6 Pg_S3350.2 Pg_S3463.6 Pg_S3925.1 Pg_S4225.11 Pg_S4362.9 Pg_S4497.11 Pg_S4549.14 Pg_S4568.18 Pg_S5055.2 Pg_S5158.9 Pg_S5795.3 Pg_S6679.6 Pg_S6814.2 Pg_S7216.2 Pg_S8650.1		Calvin Cycle	1	-1000	1000	0	4	1.2.1.12
KHKc	ketohexokinase	fru-B[c] + atp[c] -> adp[c] + h[c] + f1p[c]				Primary Cell Wall Metabolism (Fructose)	0	0	1000	0	1	2.7.1.3
FBA2c	Fructose-bisphosphate aldolase	f1p[c] <=> glyald[c] + dhap[c]	(Pg_S1661_18)	Pg_S1661.18		Primary Cell Wall Metabolism (Fructose)	1	-1000	1000	0	4	4.1.2.13
GLYCNKc	Glycerone kinase, cytsosolic	atp[c] + dha[c] <=> adp[c] + h[c] + dhap[c]	Pg_S3114_1	Pg_S3114.1		Glycerolipid and Glycerophospholipid metabolism	1	-1000	1000	0	4	2.7.1.29
GLYCNKs	Glycerone kinase, plastidic	atp[s] + dha[s] <=> h[s] + adp[s] + dhap[s]				Glycerolipid and Glycerophospholipid metabolism	1	-1000	1000	0	2	2.7.1.29	Isoform added based on literature
FBAc	Fructose-bisphosphate aldolase, cytosolic	fdp-B[c] <=> dhap[c] + g3p[c]	((Pg_S1661_18) or (Pg_S0085_30 or Pg_S0139_19 or Pg_S0992_13 or Pg_S1661_18 or Pg_S2108_1 or Pg_S2681_8 or Pg_S3125_12 or Pg_S3309_18 or Pg_S3423_10 or Pg_S3607_5 or Pg_S3701_9 or Pg_S5183_4 or Pg_S5999_1 or Pg_S6026_8 or Pg_S7854_3 or Pg_S8121_3 or Pg_S8562_1 or Pg_S8597_3))	Pg_S1661.18 Pg_S0085.30 Pg_S0139.19 Pg_S0992.13 Pg_S1661.18 Pg_S2108.1 Pg_S2681.8 Pg_S3125.12 Pg_S3309.18 Pg_S3423.10 Pg_S3607.5 Pg_S3701.9 Pg_S5183.4 Pg_S5999.1 Pg_S6026.8 Pg_S7854.3 Pg_S8121.3 Pg_S8562.1 Pg_S8597.3		Glycolysis/Gluconeogensis	1	-1000	1000	0	4	4.1.2.13
FBAs	Fructose-bisphosphate aldolase, plastidic	fdp-B[s] <=> dhap[s] + g3p[s]	((Pg_S0992_13) or (Pg_S0085_30 or Pg_S0139_19 or Pg_S0992_13 or Pg_S1661_18 or Pg_S2108_1 or Pg_S2681_8 or Pg_S3125_12 or Pg_S3309_18 or Pg_S3423_10 or Pg_S3607_5 or Pg_S3701_9 or Pg_S5183_4 or Pg_S5999_1 or Pg_S6026_8 or Pg_S7854_3 or Pg_S8121_3 or Pg_S8562_1 or Pg_S8597_3))	Pg_S0992.13 Pg_S0085.30 Pg_S0139.19 Pg_S0992.13 Pg_S1661.18 Pg_S2108.1 Pg_S2681.8 Pg_S3125.12 Pg_S3309.18 Pg_S3423.10 Pg_S3607.5 Pg_S3701.9 Pg_S5183.4 Pg_S5999.1 Pg_S6026.8 Pg_S7854.3 Pg_S8121.3 Pg_S8562.1 Pg_S8597.3		Glycolysis/Gluconeogensis	1	-1000	1000	0	4	4.1.2.13
HDCs	Histidine decarboxylase	h[s] + his-L[s] <=> co2[s] + hista[s]				Histidine metabolism	1	-1000	1000	0	4	4.1.1.22
ADPARTs	ATP phosphoribosyltransferase	atp[s] + prpp[s] -> ppi[s] + prbatp[s]	((Pg_S0745_29 or (Pg_S0636_2 or Pg_S0745_29 or Pg_S2936_6))	Pg_S0745.29 Pg_S0636.2 Pg_S0745.29 Pg_S2936.6		Histidine metabolism	0	0	1000	0	4	2.4.2.17
PRDPARs	Amidophosphoribosyltransferase	h2o[s] + gln-L[s] + prpp[s] -> ppi[s] + glu-L[s] + pram[s]	((Pg_S1678_50) or (Pg_S1637_26 or Pg_S1678_50 or Pg_S4399_13))	Pg_S1678.50 Pg_S1637.26 Pg_S1678.50 Pg_S4399.13		Purine metabolism	0	0	1000	0	4	2.4.2.14
ANTPPTs	Anthranilate phosphoribosyltransferase	prpp[s] + anth[s] -> ppi[s] + pran[s]	((Pg_S2422_3 or Pg_S3388_10 or Pg_S6915_7 or Pg_S3174_1) or (Pg_S0925_10 or Pg_S2484_9 or Pg_S3097_7 or Pg_S4048_8 or Pg_S5911_7 or Pg_S6915_7))	Pg_S2422.3 Pg_S3388.10 Pg_S6915.7 Pg_S3174.1 Pg_S0925.10 Pg_S2484.9 Pg_S3097.7 Pg_S4048.8 Pg_S5911.7 Pg_S6915.7		Phenylalanine, tyrosine and tryptophan metabolism	0	0	1000	0	4	2.4.2.18
FUMm	Fumarate hydratase, mitochondrial	mal-L[m] <=> h2o[m] + fum[m]	((Pg_S4342_26 or (Pg_S0144_25 or Pg_S3090_6 or Pg_S4286_9 or Pg_S4342_26))	Pg_S4342.26 Pg_S0144.25 Pg_S3090.6 Pg_S4286.9 Pg_S4342.26		Citrate cycle	1	-1000	1000	0	1	4.2.1.2
ADSALc	Adenylosuccinate lyase, cytosolic	dcamp[c] -> amp[c] + fum[c]	(Pg_S0008_34 or Pg_S1067_36 or Pg_S3527_1 or Pg_S4189_4 or Pg_S4616_17)	(Pg_S0008.34 or Pg_S1067.36 or Pg_S3527.1 or Pg_S4189.4 or Pg_S4616.17)		Purine metabolism	0	0	1000	0	1	4.3.2.2
ADSALs	Adenylosuccinate lyase, plastidic	dcamp[s] -> amp[s] + fum[s]	(Pg_S0795_16 or Pg_S4189_4)	Pg_S0795.16 Pg_S4189.4		Purine metabolism	0	0	1000	0	4	4.3.2.2
ARGSL1c	Argininosuccinate lyase	argsuc[c] <=> arg-L[c] + fum[c]	((Pg_S0795_16 or (Pg_S0795_16 or Pg_S1163_3))	Pg_S0795.16 Pg_S0795.16 Pg_S1163.3		Arginine and proline metabolism	1	-1000	1000	0	4	4.3.2.1
LATs	L-leucine aminotransferase, plastidic	akg[s] + leu-L[s] <=> glu-L[s] + 4mop[s]	((Pg_S1475_2 or Pg_S0680_31 or Pg_S0199_3) or (Pg_S0680_31 or Pg_S0967_44 or Pg_S1125_7 or Pg_S1858_24 or Pg_S2369_4 or Pg_S3217_2 or Pg_S6158_6))	Pg_S1475.2 Pg_S0680.31 Pg_S0199.3 Pg_S0680.31 Pg_S0967.44 Pg_S1125.7 Pg_S1858.24 Pg_S2369.4 Pg_S3217.2 Pg_S6158.6		Valine, leucine and isoleucine metabolism	1	-1000	1000	0	4	2.6.1.42
LATm	L-leucine aminotransferase, cytosolic	akg[m] + leu-L[m] <=> glu-L[m] + 4mop[m]	(Pg_S0680_31 or Pg_S0967_44 or Pg_S1125_7 or Pg_S1858_24 or Pg_S2369_4 or Pg_S3217_2 or Pg_S6158_6)	Pg_S0680.31 Pg_S0967.44 Pg_S1125.7 Pg_S1858.24 Pg_S2369.4 Pg_S3217.2 Pg_S6158.6		Valine, leucine and isoleucine metabolism	1	-1000	1000	0	4	2.6.1.42	Isoform added based on literature
ADNPc	adenosine phosphorylase	pi[c] + adn[c] <=> r1p[c] + ade[c]				Purine metabolism	1	-1000	1000	0	1	2.4.2.1
ADNDAc	adenosine deaminase (polypeptide)	h[c] + h2o[c] + adn[c] -> nh4[c] + ins[c]	(Pg_S2871_1 or Pg_S0277_7)	Pg_S2871.1 Pg_S0277.7		Purine metabolism	0	0	1000	0	1	3.5.4.4
IMPc	Inosine 5-monophosphate phosphohydrolase	h2o[c] + imp[c] -> pi[c] + ins[c]	((Pg_S1974_24 or Pg_S0785_15) or (Pg_S0167_3 or Pg_S0304_9 or Pg_S0711_5 or Pg_S0762_61 or Pg_S0785_15 or Pg_S0810_17 or Pg_S0906_17 or Pg_S0992_46 or Pg_S1583_23 or Pg_S1583_24 or Pg_S1974_24 or Pg_S2238_11 or Pg_S2473_15 or Pg_S3037_5 or Pg_S3353_7 or Pg_S3717_5 or Pg_S4910_2 or Pg_S6520_4 or Pg_S6520_5 or Pg_S6717_2))	Pg_S1974.24 Pg_S0785.15 Pg_S0167.3 Pg_S0304.9 Pg_S0711.5 Pg_S0762.61 Pg_S0785.15 Pg_S0810.17 Pg_S0906.17 Pg_S0992.46 Pg_S1583.23 Pg_S1583.24 Pg_S1974.24 Pg_S2238.11 Pg_S2473.15 Pg_S3037.5 Pg_S3353.7 Pg_S3717.5 Pg_S4910.2 Pg_S6520.4 Pg_S6520.5 Pg_S6717.2		Purine metabolism	0	0	1000	0	4	3.1.3.5
GMPRc	GMP reductase	2 h[c] + nadph[c] + gmp[c] <=> nh4[c] + nadp[c] + imp[c]	Pg_S3037_1	Pg_S3037.1		Purine metabolism	1	-1000	1000	0	4	1.7.1.7
IMPCs	IMP cyclohydrolase	fprica[s] <=> h2o[s] + imp[s]	((Pg_S1319_13 or (Pg_S1319_13 or Pg_S2274_3 or Pg_S3890_4 or Pg_S6015_6))	Pg_S1319.13 Pg_S1319.13 Pg_S2274.3 Pg_S3890.4 Pg_S6015.6		Purine metabolism	1	-1000	1000	0	4	3.5.4.10
GMPS2c	GMP synthetase (glutamine-hydrolysing)	atp[c] + h2o[c] + gln-L[c] + xmp[c] -> glu-L[c] + 2 h[c] + ppi[c] + amp[c] + gmp[c]	((Pg_S1501_43 or Pg_S4530_1 or Pg_S1116_16 or Pg_S0354_7) or (Pg_S0897_42 or Pg_S1116_16 or Pg_S5559_6))	Pg_S1501.43 Pg_S4530.1 Pg_S1116.16 Pg_S0354.7 Pg_S0897.42 Pg_S1116.16 Pg_S5559.6		Purine metabolism	0	0	1000	0	4	6.3.5.2
GMPS1c	GMP synthetase	atp[c] + nh4[c] + xmp[c] -> 2 h[c] + ppi[c] + amp[c] + gmp[c]	(Pg_S1501_43 or Pg_S1116_16 or Pg_S0354_7)	Pg_S1501.43 Pg_S1116.16 Pg_S0354.7		Purine metabolism	0	0	1000	0	4	6.3.4.1
GDKc	Guanylate kinase	atp[c] + gmp[c] -> adp[c] + gdp[c]	Pg_S2805_21 or (Pg_S1703_29 or Pg_S2524_21 or Pg_S2790_11 or Pg_S2805_21 or Pg_S4177_5 or Pg_S6212_2)	Pg_S2805.21 Pg_S1703.29 Pg_S2524.21 Pg_S2790.11 Pg_S2805.21 Pg_S4177.5 Pg_S6212.2		Purine metabolism	0	0	1000	0	4	2.7.4.8
GTPP3	Nucleoside triphosphate pyrophosphorylase (dgtp)	dgtp[c] + h2o[c] <=> dgmp[c] + h[c] + ppi[c]	(Pg_S0129_1 or Pg_S0219_38 or Pg_S0397_14 or Pg_S3161_11 or Pg_S3313_20 or Pg_S5010_11 or Pg_S5114_1)	Pg_S0129.1 Pg_S0219.38 Pg_S0397.14 Pg_S3161.11 Pg_S3313.20 Pg_S5010.11 Pg_S5114.1		Pyrimidine metabolism	1	-1000	1000	0	1	EC-3.6.1.12	R01668
ATDGMc	ATP:dGMP phosphotransferase	atp[c] + dgmp[c] -> adp[c] + dgdp[c]	Pg_S2805_21	Pg_S2805.21		Purine metabolism	0	0	1000	0	4	2.7.4.12
ATDAMc	ATP:dAMP phosphotransferase	atp[c] + damp[c] -> adp[c] + dadp[c]	((Pg_S2473_19 or Pg_S8893_1) or (Pg_S0408_52 or Pg_S0659_54 or Pg_S3112_12 or Pg_S5746_7 or Pg_S7733_4))	Pg_S2473.19 Pg_S8893.1 Pg_S0408.52 Pg_S0659.54 Pg_S3112.12 Pg_S5746.7 Pg_S7733.4		Purine metabolism	0	0	1000	0	4	2.7.4.3
DGDTc	2-Deoxyadenosine 5-diphosphate (GDP):oxidized-thioredoxin 2-oxidoreductase	gdp[c] + trdrd[c] -> h2o[c] + trdox[c] + dgdp[c]	(Pg_S0896_16 and Pg_S0725_4)	Pg_S0896.16 Pg_S0725.4		Purine metabolism	0	0	1000	0	4	1.17.4.1
DADTc	2-Deoxyadenosine 5-diphosphate (ADP):oxidized-thioredoxin 2-oxidoreductase	adp[c] + trdrd[c] -> h2o[c] + trdox[c] + dadp[c]	(Pg_S0896_16 and Pg_S0725_4)	Pg_S0896.16 Pg_S0725.4		Purine metabolism	0	0	1000	0	4	1.17.4.1
IMPDc	IMP dehydrogenase	h2o[c] + imp[c] + nad[c] -> h[c] + nadh[c] + xmp[c]	((Pg_S3037_1 or Pg_S1776_5 or Pg_S1374_1) or (Pg_S0679_4 or Pg_S1736_12 or Pg_S2891_11 or Pg_S2891_12 or Pg_S3037_1 or Pg_S4012_7))	Pg_S3037.1 Pg_S1776.5 Pg_S1374.1 Pg_S0679.4 Pg_S1736.12 Pg_S2891.11 Pg_S2891.12 Pg_S3037.1 Pg_S4012.7		Purine metabolism	0	0	1000	0	4	1.1.1.205
INSKc	Inosine kinase	atp[c] + ins[c] -> adp[c] + h[c] + imp[c]				Purine metabolism	0	0	1000	0	1	2.7.1.73
HXPRTc	Hypoxanthine phosphoribosyltransferase	prpp[c] + hxan[c] -> ppi[c] + imp[c]				Purine metabolism	0	0	1000	0	4	2.4.2.8
ADSSc	adenylosuccinate synthetase, cytosolic	asp-L[c] + gtp[c] + imp[c] -> pi[c] + 2 h[c] + gdp[c] + dcamp[c]	((Pg_S2171_7) or (Pg_S2310_7 or Pg_S4625_4 or Pg_S4625_5 or Pg_S7675_3))	Pg_S2171.7 Pg_S2310.7 Pg_S4625.4 Pg_S4625.5 Pg_S7675.3		Purine metabolism	0	0	1000	0	4	6.3.4.4
ADSSs	adenylosuccinate synthetase, plastidic	gtp[s] + asp-L[s] + imp[s] -> 2 h[s] + pi[s] + gdp[s] + dcamp[s]	(Pg_S2310_7 or Pg_S4625_4 or Pg_S4625_5 or Pg_S7675_3)	Pg_S2310.7 Pg_S4625.4 Pg_S4625.5 Pg_S7675.3		Purine metabolism	0	0	1000	0	4	6.3.4.4
MIOORc	Myo-inositol oxygenase	o2[c] + inost[c] -> h[c] + h2o[c] + glcur[c]				Primary Cell Wall Metabolism (Inositol phosphate)	0	0	1000	0	4	1.13.99.1	Gap-filling reaction
PI45PLCc	1-phosphatidylinositol-4,5-bisphosphate phosphodiesterase	h2o[c] + pail45p[c] -> h[c] + 12dgr_os[c] + mi145p[c]	((Pg_S3550_8) or (Pg_S0108_25 or Pg_S1003_10 or Pg_S1439_11 or Pg_S1568_5 or Pg_S1964_2 or Pg_S2242_1 or Pg_S2438_7 or Pg_S2618_9 or Pg_S3550_8 or Pg_S3575_10 or Pg_S4135_5 or Pg_S4930_16 or Pg_S4994_6 or Pg_S5182_5 or Pg_S7277_4 or Pg_S7277_3 or Pg_S7546_1 or Pg_S0808_38 or Pg_S2307_27))	Pg_S3550.8 Pg_S0108.25 Pg_S1003.10 Pg_S1439.11 Pg_S1568.5 Pg_S1964.2 Pg_S2242.1 Pg_S2438.7 Pg_S2618.9 Pg_S3550.8 Pg_S3575.10 Pg_S4135.5 Pg_S4930.16 Pg_S4994.6 Pg_S5182.5 Pg_S7277.4 Pg_S7277.3 Pg_S7546.1 Pg_S0808.38 Pg_S2307.27		Primary Cell Wall Metabolism (Inositol phosphate)	0	0	1000	0	4	3.1.4.11
PI5P4Kc	1-phosphatidylinositol-5-phosphate 4-kinase	atp[c] + pail5p[c] <=> adp[c] + h[c] + pail45p[c]				Primary Cell Wall Metabolism (Inositol phosphate)	1	-1000	1000	0	4	2.7.1.149
PI4P5Kc	1-phosphatidylinositol-4-phosphate kinase	atp[c] + pail4p[c] <=> adp[c] + h[c] + pail45p[c]	((Pg_S4961_6 or Pg_S0833_4) or (Pg_S0036_10 or Pg_S0036_9 or Pg_S0036_8 or Pg_S0304_18 or Pg_S0399_43 or Pg_S0450_24 or Pg_S0615_25 or Pg_S0639_2 or Pg_S0741_45 or Pg_S0762_15 or Pg_S0813_14 or Pg_S0833_4 or Pg_S1031_18 or Pg_S1255_21 or Pg_S1290_31 or Pg_S1290_32 or Pg_S1333_15 or Pg_S1441_5 or Pg_S1444_17 or Pg_S1774_13 or Pg_S1818_1 or Pg_S1818_2 or Pg_S1945_28 or Pg_S2730_1 or Pg_S2968_14 or …	Pg_S4961.6 Pg_S0833.4 Pg_S0036.10 Pg_S0036.9 Pg_S0036.8 Pg_S0304.18 Pg_S0399.43 Pg_S0450.24 Pg_S0615.25 Pg_S0639.2 Pg_S0741.45 Pg_S0762.15 Pg_S0813.14 Pg_S0833.4 Pg_S1031.18 Pg_S1255.21 Pg_S1290.31 Pg_S1290.32 Pg_S1333.15 Pg_S1441.5 Pg_S1444.17 Pg_S1774.13 Pg_S1818.1 Pg_S1818.2 Pg_S1945.28 Pg_S2730.1 Pg_S2968.14 Pg_S3104.9 Pg_S3672.5 Pg_S3722.1 Pg_S3751.2 Pg_S3911.2 Pg_S4073.2 Pg_S4073.3 Pg_S4464…		Primary Cell Wall Metabolism (Inositol phosphate)	1	-1000	1000	0	4	2.7.1.68
PIK4c	1-phosphatidylinositol 4-kinase	atp[c] + ptd1ino_os[c] <=> adp[c] + h[c] + pail4p[c]	((Pg_S5246_11 or (Pg_S0204_53 or Pg_S0204_31 or Pg_S0431_12 or Pg_S0889_24 or Pg_S0889_25 or Pg_S1164_9 or Pg_S1340_9 or Pg_S1562_31 or Pg_S1668_11 or Pg_S1857_11 or Pg_S2019_8 or Pg_S2057_17 or Pg_S2351_9 or Pg_S2543_19 or Pg_S2746_17 or Pg_S3042_18 or Pg_S3042_19 or Pg_S3329_2 or Pg_S3904_12 or Pg_S4468_10 or Pg_S5246_11 or Pg_S5316_8 or Pg_S5540_2 or Pg_S5661_2 or Pg_S5989_2 or Pg_S6923_1 or P…	Pg_S5246.11 Pg_S0204.53 Pg_S0204.31 Pg_S0431.12 Pg_S0889.24 Pg_S0889.25 Pg_S1164.9 Pg_S1340.9 Pg_S1562.31 Pg_S1668.11 Pg_S1857.11 Pg_S2019.8 Pg_S2057.17 Pg_S2351.9 Pg_S2543.19 Pg_S2746.17 Pg_S3042.18 Pg_S3042.19 Pg_S3329.2 Pg_S3904.12 Pg_S4468.10 Pg_S5246.11 Pg_S5316.8 Pg_S5540.2 Pg_S5661.2 Pg_S5989.2 Pg_S6923.1 Pg_S7027.7 Pg_S7308.1 Pg_S7360.1		Primary Cell Wall Metabolism (Inositol phosphate)	1	-1000	1000	0	4	2.7.1.67
PIK3c	1-phosphatidylinositol 3-kinase	atp[c] + ptd1ino_os[c] -> adp[c] + h[c] + pail3p[c]	((Pg_S0247_19) or (Pg_S0062_2 or Pg_S0062_3 or Pg_S0159_3 or Pg_S0247_19 or Pg_S0901_3 or Pg_S1381_2 or Pg_S2633_15 or Pg_S3513_5 or Pg_S3513_4 or Pg_S4022_8 or Pg_S4022_7 or Pg_S4159_7 or Pg_S4417_6 or Pg_S5491_5))	Pg_S0247.19 Pg_S0062.2 Pg_S0062.3 Pg_S0159.3 Pg_S0247.19 Pg_S0901.3 Pg_S1381.2 Pg_S2633.15 Pg_S3513.5 Pg_S3513.4 Pg_S4022.8 Pg_S4022.7 Pg_S4159.7 Pg_S4417.6 Pg_S5491.5		Primary Cell Wall Metabolism (Inositol phosphate)	0	0	1000	0	4	2.7.1.137
PI3P5Kc	1-phosphatidylinositol-3-phosphate 5-kinase	atp[c] + pail3p[c] -> adp[c] + h[c] + pail35p[c]	((Pg_S4650_10 or (Pg_S0213_41 or Pg_S0361_1 or Pg_S0385_18 or Pg_S1097_23 or Pg_S1712_15 or Pg_S1902_3 or Pg_S2538_20 or Pg_S2920_21 or Pg_S3471_2 or Pg_S3471_1 or Pg_S3484_13 or Pg_S3484_3 or Pg_S4036_16 or Pg_S4036_6 or Pg_S4036_5 or Pg_S4136_3 or Pg_S4427_6 or Pg_S4844_10 or Pg_S4961_6 or Pg_S4961_3 or Pg_S5871_3 or Pg_S8874_2 or Pg_S0166_2 or Pg_S0166_4 or Pg_S1894_21 or Pg_S4650_10))	Pg_S4650.10 Pg_S0213.41 Pg_S0361.1 Pg_S0385.18 Pg_S1097.23 Pg_S1712.15 Pg_S1902.3 Pg_S2538.20 Pg_S2920.21 Pg_S3471.2 Pg_S3471.1 Pg_S3484.13 Pg_S3484.3 Pg_S4036.16 Pg_S4036.6 Pg_S4036.5 Pg_S4136.3 Pg_S4427.6 Pg_S4844.10 Pg_S4961.6 Pg_S4961.3 Pg_S5871.3 Pg_S8874.2 Pg_S0166.2 Pg_S0166.4 Pg_S1894.21 Pg_S4650.10		Primary Cell Wall Metabolism (Inositol phosphate)	0	0	1000	0	4	2.7.1.150
MI34Pc	Inositol-3-phosphate 4-kinase	atp[c] + mi3p-D[c] -> adp[c] + mi34p[c]	(Pg_S6943_1 or Pg_S4246_4)	Pg_S6943.1 Pg_S4246.4		Primary Cell Wall Metabolism (Inositol phosphate)	0	0	1000	0	2	2.7.1.-
MI346Pc	Inositol-3,4-diphosphate 6-kinase	atp[c] + mi34p[c] -> adp[c] + mi346p[c]	(Pg_S6943_1 or Pg_S4246_4)	Pg_S6943.1 Pg_S4246.4		Primary Cell Wall Metabolism (Inositol phosphate)	0	0	1000	0	2	2.7.1.-
MI3456Pc	Inositol-3,4,6-triphosphate 5-kinase	atp[c] + mi346p[c] -> adp[c] + mi3456p[c]	(Pg_S6943_1 or Pg_S4246_4)	Pg_S6943.1 Pg_S4246.4		Primary Cell Wall Metabolism (Inositol phosphate)	0	0	1000	0	2	2.7.1.-
MI14PPc	D-myo-Inositol-1,4-bisphosphate 1-phosphohydrolase	h2o[c] + mi14p[c] -> pi[c] + mi4p-D[c]	((Pg_S2223_8) or (Pg_S1223_1 or Pg_S2223_8 or Pg_S0241_32 or Pg_S2010_16))	Pg_S2223.8 Pg_S1223.1 Pg_S2223.8 Pg_S0241.32 Pg_S2010.16		Primary Cell Wall Metabolism (Inositol phosphate)	0	0	1000	0	3	3.1.3.57
MI134PPc	D-myo-Inositol 1,3,4-trisphosphate 1-phosphohydrolase	h2o[c] + mi134p[c] -> pi[c] + mi34p[c]	(Pg_S2223_8)	Pg_S2223.8		Primary Cell Wall Metabolism (Inositol phosphate)	0	0	1000	0	3	3.1.3.57
MI145PPc	Inositol-1,4,5-trisphosphate 5-phosphatase	h2o[c] + mi145p[c] -> pi[c] + mi14p[c]	((Pg_S2027_1 or Pg_S0059_12) or (Pg_S0001_5 or Pg_S0059_12 or Pg_S0413_13 or Pg_S0426_10 or Pg_S0614_56 or Pg_S0759_10 or Pg_S0857_54 or Pg_S0888_15 or Pg_S0888_16 or Pg_S0922_37 or Pg_S0937_20 or Pg_S1061_12 or Pg_S1505_5 or Pg_S1505_3 or Pg_S1641_12 or Pg_S1935_34 or Pg_S2027_1 or Pg_S2130_1 or Pg_S2400_7 or Pg_S2455_27 or Pg_S3527_9 or Pg_S4167_4 or Pg_S4333_20 or Pg_S4677_1 or Pg_S5879_6 or P…	Pg_S2027.1 Pg_S0059.12 Pg_S0001.5 Pg_S0059.12 Pg_S0413.13 Pg_S0426.10 Pg_S0614.56 Pg_S0759.10 Pg_S0857.54 Pg_S0888.15 Pg_S0888.16 Pg_S0922.37 Pg_S0937.20 Pg_S1061.12 Pg_S1505.5 Pg_S1505.3 Pg_S1641.12 Pg_S1935.34 Pg_S2027.1 Pg_S2130.1 Pg_S2400.7 Pg_S2455.27 Pg_S3527.9 Pg_S4167.4 Pg_S4333.20 Pg_S4677.1 Pg_S5879.6 Pg_S6364.4 Pg_S8910.1		Primary Cell Wall Metabolism (Inositol phosphate)	0	0	1000	0	4	3.1.3.56
MI1456PKc	inositol-polyphosphate multikinase	2 atp[c] + mi145p[c] -> 2 adp[c] + 2 h[c] + mi13456p[c]	Pg_S7601_4	Pg_S7601.4		Primary Cell Wall Metabolism (Inositol phosphate)	0	0	1000	0	4	2.7.1.151
MI145PKc	1D-myo-inositol-trisphosphate 3-kinase	atp[c] + mi145p[c] <=> adp[c] + h[c] + mi1345p[c]				Primary Cell Wall Metabolism (Inositol phosphate)	1	-1000	1000	0	1	2.7.1.127
MI134PK1c	Inositol-1,3,4-trisphosphate 5/6-kinase 1	atp[c] + mi134p[c] <=> adp[c] + h[c] + mi1345p[c]	(Pg_S6943_1 or Pg_S4246_4)	Pg_S6943.1 Pg_S4246.4		Primary Cell Wall Metabolism (Inositol phosphate)	1	-1000	1000	0	4	2.7.1.159
MI134PK2c	Inositol-1,3,4-trisphosphate 5/6-kinase 2	atp[c] + mi134p[c] <=> adp[c] + h[c] + mi1346p[c]	((Pg_S6943_1 or Pg_S4246_4)or (Pg_S0068_11 or Pg_S0293_1 or Pg_S0360_25 or Pg_S0894_3 or Pg_S1611_9 or Pg_S6943_1))	Pg_S6943.1 Pg_S4246.4 Pg_S0068.11 Pg_S0293.1 Pg_S0360.25 Pg_S0894.3 Pg_S1611.9 Pg_S6943.1		Primary Cell Wall Metabolism (Inositol phosphate)	1	-1000	1000	0	4	2.7.1.159
MI1346PK1c	inositol-tetrakisphosphate 5-kinase	atp[c] + mi1346p[c] -> adp[c] + h[c] + mi13456p[c]	Pg_S7601_4	Pg_S7601.4		Primary Cell Wall Metabolism (Inositol phosphate)	0	0	1000	0	4	2.7.1.140
MI1346PK2c	inositol-tetrakisphosphate 5-kinase	atp[c] + mi1346p[c] -> adp[c] + h[c] + mi12346p[c]				Primary Cell Wall Metabolism (Inositol phosphate)	0	0	1000	0	1	2.7.1.-
IPKK2c	Inositol-pentakisphosphate 2-kinase	atp[c] + mi13456p[c] -> adp[c] + h[c] + minohp[c]	((Pg_S1214_7 or (Pg_S0266_66 or Pg_S0270_9 or Pg_S0490_1 or Pg_S0978_17 or Pg_S1214_7 or Pg_S2131_3 or Pg_S2892_3 or Pg_S3098_14 or Pg_S4246_4 or Pg_S4992_1 or Pg_S6760_1 or Pg_S8000_2))	Pg_S1214.7 Pg_S0266.66 Pg_S0270.9 Pg_S0490.1 Pg_S0978.17 Pg_S1214.7 Pg_S2131.3 Pg_S2892.3 Pg_S3098.14 Pg_S4246.4 Pg_S4992.1 Pg_S6760.1 Pg_S8000.2		Primary Cell Wall Metabolism (Inositol phosphate)	0	0	1000	0	4	2.7.1.158
IPKK5c	Inositol-pentakisphosphate 5-kinase	atp[c] + mi12346p[c] -> adp[c] + h[c] + minohp[c]				Primary Cell Wall Metabolism (Inositol phosphate)	0	0	1000	0	1	2.7.1.-
MI1345PPc	inositol (1,3,4,5)-tetrakisphosphate 3-phosphatase	h2o[c] + mi1345p[c] -> pi[c] + 2 h[c] + mi145p[c]	Pg_S2721_11	Pg_S2721.11		Primary Cell Wall Metabolism (Inositol phosphate)	0	0	1000	0	1	3.1.3.62	Gap-filling reaction
MI1345PP2c	D-myo-inositol(1,4,5)/(1,3,4,5)-polyphosphate 5-phosphatase	h2o[c] + mi1345p[c] -> pi[c] + 2 h[c] + mi134p[c]	(Pg_S2027_1 or Pg_S0059_12)	Pg_S2027.1 Pg_S0059.12		Primary Cell Wall Metabolism (Inositol phosphate)	0	0	1000	0	1	3.1.3.56	Gap-filling reaction
ITK1Kc	1D-myo-inositol-tetrakisphosphate 1-kinase	atp[c] + mi3456p[c] <=> adp[c] + h[c] + mi13456p[c]	((Pg_S6943_1 or Pg_S4246_4) or (Pg_S0068_11 or Pg_S0270_9 or Pg_S0360_25 or Pg_S0894_3 or Pg_S1611_9 or Pg_S2131_3 or Pg_S3022_10 or Pg_S3098_14 or Pg_S4246_4 or Pg_S4992_1))	Pg_S6943.1 Pg_S4246.4 Pg_S0068.11 Pg_S0270.9 Pg_S0360.25 Pg_S0894.3 Pg_S1611.9 Pg_S2131.3 Pg_S3022.10 Pg_S3098.14 Pg_S4246.4 Pg_S4992.1		Primary Cell Wall Metabolism (Inositol phosphate)	1	-1000	1000	0	4	2.7.1.134
MI4PPc	Myo-inositol-1(or 4)-monophosphatase	h2o[c] + mi4p-D[c] -> pi[c] + inost[c]	(Pg_S4808_1 or Pg_S9236_1)	Pg_S4808.1 Pg_S9236.1		Primary Cell Wall Metabolism (Inositol phosphate)	0	0	1000	0	4	3.1.3.25
MI3PPc	Myo-inositol-1(or 4)-monophosphatase	h2o[c] + mi3p-D[c] -> pi[c] + inost[c]	((Pg_S4808_1 or Pg_S9236_1) or (Pg_S1199_23 or Pg_S2444_1 or Pg_S4808_1))	Pg_S4808.1 Pg_S9236.1 Pg_S1199.23 Pg_S2444.1 Pg_S4808.1		Primary Cell Wall Metabolism (Inositol phosphate)	0	0	1000	0	4	3.1.3.25
DHAD-bs	Dihydroxy-acid dehydratase	23dhmb[s] -> h2o[s] + 3mob[s]	((Pg_S1155_3 or (Pg_S1660_13 or Pg_S1921_12 or Pg_S2813_5))	Pg_S1155.3 Pg_S1660.13 Pg_S1921.12 Pg_S2813.5		Valine, leucine and isoleucine metabolism	0	0	1000	0	4	4.2.1.9
HMGCOASc	Hydroxymethylglutaryl-CoA synthase, cytosolic	h2o[c] + accoa[c] + aacoa[c] -> coa[c] + hmgcoa[c]	((Pg_S6896_2) or (Pg_S0849_33 or Pg_S2776_2 or Pg_S2920_1 or Pg_S2941_9 or Pg_S4594_4 or Pg_S6647_3 or Pg_S6896_2) or (Pg_Root118161_c1_seq27 or Pg_Root118161_c1_seq16 or Pg_Root118161_c1_seq15))	Pg_S6896.2 Pg_S0849.33 Pg_S2776.2 Pg_S2920.1 Pg_S2941.9 Pg_S4594.4 Pg_S6647.3 Pg_S6896.2		Terpenoid biosynthesis (MVA Pathway)	0	0	1000	0	4	2.3.3.10
HMGCOASm	Hydroxymethylglutaryl-CoA synthase, mitochondrial	h2o[m] + accoa[m] + aacoa[m] -> coa[m] + hmgcoa[m]	(Pg_S0849_33 or Pg_S2776_2 or Pg_S2920_1 or Pg_S2941_9 or Pg_S4594_4 or Pg_S6647_3 or Pg_S6896_2)	Pg_S0849.33 Pg_S2776.2 Pg_S2920.1 Pg_S2941.9 Pg_S4594.4 Pg_S6647.3 Pg_S6896.2		Terpenoid biosynthesis (MVA Pathway)	0	0	1000	0	1	2.3.3.10
GCOADCx	Glutaconyl-CoA decarboxylase	gccoa[x] -> co2[x] + b2coa[x]	Pg_S5512_5	Pg_S5512.5		Lysine metabolism	0	0	1000	0	4	4.1.1.70
ACACTx	Acetyl-CoA C-acetyltransferase, peroxisomal	2 accoa[x] <=> coa[x] + aacoa[x]	((Pg_S1068_4) or (Pg_S0022_30 or Pg_S0022_46 or Pg_S1068_4 or Pg_S2317_19 or Pg_S6240_3))	Pg_S1068.4 Pg_S0022.30 Pg_S0022.46 Pg_S1068.4 Pg_S2317.19 Pg_S6240.3		Fermentation	1	-1000	1000	0	4	2.3.1.9
ACACTs	Acetyl-CoA C-acetyltransferase, plastidic	2 accoa[s] <=> coa[s] + aacoa[s]	(Pg_S0022_30 or Pg_S0022_46 or Pg_S1068_4 or Pg_S2317_19 or Pg_S6240_3)	Pg_S0022.30 Pg_S0022.46 Pg_S1068.4 Pg_S2317.19 Pg_S6240.3		Lysine metabolism	1	-1000	1000	0	4	2.3.1.9	Isoform added based on literature
ACACTm	Acetyl-CoA C-acetyltransferase, mitochondrial	2 accoa[m] <=> coa[m] + aacoa[m]	(Pg_S0022_30 or Pg_S0022_46 or Pg_S1068_4 or Pg_S2317_19 or Pg_S6240_3)	Pg_S0022.30 Pg_S0022.46 Pg_S1068.4 Pg_S2317.19 Pg_S6240.3		Valine, leucine and isoleucine metabolism	1	-1000	1000	0	4	2.3.1.9	Isoform added based on literature
IPMSs	2-isopropylMalate synthase	h2o[s] + accoa[s] + 3mob[s] -> h[s] + coa[s] + 3c3hmp[s]	((Pg_S0172_2) or (Pg_S0172_2 or Pg_S1879_4 or Pg_S3700_7 or Pg_S3700_8 or Pg_S3929_2 or Pg_S5998_6 or Pg_S5998_5 or Pg_S6214_6 or Pg_S6214_5 or Pg_S7370_4 or Pg_S7370_3))	Pg_S0172.2 Pg_S0172.2 Pg_S1879.4 Pg_S3700.7 Pg_S3700.8 Pg_S3929.2 Pg_S5998.6 Pg_S5998.5 Pg_S6214.6 Pg_S6214.5 Pg_S7370.4 Pg_S7370.3		Valine, leucine and isoleucine metabolism	0	0	1000	0	4	2.3.3.13
HMNOm	3-hydroxyisobutyrate dehydrogenase	nad[m] + 3hib[m] <=> h[m] + nadh[m] + mmsa[m]	((Pg_S5464_5 or Pg_S0922_5) or (Pg_S2439_12 or Pg_S5464_5))	Pg_S5464.5 Pg_S0922.5 Pg_S2439.12 Pg_S5464.5		Valine, leucine and isoleucine metabolism	1	-1000	1000	0	4	1.1.1.31
MOD	3-methyl-2-oxobutanoate dehydrogenase	h[m] + thmpp[m] + 3mob[m] -> co2[m] + 2mhop[m]	(Pg_S1073_15 and Pg_S6733_5)	Pg_S1073.15 Pg_S6733.5		Valine, leucine and isoleucine metabolism	0	0	1000	0	4	1.2.4.4
MOD(2mhop)	3-methyl-2-oxobutanoate dehydrogenase, 2-Methyl-1-hydroxypropyl-ThPP transforming	lpam[m] + 2mhop[m] -> thmpp[m] + 2mpdhl[m]	(Pg_S1073_15 and Pg_S6733_5)	Pg_S1073.15 Pg_S6733.5		Valine, leucine and isoleucine metabolism	0	0	1000	0	4	1.2.4.4
DHRT(ibcoa)	dihydrolipoyllysine-residue (2-methylpropanoyl)transferase, 2-Methylbutanoyl-CoA forming	coa[m] + 2mpdhl[m] -> dhlam[m] + ibcoa[m]	Pg_S3664_22	Pg_S3664.22		Valine, leucine and isoleucine metabolism	0	0	1000	0	4	2.3.1.168
MMSDm	Methylmalonate-semialdehyde dehydrogenase (acylating)	nad[m] + coa[m] + mmsa[m] -> nadh[m] + co2[m] + ppcoa[m]	((Pg_S0747_18 or (Pg_S0366_16 or Pg_S0649_14 or Pg_S0747_18 or Pg_S1075_28 or Pg_S1501_21 or Pg_S3615_11 or Pg_S4696_4 or Pg_S5263_5 or Pg_S5368_3 or Pg_S7152_5))	Pg_S0747.18 Pg_S0366.16 Pg_S0649.14 Pg_S0747.18 Pg_S1075.28 Pg_S1501.21 Pg_S3615.11 Pg_S4696.4 Pg_S5263.5 Pg_S5368.3 Pg_S7152.5		Valine, leucine and isoleucine metabolism	0	0	1000	0	4	1.2.1.27
MCDH1m	2-methylacyl-CoA dehydrogenase	fad[m] + ibcoa[m] -> 2mp2coa[m] + fadh2[m]	Pg_S3664_6	Pg_S3664.6		Valine, leucine and isoleucine metabolism	0	0	1000	0	4	1.3.99.12
HIBHm	3-hydroxyisobutyryl-CoA hydrolase	h2o[m] + 3hibutcoa[m] -> h[m] + coa[m] + 3hib[m]	((Pg_S1957_32 or Pg_S0899_1) or (Pg_S0090_1 or Pg_S0090_2 or Pg_S0353_5 or Pg_S0368_22 or Pg_S0899_1 or Pg_S1390_27 or Pg_S1693_3 or Pg_S1852_6 or Pg_S1957_32 or Pg_S2225_10 or Pg_S2300_9 or Pg_S2939_10 or Pg_S3283_2 or Pg_S3309_5 or Pg_S5213_1))	Pg_S1957.32 Pg_S0899.1 Pg_S0090.1 Pg_S0090.2 Pg_S0353.5 Pg_S0368.22 Pg_S0899.1 Pg_S1390.27 Pg_S1693.3 Pg_S1852.6 Pg_S1957.32 Pg_S2225.10 Pg_S2300.9 Pg_S2939.10 Pg_S3283.2 Pg_S3309.5 Pg_S5213.1		Valine, leucine and isoleucine metabolism	0	0	1000	0	4	3.1.2.4
ECH1m	Enoyl-CoA hydratase	h2o[m] + 2mp2coa[m] -> 3hibutcoa[m]	(Pg_S5512_5 or Pg_S2093_18)	Pg_S5512.5 Pg_S2093.18		Valine, leucine and isoleucine metabolism	0	0	1000	0	4	4.2.1.17
DHADm	Dihydroxy-acid dehydratase	23dhmb[m] -> h2o[m] + 3mob[m]	Pg_S1155_3	Pg_S1155.3		Valine, leucine and isoleucine metabolism	0	0	1000	0	4	4.2.1.9
VALATs	L-valine aminotransferase, plastidic	akg[s] + val-L[s] <=> glu-L[s] + 3mob[s]	(Pg_S1475_2 or Pg_S0680_31 or Pg_S0199_3)	Pg_S1475.2 Pg_S0680.31 Pg_S0199.3		Valine, leucine and isoleucine metabolism	1	-1000	1000	0	1	2.6.1.42
VALATm	L-valine aminotransferase, mitochondrial	akg[m] + val-L[m] <=> glu-L[m] + 3mob[m]				Valine, leucine and isoleucine metabolism	1	-1000	1000	0	1	2.6.1.42	Isoform added based on literature
MTHFDm	Methylenetetrahydrofolate dehydrogenase (NAD+)	nad[m] + mlthf[m] <=> nadh[m] + methf[m]				Folates metabolism	1	-1000	1000	0	4	1.5.1.15	Gap-filling reaction; Isoform added based on literature
MTHFDs	Methylenetetrahydrofolate dehydrogenase (NAD+)	nad[s] + mlthf[s] <=> nadh[s] + methf[s]				Folates metabolism	1	-1000	1000	0	4	1.5.1.15	Gap-filling reaction; Localization predicted by Plant-mPLoc
MTHFDc	Methylenetetrahydrofolate dehydrogenase (NAD+)	mlthf[c] + nad[c] <=> nadh[c] + methf[c]				Folates metabolism	1	-1000	1000	0	4	1.5.1.15	Gap-filling reaction; Isoform added based on literature
FTHFCLc	5-formyltetrahydrofolate cyclo-ligase, cytosolic	atp[c] + h[c] + 5fthf[c] <=> adp[c] + pi[c] + methf[c]	(Pg_S2144_15 or Pg_S2282_20 or Pg_S2534_3 or Pg_S2534_2 or Pg_S3339_11 or Pg_S5216_5 or Pg_S1799_15 or Pg_S2549_19 or Pg_S6545_4)	Pg_S2144.15 Pg_S2282.20 Pg_S2534.3 Pg_S2534.2 Pg_S3339.11 Pg_S5216.5 Pg_S1799.15 Pg_S2549.19 Pg_S6545.4		Folates metabolism	1	-1000	1000	0	4	6.3.3.2	Isoform added based on literature
FTHFCLm	5-formyltetrahydrofolate cyclo-ligase, mitochondrial	h[m] + atp[m] + 5fthf[m] <=> pi[m] + adp[m] + methf[m]	(Pg_S2144_15 or Pg_S2282_20 or Pg_S2534_3 or Pg_S2534_2 or Pg_S3339_11 or Pg_S5216_5 or Pg_S1799_15 or Pg_S2549_19 or Pg_S6545_4)	Pg_S2144.15 Pg_S2282.20 Pg_S2534.3 Pg_S2534.2 Pg_S3339.11 Pg_S5216.5 Pg_S1799.15 Pg_S2549.19 Pg_S6545.4		Folates metabolism	1	-1000	1000	0	4	6.3.3.2
FTHFCLs	5-formyltetrahydrofolate cyclo-ligase, plastidic	h[s] + atp[s] + 5fthf[s] <=> pi[s] + adp[s] + methf[s]	(Pg_S2144_15 or Pg_S2282_20 or Pg_S2534_3 or Pg_S2534_2 or Pg_S3339_11 or Pg_S5216_5 or Pg_S1799_15 or Pg_S2549_19 or Pg_S6545_4)	Pg_S2144.15 Pg_S2282.20 Pg_S2534.3 Pg_S2534.2 Pg_S3339.11 Pg_S5216.5 Pg_S1799.15 Pg_S2549.19 Pg_S6545.4		Folates metabolism	1	-1000	1000	0	4	6.3.3.2
MTHFDym	Methylenetetrahydrofolate dehydrogenase (NADP+)	nadp[m] + mlthf[m] <=> nadph[m] + methf[m]	(Pg_S0241_42 or Pg_S0266_4 or Pg_S0740_50 or Pg_S0762_7 or Pg_S4525_3)	Pg_S0241.42 Pg_S0266.4 Pg_S0740.50 Pg_S0762.7 Pg_S4525.3		Folates metabolism	1	-1000	1000	0	1	1.5.1.5	Gap-filling reaction; Isoform added based on literature
MTHFDys	Methylenetetrahydrofolate dehydrogenase (NADP+)	nadp[s] + mlthf[s] <=> nadph[s] + methf[s]	(Pg_S0241_42 or Pg_S0266_4 or Pg_S0740_50 or Pg_S0762_7 or Pg_S4525_3)	Pg_S0241.42 Pg_S0266.4 Pg_S0740.50 Pg_S0762.7 Pg_S4525.3		Folates metabolism	1	-1000	1000	0	1	1.5.1.5	Gap-filling reaction; Isoform added based on literature
MTHFDyc	Methylenetetrahydrofolate dehydrogenase (NADP+)	nadp[c] + mlthf[c] <=> nadph[c] + methf[c]	((Pg_S1642_4 or (Pg_S0241_42 or Pg_S0266_4 or Pg_S0740_50 or Pg_S0762_7 or Pg_S4525_3))	Pg_S1642.4 Pg_S0241.42 Pg_S0266.4 Pg_S0740.50 Pg_S0762.7 Pg_S4525.3		Folates metabolism	1	-1000	1000	0	1	1.5.1.5	Gap-filling reaction; Localization predicted by Plant-mPLoc
MOHMTm	5,10-Methylenetetrahydrofolate:3-methyl-2-oxobutanoate hydroxymethyltransferase	h2o[m] + mlthf[m] + 3mob[m] -> thf[m] + 2dhp[m]	((Pg_S1205_25 or (Pg_S1205_25 or Pg_S4491_9 or Pg_S5428_3 or Pg_S6528_7 or Pg_S7269_9))	Pg_S1205.25 Pg_S1205.25 Pg_S4491.9 Pg_S5428.3 Pg_S6528.7 Pg_S7269.9		Pantothenate and CoA metabolism	0	0	1000	0	4	2.1.2.11
GMPc	Guanosine 5-monophosphate phosphohydrolase	h2o[c] + gmp[c] -> pi[c] + gsn[c]	(Pg_S1974_24 or Pg_S0785_15)	Pg_S1974.24 Pg_S0785.15		Purine metabolism	0	0	1000	0	4	3.1.3.5
GNSKc	Guanosine 5-phosphotransferase	atp[c] + gsn[c] -> adp[c] + h[c] + gmp[c]				Purine metabolism	0	0	1000	0	1	2.7.1.73	Gap-filling reaction
GUAPRTc	guanine phosphoribosyltransferase	prpp[c] + gua[c] -> ppi[c] + gmp[c]	(Pg_S0888_10 or Pg_S2492_2)	Pg_S0888.10 Pg_S2492.2		Purine metabolism	0	0	1000	0	4	2.4.2.8
DAD2DAc	Deoxyadenosine aminohydrolase	h[c] + h2o[c] + dad-2[c] -> nh4[c] + din[c]	(Pg_S0277_7 or Pg_S2871_1)	Pg_S0277.7 Pg_S2871.1		Purine metabolism	0	0	1000	0	4	3.5.4.4
DURIPP	deoxyuridine phosphorylase	pi[c] + duri[c] <=> ura[c] + 2dr1p[c]				Purine metabolism	1	-1000	1000	0	1	2.4.2.1	Gap-filling reaction
DAD2NPc	Deoxyadenosine:orthophosphate ribosyltransferase	pi[c] + dad-2[c] <=> ade[c] + 2dr1p[c]				Purine metabolism	1	-1000	1000	0	1	2.4.2.1	Gap-filling reaction
DAMPHc	2-Deoxyadenosine 5-monophosphate phosphohydrolase	h2o[c] + damp[c] <=> pi[c] + dad-2[c]	(Pg_S1974_24 or Pg_S0785_15)	Pg_S1974.24 Pg_S0785.15		Purine metabolism	1	-1000	1000	0	4	3.1.3.5
ADEDAc	adenine deaminase	h2o[c] + ade[c] <=> nh4[c] + hxan[c]	(Pg_S0277_7 or Pg_S2871_1)	Pg_S0277.7 Pg_S2871.1		Purine metabolism	1	-1000	1000	0	4	3.5.4.2
ADNRHc	Adenosine ribohydrolase	h2o[c] + adn[c] -> ade[c] + rib-D[c]	(Pg_S5055_3 or Pg_S6572_1 or Pg_S7392_7 or Pg_S7392_8)	Pg_S5055.3 Pg_S6572.1 Pg_S7392.7 Pg_S7392.8		Purine metabolism	0	0	1000	0	4	3.2.2.1	Gap-filling reaction
GTPDPKc	GTP diphosphokinase	gtp[c] + atp[c] <=> amp[c] + pppgpp[c]	(Pg_S0213_9)	Pg_S0213.9		Purine metabolism	1	-1000	1000	0	4	2.7.6.5
PRODHm	Proline dehydrogenase	fad[m] + pro-L[m] -> h[m] + fadh2[m] + 1pyr5c[m]	Pg_S3793_18	Pg_S3793.18		Arginine and proline metabolism	0	0	1000	0	1	1.5.99.8
P5CRc	Pyrroline-5-carboxylate reductase (NADH), cytosolic	2 h[c] + nadh[c] + 1pyr5c[c] -> pro-L[c] + nad[c]	Pg_S8810_1	Pg_S8810.1		Arginine and proline metabolism	0	0	1000	0	4	1.5.1.2
P5CRyc	Pyrroline-5-carboxylate reductase (NADPH), cytosolic	2 h[c] + nadph[c] + 1pyr5c[c] -> pro-L[c] + nadp[c]	((Pg_S8810_1 or (Pg_S0874_2 or Pg_S7780_6 or Pg_S8810_1))	Pg_S8810.1 Pg_S0874.2 Pg_S7780.6 Pg_S8810.1		Arginine and proline metabolism	0	0	1000	0	4	1.5.1.2
GSCs	Proline biosynthesis; spontaneous reaction, plastidic	glu5sa[s] <=> h2o[s] + h[s] + 1pyr5c[s]				Arginine and proline metabolism	1	-1000	1000	0	4	spontaneous
P5CRys	Pyrroline-5-carboxylate reductase (NADPH), plastidic	2 h[s] + nadph[s] + 1pyr5c[s] -> nadp[s] + pro-L[s]	(Pg_S0874_2 or Pg_S7780_6 or Pg_S8810_1)	Pg_S0874.2 Pg_S7780.6 Pg_S8810.1		Arginine and proline metabolism	0	0	1000	0	4	1.5.1.2	Isoform added based on literature
CYSTALs	Cystathionine beta-lyase	h2o[s] + cyst-L[s] -> pyr[s] + nh4[s] + hcys-L[s]	Pg_S0741_54	Pg_S0741.54		Cysteine and methionine metabolism	0	0	1000	0	4	4.4.1.8
GCALDDc	Glycolaldehyde dehydrogenase	h2o[c] + nad[c] + gcald[c] -> 2 h[c] + nadh[c] + glyclt[c]	Pg_S2971_25	Pg_S2971.25		Folates metabolism	0	0	1000	0	4	1.2.1.21
PGLYCPs	Phosphoglycolate phosphatase	h2o[s] + 2pglyc[s] -> pi[s] + glyclt[s]	((Pg_S5275_1 or (Pg_S0650_1 or Pg_S2277_10 or Pg_S4591_7 or Pg_S5275_1 or Pg_S2611_29))	Pg_S5275.1 Pg_S0650.1 Pg_S2277.10 Pg_S4591.7 Pg_S5275.1 Pg_S2611.29		Photorespiration	0	0	1000	0	4	3.1.3.18
GLCRPUic	Glucuronate-1-phosphate uridylyltransferase	utp[c] + h[c] + glcur1p[c] -> udpglcur[c] + ppi[c]	Pg_S2234_4	Pg_S2234.4		Primary Cell Wall Metabolism (Membrane)	0	0	1000	0	4	2.7.7.44
XYLXYLc	xylan 1,4-beta-xylosidase	h2o[c] + xylan[c] -> 2 xyl-D[c]				Starch and sucrose metabolism (Starch)	0	0	1000	0	4	3.2.1.37
XSc	1,4-beta-D-xylan synthase	2 udpxyl[c] + h2o[c] -> 2 udp[c] + xylan[c]	(Pg_S0032_13 or Pg_S0080_4 or Pg_S0227_16 or Pg_S0227_17 or Pg_S0227_15 or Pg_S0290_4 or Pg_S0319_4 or Pg_S0358_14 or Pg_S0456_1 or Pg_S0910_8 or Pg_S0978_53 or Pg_S1176_10 or Pg_S1176_12 or Pg_S1176_11 or Pg_S1690_6 or Pg_S1734_13 or Pg_S1848_2 or Pg_S1908_28 or Pg_S2259_3 or Pg_S2797_16 or Pg_S2797_15 or Pg_S2813_14 or Pg_S3022_5 or Pg_S3022_7 or Pg_S3022_6 or Pg_S3090_12 or Pg_S3098_18 or Pg_S…	Pg_S0032.13 Pg_S0080.4 Pg_S0227.16 Pg_S0227.17 Pg_S0227.15 Pg_S0290.4 Pg_S0319.4 Pg_S0358.14 Pg_S0456.1 Pg_S0910.8 Pg_S0978.53 Pg_S1176.10 Pg_S1176.12 Pg_S1176.11 Pg_S1690.6 Pg_S1734.13 Pg_S1848.2 Pg_S1908.28 Pg_S2259.3 Pg_S2797.16 Pg_S2797.15 Pg_S2813.14 Pg_S3022.5 Pg_S3022.7 Pg_S3022.6 Pg_S3090.12 Pg_S3098.18 Pg_S3098.19 Pg_S3098.17 Pg_S3151.2 Pg_S3151.3 Pg_S3151.4 Pg_S3151.5 Pg_S3734.3 Pg_S377…		Starch and sucrose metabolism (Starch)	0	0	1000	0	4	2.4.2.24
UGEc	UDP-glucuronate 4-epimerase	udpglcur[c] <=> udpgalur[c]	((Pg_S2238_12 or (Pg_S0102_6 or Pg_S0113_8 or Pg_S0761_4 or Pg_S1101_3 or Pg_S1290_1 or Pg_S1372_6 or Pg_S1617_18 or Pg_S1692_20 or Pg_S1995_32 or Pg_S2021_6 or Pg_S2238_12 or Pg_S2369_1 or Pg_S2706_8 or Pg_S2968_13 or Pg_S5838_6 or Pg_S6717_1))	Pg_S2238.12 Pg_S0102.6 Pg_S0113.8 Pg_S0761.4 Pg_S1101.3 Pg_S1290.1 Pg_S1372.6 Pg_S1617.18 Pg_S1692.20 Pg_S1995.32 Pg_S2021.6 Pg_S2238.12 Pg_S2369.1 Pg_S2706.8 Pg_S2968.13 Pg_S5838.6 Pg_S6717.1		Starch and sucrose metabolism (Cellulose)	1	-1000	1000	0	4	5.1.3.6
UG46DHc	UDP-glucose 4,6-dehydratase	udpg[c] -> h2o[c] + udpddg[c]	((Pg_S1804_3 or (Pg_Root116422_c0_seq4 or Pg_Root116422_c0_seq4) or (Pg_S1390_4 or Pg_S1647_7 or Pg_S1804_3 or Pg_S2439_5 or Pg_S2601_2 or Pg_S4249_1 or Pg_S4249_2 or Pg_S4675_1 or Pg_S4684_5 or Pg_S5089_4))	Pg_S1804.3 Pg_Root116422_c0_seq4 Pg_Root116422_c0_seq4 Pg_S1390.4 Pg_S1647.7 Pg_S1804.3 Pg_S2439.5 Pg_S2601.2 Pg_S4249.1 Pg_S4249.2 Pg_S4675.1 Pg_S4684.5 Pg_S5089.4		Starch and sucrose metabolism (Cellulose)	0	0	1000	0	4	4.2.1.76
PECTNc	Pectinesterase	2 h2o[c] + 3 udpgalur[c] -> 3 udp[c] + pect[c]	(Pg_S4342_19 or Pg_S4159_6 or Pg_S1766_12 or Pg_S7062_5)	Pg_S4342.19 Pg_S4159.6 Pg_S1766.12 Pg_S7062.5		Starch and sucrose metabolism (Cellulose)	0	0	1000	0	1	3.1.1.11 or 2.4.1.43 or 3.2.1.15
UDDGEc	UDP-4-dehydro-6-deoxy-glucose 3,5-epimerase	udpddg[c] <=> udpkrmn[c]	Pg_S4885_2	Pg_S4885.2		Starch and sucrose metabolism (Cellulose)	1	-1000	1000	0	4	1.1.1.- or 5.1.3.-
URMNORc	UDP-L-rhamnose:NADP+ 4-oxidoreductase	h[c] + nadph[c] + udpkrmn[c] <=> nadp[c] + udprmn[c]	Pg_S4885_2	Pg_S4885.2		Starch and sucrose metabolism (Cellulose)	1	-1000	1000	0	4	1.1.1.- or 5.1.3.-
UGDCc	UDP-glucuronate decarboxylase	udpglcur[c] + h[c] -> udpxyl[c] + co2[c]	(Pg_S0050_12 or Pg_S0392_3 or Pg_S0496_3 or Pg_S0758_5 or Pg_S1347_27 or Pg_S1563_8 or Pg_S1718_10 or Pg_S2093_24 or Pg_S2316_15 or Pg_S2382_7 or Pg_S3077_30 or Pg_S3839_1 or Pg_S4342_7 or Pg_S4588_10 or Pg_S4713_9 or Pg_S4713_10 or Pg_S5058_9 or Pg_S5454_11 or Pg_S5454_12 or Pg_S5853_14)	Pg_S0050.12 Pg_S0392.3 Pg_S0496.3 Pg_S0758.5 Pg_S1347.27 Pg_S1563.8 Pg_S1718.10 Pg_S2093.24 Pg_S2316.15 Pg_S2382.7 Pg_S3077.30 Pg_S3839.1 Pg_S4342.7 Pg_S4588.10 Pg_S4713.9 Pg_S4713.10 Pg_S5058.9 Pg_S5454.11 Pg_S5454.12 Pg_S5853.14		Starch and sucrose metabolism (Cellulose)	0	0	1000	0	4	4.1.1.35
HPRs	Hydroxypyruvate reductase (NAD), plastidic	h[s] + nadh[s] + hpyr[s] -> nad[s] + glyc-R[s]	(Pg_S0203_7 or Pg_S0203_8 or Pg_S0345_1 or Pg_S0367_52 or Pg_S0460_6 or Pg_S0460_5 or Pg_S0588_15 or Pg_S0588_16 or Pg_S0682_51 or Pg_S0849_21 or Pg_S0885_9 or Pg_S1096_2 or Pg_S1844_8 or Pg_S2631_6 or Pg_S3332_21 or Pg_S4121_6 or Pg_S4128_10 or Pg_S4594_10 or Pg_S5750_7 or Pg_S0156_2 or Pg_S0225_5 or Pg_S0403_71 or Pg_S0724_20 or Pg_S0724_21 or Pg_S0988_37 or Pg_S4007_1 or Pg_S6053_11)	Pg_S0203.7 Pg_S0203.8 Pg_S0345.1 Pg_S0367.52 Pg_S0460.6 Pg_S0460.5 Pg_S0588.15 Pg_S0588.16 Pg_S0682.51 Pg_S0849.21 Pg_S0885.9 Pg_S1096.2 Pg_S1844.8 Pg_S2631.6 Pg_S3332.21 Pg_S4121.6 Pg_S4128.10 Pg_S4594.10 Pg_S5750.7 Pg_S0156.2 Pg_S0225.5 Pg_S0403.71 Pg_S0724.20 Pg_S0724.21 Pg_S0988.37 Pg_S4007.1 Pg_S6053.11		Photorespiration	0	0	1000	0	4	1.1.1.29	Isoform added based on literature
HPRx	Hydroxypyruvate reductase (NAD), peroxisomal	h[x] + nadh[x] + hpyr[x] -> nad[x] + glyc-R[x]	((Pg_S2631_6 or (Pg_S0203_7 or Pg_S0203_8 or Pg_S0345_1 or Pg_S0367_52 or Pg_S0460_6 or Pg_S0460_5 or Pg_S0588_15 or Pg_S0588_16 or Pg_S0682_51 or Pg_S0849_21 or Pg_S0885_9 or Pg_S1096_2 or Pg_S1844_8 or Pg_S2631_6 or Pg_S3332_21 or Pg_S4121_6 or Pg_S4128_10 or Pg_S4594_10 or Pg_S5750_7 or Pg_S0156_2 or Pg_S0225_5 or Pg_S0403_71 or Pg_S0724_20 or Pg_S0724_21 or Pg_S0988_37 or Pg_S4007_1 or Pg_S60…	Pg_S2631.6 Pg_S0203.7 Pg_S0203.8 Pg_S0345.1 Pg_S0367.52 Pg_S0460.6 Pg_S0460.5 Pg_S0588.15 Pg_S0588.16 Pg_S0682.51 Pg_S0849.21 Pg_S0885.9 Pg_S1096.2 Pg_S1844.8 Pg_S2631.6 Pg_S3332.21 Pg_S4121.6 Pg_S4128.10 Pg_S4594.10 Pg_S5750.7 Pg_S0156.2 Pg_S0225.5 Pg_S0403.71 Pg_S0724.20 Pg_S0724.21 Pg_S0988.37 Pg_S4007.1 Pg_S6053.11		Photorespiration	0	0	1000	0	4	1.1.1.29
HPRys	Hydroxypyruvate reductase (NADP), plastidic	h[s] + nadph[s] + hpyr[s] -> nadp[s] + glyc-R[s]	((Pg_S0588_16 or (Pg_S0203_7 or Pg_S0203_8 or Pg_S0345_1 or Pg_S0367_52 or Pg_S0460_6 or Pg_S0460_5 or Pg_S0588_15 or Pg_S0588_16 or Pg_S0682_51 or Pg_S0849_21 or Pg_S0885_9 or Pg_S1096_2 or Pg_S1844_8 or Pg_S2631_6 or Pg_S3332_21 or Pg_S4121_6 or Pg_S4128_10 or Pg_S4594_10 or Pg_S5750_7 or Pg_S0156_2 or Pg_S0225_5 or Pg_S0403_71 or Pg_S0724_20 or Pg_S0724_21 or Pg_S0988_37 or Pg_S4007_1 or Pg_S6…	Pg_S0588.16 Pg_S0203.7 Pg_S0203.8 Pg_S0345.1 Pg_S0367.52 Pg_S0460.6 Pg_S0460.5 Pg_S0588.15 Pg_S0588.16 Pg_S0682.51 Pg_S0849.21 Pg_S0885.9 Pg_S1096.2 Pg_S1844.8 Pg_S2631.6 Pg_S3332.21 Pg_S4121.6 Pg_S4128.10 Pg_S4594.10 Pg_S5750.7 Pg_S0156.2 Pg_S0225.5 Pg_S0403.71 Pg_S0724.20 Pg_S0724.21 Pg_S0988.37 Pg_S4007.1 Pg_S6053.11		Photorespiration	0	0	1000	0	4	1.1.1.79
HPRyx	Hydroxypyruvate reductase (NADP), peroxisomal	h[x] + hpyr[x] + nadph[x] -> glyc-R[x] + nadp[x]	((Pg_S0588_16 or (Pg_S0203_7 or Pg_S0203_8 or Pg_S0345_1 or Pg_S0367_52 or Pg_S0460_6 or Pg_S0460_5 or Pg_S0588_15 or Pg_S0588_16 or Pg_S0682_51 or Pg_S0849_21 or Pg_S0885_9 or Pg_S1096_2 or Pg_S1844_8 or Pg_S2631_6 or Pg_S3332_21 or Pg_S4121_6 or Pg_S4128_10 or Pg_S4594_10 or Pg_S5750_7 or Pg_S0156_2 or Pg_S0225_5 or Pg_S0403_71 or Pg_S0724_20 or Pg_S0724_21 or Pg_S0988_37 or Pg_S4007_1 or Pg_S6…	Pg_S0588.16 Pg_S0203.7 Pg_S0203.8 Pg_S0345.1 Pg_S0367.52 Pg_S0460.6 Pg_S0460.5 Pg_S0588.15 Pg_S0588.16 Pg_S0682.51 Pg_S0849.21 Pg_S0885.9 Pg_S1096.2 Pg_S1844.8 Pg_S2631.6 Pg_S3332.21 Pg_S4121.6 Pg_S4128.10 Pg_S4594.10 Pg_S5750.7 Pg_S0156.2 Pg_S0225.5 Pg_S0403.71 Pg_S0724.20 Pg_S0724.21 Pg_S0988.37 Pg_S4007.1 Pg_S6053.11		Photorespiration	0	0	1000	0	4	1.1.1.79
ASPCT1c	Aspartate carbamoyltransferase (asp-L)	asp-L[c] + cbp[c] -> pi[c] + cbasp[c]	((Pg_S0298_2 or Pg_S2124_26) or (Pg_S0298_2 or Pg_S1183_6 or Pg_S1407_4 or Pg_S2658_13 or Pg_S5595_1))	Pg_S0298.2 Pg_S2124.26 Pg_S0298.2 Pg_S1183.6 Pg_S1407.4 Pg_S2658.13 Pg_S5595.1		Pyrimidine metabolism	0	0	1000	0	4	2.1.3.2
THRSs	Threonine synthase	h2o[s] + phom[s] -> pi[s] + thr-L[s]	((Pg_S3672_16 or Pg_S5546_1 or Pg_S6383_3) or (Pg_S1157_44 or Pg_S6383_3 or Pg_S7653_2))	Pg_S3672.16 Pg_S5546.1 Pg_S6383.3 Pg_S1157.44 Pg_S6383.3 Pg_S7653.2		Glycine, serine and threonine metabolism	0	0	1000	0	4	4.2.3.1
AAPTc	L-arabinokinase	atp[c] + arab-L[c] -> adp[c] + h[c] + B-ara1p[c]	((Pg_S6663_3) or (Pg_S0266_25 or Pg_S0762_25 or Pg_S1729_15 or Pg_S6663_3))	Pg_S6663.3 Pg_S0266.25 Pg_S0762.25 Pg_S1729.15 Pg_S6663.3		Starch and sucrose metabolism (Cellulose)	0	0	1000	0	4	2.7.1.46
UTPUc	UTP-monosaccharide-1-phosphate uridylyltransferase	utp[c] + h[c] + B-ara1p[c] -> udparab[c] + ppi[c]	Pg_S2234_4	Pg_S2234.4		Starch and sucrose metabolism (Cellulose)	0	0	1000	0	4	2.7.7.64
UMPUc	beta-L-arabinose-1-phosphate uridylyltransferase	udp[c] + h[c] + B-ara1p[c] -> udparab[c] + pi[c]	((Pg_S2234_4 or (Pg_S0223_3 or Pg_S2234_4))	Pg_S2234.4 Pg_S0223.3 Pg_S2234.4		Starch and sucrose metabolism (Cellulose)	0	0	1000	0	4	2.7.7.37
ARABFv	alpha-L-arabinofuranosidase, vacuolar	h2o[v] + udparab[v] -> h[v] + udp[v] + arab-L[v]	(Pg_S0431_44)	Pg_S0431.44		Starch and sucrose metabolism (Cellulose)	0	0	1000	0	4	3.2.1.55
ARABFc	alpha-L-arabinofuranosidase, cytosolic	udparab[c] + h2o[c] -> udp[c] + h[c] + arab-L[c]	(Pg_S0431_44)	Pg_S0431.44		Starch and sucrose metabolism (Cellulose)	0	0	1000	0	4	3.2.1.55
GLCURKc	Glucuronokinase	atp[c] + glcur[c] -> adp[c] + h[c] + glcur1p[c]	((Pg_S6079_5 or (Pg_S2116_2 or Pg_S2994_1 or Pg_S6079_5 or Pg_S9011_1))	Pg_S6079.5 Pg_S2116.2 Pg_S2994.1 Pg_S6079.5 Pg_S9011.1		Starch and sucrose metabolism (Cellulose)	0	0	1000	0	4	2.7.1.43
PGKc	Phosphoglycerate kinase	adp[c] + 13dpg[c] <=> atp[c] + 3pg[c]	(Pg_S0624_8 or Pg_S0871_1 or Pg_S0871_3 or Pg_S2891_3 or Pg_S2891_16 or Pg_S3132_16 or Pg_S3643_1 or Pg_S4435_1 or Pg_S5158_12 or Pg_S5568_7 or Pg_S5857_6 or Pg_S6374_5)	Pg_S0624.8 Pg_S0871.1 Pg_S0871.3 Pg_S2891.3 Pg_S2891.16 Pg_S3132.16 Pg_S3643.1 Pg_S4435.1 Pg_S5158.12 Pg_S5568.7 Pg_S5857.6 Pg_S6374.5		Glycolysis/Gluconeogensis	1	-1000	1000	0	1	2.7.2.3	Isoform added based on literature
PGKs	Phosphoglycerate kinase	adp[s] + 13dpg[s] <=> 3pg[s] + atp[s]	((Pg_S5158_12 or Pg_S0871_3) or (Pg_S0624_8 or Pg_S0871_1 or Pg_S0871_3 or Pg_S2891_3 or Pg_S2891_16 or Pg_S3132_16 or Pg_S3643_1 or Pg_S4435_1 or Pg_S5158_12 or Pg_S5568_7 or Pg_S5857_6 or Pg_S6374_5))	Pg_S5158.12 Pg_S0871.3 Pg_S0624.8 Pg_S0871.1 Pg_S0871.3 Pg_S2891.3 Pg_S2891.16 Pg_S3132.16 Pg_S3643.1 Pg_S4435.1 Pg_S5158.12 Pg_S5568.7 Pg_S5857.6 Pg_S6374.5		Glycolysis/Gluconeogensis	1	-1000	1000	0	1	2.7.2.3	Localization confirmed in UniProt
PGLYDHs	Phosphoglycerate dehydrogenase	3pg[s] + nad[s] -> h[s] + nadh[s] + 3php[s]	((Pg_S3083_20) or (Pg_S0213_51 or Pg_S1106_60 or Pg_S1240_38 or Pg_S2196_6 or Pg_S3083_20 or Pg_S6782_2 or Pg_S7026_1))	Pg_S3083.20 Pg_S0213.51 Pg_S1106.60 Pg_S1240.38 Pg_S2196.6 Pg_S3083.20 Pg_S6782.2 Pg_S7026.1		Glycine, serine and threonine metabolism	0	0	1000	0	4	1.1.1.95
GLYK1s	Glycerate kinase (3-PG)	atp[s] + glyc-R[s] <=> h[s] + 3pg[s] + adp[s]	((Pg_S0988_8 or (Pg_S0213_65))	Pg_S0988.8 Pg_S0213.65		Photorespiration	1	-1000	1000	0	4	2.7.1.31	Localization confirmed in UniProt
GLYK2s	Glycerate kinase (2-PG)	atp[s] + glyc-R[s] <=> h[s] + adp[s] + 2pg[s]				Photorespiration	1	-1000	1000	0	1	2.7.1.165	Isoform added based on literature
PGMc	Phosphoglycerate mutase, cytosolic	3pg[c] <=> 2pg[c]	((Pg_S4204_1) or (Pg_S1740_25 or Pg_S3793_19 or Pg_S1738_12))	Pg_S4204.1 Pg_S1740.25 Pg_S3793.19 Pg_S1738.12		Glycolysis/Gluconeogensis	1	-1000	1000	0	4	5.4.2.1	Localization predicted by Plant-mPLoc
PGMs	Phosphoglycerate mutase, plastidic	3pg[s] <=> 2pg[s]	((Pg_S2116_13) or (Pg_S1740_25 or Pg_S3793_19 or Pg_S1738_12))	Pg_S2116.13 Pg_S1740.25 Pg_S3793.19 Pg_S1738.12		Glycolysis/Gluconeogensis	1	-1000	1000	0	4	5.4.2.1	Localization predicted by Plant-mPLoc
G6PEc	glucose-6-phosphate 1-epimerase, cytosolic	g6p-A[c] <=> g6p-B[c]	((Pg_S1352_3) or (Pg_S0232_5 or Pg_S0472_35 or Pg_S0889_60 or Pg_S1352_3 or Pg_S2116_9 or Pg_S2377_5 or Pg_S2496_21 or Pg_S2513_20 or Pg_S2932_26 or Pg_S3332_16 or Pg_S3356_13 or Pg_S3794_20 or Pg_S4487_17 or Pg_S5908_9 or Pg_S6039_13 or Pg_S6172_1 or Pg_S1300_1 or Pg_S6282_3))	Pg_S1352.3 Pg_S0232.5 Pg_S0472.35 Pg_S0889.60 Pg_S1352.3 Pg_S2116.9 Pg_S2377.5 Pg_S2496.21 Pg_S2513.20 Pg_S2932.26 Pg_S3332.16 Pg_S3356.13 Pg_S3794.20 Pg_S4487.17 Pg_S5908.9 Pg_S6039.13 Pg_S6172.1 Pg_S1300.1 Pg_S6282.3		Glycolysis/Gluconeogensis	1	-1000	1000	0	4	5.1.3.15	Localization predicted by Plant-mPLoc
PRUKs	Phosphoribulokinase	atp[s] + ru5p-D[s] -> h[s] + rb15bp[s] + adp[s]	((Pg_S3098_31) or (Pg_S2636_20 or Pg_S3098_31))	Pg_S3098.31 Pg_S2636.20 Pg_S3098.31		Calvin cycle	0	0	1000	0	4	2.7.1.19
GLNKc	Gluconokinase, cytosolic	atp[c] + glcn[c] -> adp[c] + h[c] + 6pgc[c]	((Pg_S0276_26 or (Pg_S0978_41 or Pg_S2259_19))	Pg_S0276.26 Pg_S0978.41 Pg_S2259.19		Pentose Phosphate Pathway	0	0	1000	0	4	2.7.1.12
GLNKs	Gluconokinase, plastidic	atp[s] + glcn[s] -> h[s] + adp[s] + 6pgc[s]	((Pg_S0276_26 or (Pg_S0978_41 or Pg_S2259_19))	Pg_S0276.26 Pg_S0978.41 Pg_S2259.19		Pentose Phosphate Pathway	0	0	1000	0	4	2.7.1.12
GNDc	Phosphogluconate dehydrogenase (decarboxylating), cytosolic	nadp[c] + 6pgc[c] -> co2[c] + nadph[c] + ru5p-D[c]	((Pg_S1668_13 or (Pg_S1164_7 or Pg_S1563_25 or Pg_S1668_13 or Pg_S2325_2 or Pg_S2896_3 or Pg_S4487_19 or Pg_S7308_4 or Pg_S7360_5))	Pg_S1668.13 Pg_S1164.7 Pg_S1563.25 Pg_S1668.13 Pg_S2325.2 Pg_S2896.3 Pg_S4487.19 Pg_S7308.4 Pg_S7360.5		Pentose Phosphate Pathway	0	0	1000	0	4	1.1.1.44
GNDs	Phosphogluconate dehydrogenase (decarboxylating), plastidic	nadp[s] + 6pgc[s] -> co2[s] + nadph[s] + ru5p-D[s]	((Pg_S2325_2 or (Pg_S1164_7 or Pg_S1563_25 or Pg_S1668_13 or Pg_S2325_2 or Pg_S2896_3 or Pg_S4487_19 or Pg_S7308_4 or Pg_S7360_5))	Pg_S2325.2 Pg_S1164.7 Pg_S1563.25 Pg_S1668.13 Pg_S2325.2 Pg_S2896.3 Pg_S4487.19 Pg_S7308.4 Pg_S7360.5		Pentose Phosphate Pathway	0	0	1000	0	4	1.1.1.44
XYLIc	Xylose isomerase	xyl-D[c] <=> xylu-D[c]	((Pg_S5721_2 or (Pg_S0472_10 or Pg_S2229_9 or Pg_S5721_2))	Pg_S5721.2 Pg_S0472.10 Pg_S2229.9 Pg_S5721.2		Starch and sucrose metabolism (Cellulose)	1	-1000	1000	0	4	5.3.1.5
XYLKc	Xylulokinase	atp[c] + xylu-D[c] -> adp[c] + h[c] + xu5p-D[c]	((Pg_S5514_1) or (Pg_S5514_1 or Pg_S5877_2))	Pg_S5514.1 Pg_S5514.1 Pg_S5877.2		Starch and sucrose metabolism (Cellulose)	0	0	1000	0	4	2.7.1.17
RPEc	ribulose phosphate 3-epimerase, cytosolic	ru5p-D[c] <=> xu5p-D[c]	((Pg_S1338_5 or (Pg_S0219_28 or Pg_S0397_29 or Pg_S0642_7 or Pg_S0896_29 or Pg_S1338_5 or Pg_S3928_12))	Pg_S1338.5 Pg_S0219.28 Pg_S0397.29 Pg_S0642.7 Pg_S0896.29 Pg_S1338.5 Pg_S3928.12		Pentose Phosphate Pathway	1	-1000	1000	0	4	5.1.3.1
RPEs	ribulose phosphate 3-epimerase, plastidic	ru5p-D[s] <=> xu5p-D[s]	((Pg_S0219_28 or (Pg_S0219_28 or Pg_S0397_29 or Pg_S0642_7 or Pg_S0896_29 or Pg_S1338_5 or Pg_S3928_12))	Pg_S0219.28 Pg_S0219.28 Pg_S0397.29 Pg_S0642.7 Pg_S0896.29 Pg_S1338.5 Pg_S3928.12		Calvin cycle	1	-1000	1000	0	4	5.1.3.1
TKT1s	Transketolase	r5p[s] + xu5p-D[s] <=> g3p[s] + s7p[s]	((Pg_S1692_18) or (Pg_S0102_4 or Pg_S0428_12 or Pg_S0500_39 or Pg_S0517_15 or Pg_S1174_3 or Pg_S1322_5 or Pg_S1552_7 or Pg_S1617_20 or Pg_S1692_18 or Pg_S1696_6 or Pg_S1947_3 or Pg_S2891_7 or Pg_S2933_3 or Pg_S5158_10))	Pg_S1692.18 Pg_S0102.4 Pg_S0428.12 Pg_S0500.39 Pg_S0517.15 Pg_S1174.3 Pg_S1322.5 Pg_S1552.7 Pg_S1617.20 Pg_S1692.18 Pg_S1696.6 Pg_S1947.3 Pg_S2891.7 Pg_S2933.3 Pg_S5158.10		Calvin cycle	1	-1000	1000	0	4	2.2.1.1
ABTA1m	4-aminobutyrate aminotransferase (GABA-TK)	akg[m] + 4abut[m] -> glu-L[m] + sucsal[m]	((Pg_S3827_2 or Pg_S0615_6) or (Pg_S3827_2 or Pg_S4602_1))	Pg_S3827.2 Pg_S0615.6 Pg_S3827.2 Pg_S4602.1		Alanine, aspartate and glutamate metabolism	0	0	1000	0	4	2.6.1.19
ABTA2m	4-aminobutyrate aminotransferase (GABA-TP)	akg[m] + ala-B[m] -> glu-L[m] + msa[m]	(Pg_S3827_2 or Pg_S0615_6)	Pg_S3827.2 Pg_S0615.6		Alanine, aspartate and glutamate metabolism	0	0	1000	0	4	2.6.1.19
MOPCs	leucine biosynthesis; spontaneous reaction	h[s] + 3c4mop[s] -> co2[s] + 4mop[s]				Valine, leucine and isoleucine metabolism	0	0	1000	0	1	spontaneous
MTHFCc	Methenyltetrahydrofolate cyclohydrolase, cytosolic	h2o[c] + methf[c] <=> h[c] + 10fthf[c]	(Pg_S1459_15 or Pg_S3991_18 or Pg_S4516_20 or Pg_S7475_3)	Pg_S1459.15 Pg_S3991.18 Pg_S4516.20 Pg_S7475.3		Folates metabolism	1	-1000	1000	0	4	3.5.4.9	Gap-filling reaction; Isoform added based on literature
MTHFCs	Methenyltetrahydrofolate cyclohydrolase, plastidic	h2o[s] + methf[s] <=> h[s] + 10fthf[s]	((Pg_S4516_20 (Pg_S1459_15 or Pg_S3991_18 or Pg_S4516_20 or Pg_S7475_3))	Pg_S4516.20 Pg_S1459.15 Pg_S3991.18 Pg_S4516.20 Pg_S7475.3		Folates metabolism	1	-1000	1000	0	4	3.5.4.9	Gap-filling reaction; Localization confirmed in UniProt
MTHFCm	Methenyltetrahydrofolate cyclohydrolase, mitochondrial	h2o[m] + methf[m] <=> h[m] + 10fthf[m]	(Pg_S1459_15 or Pg_S3991_18 or Pg_S4516_20 or Pg_S7475_3)	Pg_S1459.15 Pg_S3991.18 Pg_S4516.20 Pg_S7475.3		Folates metabolism	1	-1000	1000	0	4	3.5.4.9	Gap-filling reaction; Isoform added based on literature
GUADc	Guanine deaminase	h[c] + h2o[c] + gua[c] -> nh4[c] + xan[c]	((Pg_S6335_1 or (Pg_S5164_1 or Pg_S6335_1))	Pg_S6335.1 Pg_S5164.1 Pg_S6335.1		Purine metabolism	0	0	1000	0	4	3.5.4.3
GSNRHc	Guanosine ribohydrolase	h2o[c] + gsn[c] -> rib-D[c] + gua[c]	(Pg_S6284_8)	Pg_S6284.8		Purine metabolism	0	0	1000	0	2	3.2.2.1	Gap-filling reaction
CHRSs	Chorismate synthase	3psme[s] -> pi[s] + chor[s]	((Pg_S2113_5 or (Pg_S2113_5 or Pg_S5009_4))	Pg_S2113.5 Pg_S2113.5 Pg_S5009.4		Phenylalanine, tyrosine and tryptophan metabolism	0	0	1000	0	4	4.2.3.5
CHRMs	Chorismate mutase	chor[s] -> pphn[s]	((Pg_S2208_13 or Pg_S3830_13) or (Pg_S1059_50 or Pg_S1305_40 or Pg_S2208_13 or Pg_S3830_13 or Pg_S6104_10 or Pg_S8582_3))	Pg_S2208.13 Pg_S3830.13 Pg_S1059.50 Pg_S1305.40 Pg_S2208.13 Pg_S3830.13 Pg_S6104.10 Pg_S8582.3		Phenylalanine, tyrosine and tryptophan metabolism	0	0	1000	0	4	5.4.99.5
ADCSs	Aminodeoxychorismate synthase	gln-L[s] + chor[s] -> glu-L[s] + 4adcho[s]	((Pg_S5001_1 or (Pg_S1226_4 or Pg_S5001_1))	Pg_S5001.1 Pg_S1226.4 Pg_S5001.1		Folates metabolism	0	0	1000	0	2	2.6.1.85	Gap-filling reaction
UREASEc	Urease	h2o[c] + urea[c] -> co2[c] + 2 nh4[c]	((Pg_S7063_1 or (Pg_S0318_8 or Pg_S1679_7))	Pg_S7063.1 Pg_S0318.8 Pg_S1679.7		Purine metabolism	0	0	1000	0	4	3.5.1.5
ATNAHc	Allantoinase	h2o[c] + alltn[c] -> h[c] + alltt[c]	(Pg_S3532_14 or Pg_S6547_3)	Pg_S3532.14 Pg_S6547.3		Purine metabolism	0	0	1000	0	4	3.5.2.5
ATSc	allantoin synthetase	h[c] + 5houdic[c] -> co2[c] + alltn[c]	Pg_S2225_11	Pg_S2225.11		Purine metabolism	0	0	1000	0	4	4.1.1.-
HIUHc	Hydroxyisourate hydrolase	h2o[c] + 5hiu[c] -> h[c] + 5houdic[c]	((Pg_S2225_11 or (Pg_S1992_1 or Pg_S2225_11 or Pg_S2900_3 or Pg_S2939_11))	Pg_S2225.11 Pg_S1992.1 Pg_S2225.11 Pg_S2900.3 Pg_S2939.11		Purine metabolism	0	0	1000	0	4	3.5.2.17
UROc	Urate oxidase	h2o[c] + o2[c] + urate[c] -> h[c] + h2o2[c] + 5hiu[c]	Pg_S0303_5	Pg_S0303.5		Purine metabolism	0	0	1000	0	4	1.7.3.3
XANDHc	Xanthine dehydrogenase	h2o[c] + nad[c] + xan[c] -> h[c] + nadh[c] + urate[c]	((Pg_S0239_8 or (Pg_S0239_8 or Pg_S2738_8))	Pg_S0239.8 Pg_S0239.8 Pg_S2738.8		Purine metabolism	0	0	1000	0	4	1.17.1.4
HXANORc	hypoxanthine oxidoreductase	h2o[c] + nad[c] + hxan[c] -> h[c] + nadh[c] + xan[c]	((Pg_S0239_8 or (Pg_S0239_8 or Pg_S2738_8))	Pg_S0239.8 Pg_S0239.8 Pg_S2738.8		Purine metabolism	0	0	1000	0	4	1.17.1.4
INSRHc	Inosine ribohydrolase	h2o[c] + ins[c] -> rib-D[c] + hxan[c]	((Pg_S6284_8) or (Pg_S1040_2 or Pg_S1641_3 or Pg_S2901_2))	Pg_S6284.8 Pg_S1040.2 Pg_S1641.3 Pg_S2901.2		Purine metabolism	0	0	1000	0	4	3.2.2.2
HOMATs	Homoserine O-acetyltransferase	accoa[s] + hom-L[s] -> coa[s] + achms[s]				Glycine, serine and threonine metabolism	0	0	1000	0	4	2.3.1.31	Gap-filling reaction
AHSLs	O-Acetyl-L-homoserine succinate-lyase (adding cysteine)	cys-L[s] + achms[s] -> h[s] + ac[s] + cyst-L[s]				Cysteine and methionine metabolism	0	0	1000	0	4	2.5.1.48	Gap-filling reaction
SHSL4s	O-Succinyl-L-homoserine succinate-lyase	h2o[s] + suchms[s] <=> h[s] + nh4[s] + 2obut[s] + succ[s]	Pg_S7062_1	Pg_S7062.1		Cysteine and methionine metabolism	1	-1000	1000	0	4	2.5.1.48
SHSL1s	O-succinylhomoserine (thiol)-lyase	cys-L[s] + suchms[s] -> h[s] + cyst-L[s] + succ[s]	(Pg_S7062_1)	Pg_S7062.1		Cysteine and methionine metabolism	0	0	1000	0	4	2.5.1.48
HSKs	Homoserine kinase	atp[s] + hom-L[s] -> h[s] + adp[s] + phom[s]	((Pg_S2871_3 or Pg_S2906_1) or (Pg_S0227_24 or Pg_S1758_25 or Pg_S2476_1 or Pg_S2589_5 or Pg_S2791_8 or Pg_S2906_1))	Pg_S2871.3 Pg_S2906.1 Pg_S0227.24 Pg_S1758.25 Pg_S2476.1 Pg_S2589.5 Pg_S2791.8 Pg_S2906.1		Glycine, serine and threonine metabolism	0	0	1000	0	4	2.7.1.39
HSDHs	Homoserine dehydrogenase (NADH)	h[s] + nadh[s] + aspsa[s] -> nad[s] + hom-L[s]	(Pg_S2961_5)	Pg_S2961.5		Glycine, serine and threonine metabolism	0	0	1000	0	1	1.1.1.3
HSDHys	Homoserine dehydrogenase (NADPH)	h[s] + nadph[s] + aspsa[s] -> nadp[s] + hom-L[s]	((Pg_S2961_5) or (Pg_S0478_5 or Pg_S0478_6 or Pg_S0559_4 or Pg_S0559_2))	Pg_S2961.5 Pg_S0478.5 Pg_S0478.6 Pg_S0559.4 Pg_S0559.2		Glycine, serine and threonine metabolism	0	0	1000	0	1	1.1.1.3
GLUKAc	Glucokinase (glc-A), cytosolic	glc-A[c] + atp[c] -> adp[c] + h[c] + g6p-A[c]	(Pg_S6682_6 or Pg_S0435_1)	Pg_S6682.6 Pg_S0435.1		Glycolysis/Gluconeogensis	0	0	1000	0	4	2.7.1.1
GLUKAs	Glucokinase (glc-A), plastidic	atp[s] + glc-A[s] -> h[s] + adp[s] + g6p-A[s]	(Pg_S3874_9)	Pg_S3874.9		Glycolysis/Gluconeogensis	0	0	1000	0	4	2.7.1.1
ADE1c	Aldose 1-epimerase, cytosolic	glc-A[c] <=> glc-B[c]	((Pg_S3330_17 or Pg_S2362_1) or (Pg_S1049_50 or Pg_S1518_11 or Pg_S1903_23 or Pg_S2362_1 or Pg_S3138_16 or Pg_S3327_9 or Pg_S3330_17 or Pg_S5036_15 or Pg_S6861_1 or Pg_S6861_2 or Pg_S0439_51))	Pg_S3330.17 Pg_S2362.1 Pg_S1049.50 Pg_S1518.11 Pg_S1903.23 Pg_S2362.1 Pg_S3138.16 Pg_S3327.9 Pg_S3330.17 Pg_S5036.15 Pg_S6861.1 Pg_S6861.2 Pg_S0439.51		Glycolysis/Gluconeogensis	1	-1000	1000	0	4	5.1.3.3	Localization predicted by Plant-mPLoc
ADE1s	Aldose 1-epimerase, plastidic	glc-A[s] <=> glc-B[s]	((Pg_S2362_1) or (Pg_S1049_50 or Pg_S1518_11 or Pg_S1903_23 or Pg_S2362_1 or Pg_S3138_16 or Pg_S3327_9 or Pg_S3330_17 or Pg_S5036_15 or Pg_S6861_1 or Pg_S6861_2 or Pg_S0439_51))	Pg_S2362.1 Pg_S1049.50 Pg_S1518.11 Pg_S1903.23 Pg_S2362.1 Pg_S3138.16 Pg_S3327.9 Pg_S3330.17 Pg_S5036.15 Pg_S6861.1 Pg_S6861.2 Pg_S0439.51		Glycolysis/Gluconeogensis	1	-1000	1000	0	4	5.1.3.3	Localization predicted by Plant-mPLoc
GLUKBc	Hexokinase (glc-B), cytosolic	atp[c] + glc-B[c] -> adp[c] + h[c] + g6p-B[c]	((Pg_S6682_6 or Pg_S0435_1) or (Pg_S0018_5 or Pg_S3346_1 or Pg_S4363_3))	Pg_S6682.6 Pg_S0435.1 Pg_S0018.5 Pg_S3346.1 Pg_S4363.3		Glycolysis/Gluconeogensis	0	0	1000	0	4	2.7.1.1
GLUKBs	Hexokinase (glc-B), plastidic	atp[s] + glc-B[s] -> h[s] + adp[s] + g6p-B[s]	(Pg_S3874_9)	Pg_S3874.9		Glycolysis/Gluconeogensis	0	0	1000	0	4	2.7.1.1
BAMYLs	beta-amylase	starch[s] + h2o[s] -> 2 malt[s]	(Pg_S0399_47 or Pg_S2164_4 or Pg_S3759_1 or Pg_S1753_6 or Pg_S0908_28)	Pg_S0399.47 Pg_S2164.4 Pg_S3759.1 Pg_S1753.6 Pg_S0908.28		Starch and sucrose metabolism (Starch)	0	0	1000	0	4	3.2.1.2
MGHs	maltose glucohydrolase	h2o[s] + malt[s] -> 2 glc-A[s]	Pg_S0244_54	Pg_S0244.54		Starch and sucrose metabolism (Starch)	0	0	1000	0	4	3.2.1.20
SPPAs	starch phosphorylase	starch[s] + 2 pi[s] -> 2 g1p[s] + glucan[s]	(Pg_S2289_15)	Pg_S2289.15		Starch and sucrose metabolism (Starch)	0	0	1000	0	4	2.4.1.1
DPHSs	2-dehydro-3-deoxyphosphoheptonate aldolase	h2o[s] + pep[s] + e4p[s] -> pi[s] + 2dda7p[s]	((Pg_S1018_4) or (Pg_S1018_4 or Pg_S1106_3 or Pg_S1236_9 or Pg_S2972_1 or Pg_S6811_2))	Pg_S1018.4 Pg_S1018.4 Pg_S1106.3 Pg_S1236.9 Pg_S2972.1 Pg_S6811.2		Phenylalanine, tyrosine and tryptophan metabolism	0	0	1000	0	4	2.5.1.54
TALAs	Transaldolase	g3p[s] + s7p[s] <=> f6p-B[s] + e4p[s]	((Pg_S5401_1) or (Pg_S2758_10 or Pg_S3092_15 or Pg_S4183_6 or Pg_S5401_1 or Pg_S1174_3 or Pg_S1322_5 or Pg_S1552_7 or Pg_S1617_20 or Pg_S1692_18 or Pg_S1696_6 or Pg_S2004_8 or Pg_S3542_3 or Pg_S3731_8 or Pg_S5158_10))	Pg_S5401.1 Pg_S2758.10 Pg_S3092.15 Pg_S4183.6 Pg_S5401.1 Pg_S1174.3 Pg_S1322.5 Pg_S1552.7 Pg_S1617.20 Pg_S1692.18 Pg_S1696.6 Pg_S2004.8 Pg_S3542.3 Pg_S3731.8 Pg_S5158.10		Calvin cycle	1	-1000	1000	0	4	2.2.1.2
FBA3s	Sedoheptulose 1,7-bisphosphate D-glyceraldehyde-3-phosphate-lyase	dhap[s] + e4p[s] <=> s17bp[s]	((Pg_S2681_8 or (Pg_Root125029_c0_seq3 or Pg_Root192464_c0_seq1 or Pg_Root96239_c0_seq6 or Pg_Root1760_c1_seq1 or Pg_Root144083_c0_seq1 or Pg_Root125029_c0_seq14))	Pg_S2681.8 Pg_Root125029_c0_seq3 Pg_Root192464_c0_seq1 Pg_Root96239_c0_seq6 Pg_Root1760_c1_seq1 Pg_Root144083_c0_seq1 Pg_Root125029_c0_seq14		Calvin cycle	0	0	1000	0	4	4.1.2.13
TKT2s	Transketolase	xu5p-D[s] + e4p[s] <=> g3p[s] + f6p-B[s]	(Pg_S1692_18)	Pg_S1692.18		Calvin cycle	1	-1000	1000	0	4	2.2.1.1
SBPs	Sedoheptulose-bisphosphatase	h2o[s] + s17bp[s] -> pi[s] + s7p[s]	((Pg_S0008_35 or Pg_Root121114_c0_seq11) or (Pg_S0008_35 or Pg_S1067_35 or Pg_S4189_8 or Pg_S4616_21))	Pg_S0008.35 Pg_Root121114_c0_seq11 Pg_S0008.35 Pg_S1067.35 Pg_S4189.8 Pg_S4616.21		Calvin cycle	0	0	1000	0	4	3.1.3.37
ASPCTs	Aspartate carbamoyltransferase	asp-L[s] + cbp[s] -> pi[s] + cbasp[s]	((Pg_S0298_2 or Pg_S2124_26) or (Pg_S0298_2 or Pg_S1183_6 or Pg_S1407_4 or Pg_S2658_13 or Pg_S5595_1))	Pg_S0298.2 Pg_S2124.26 Pg_S0298.2 Pg_S1183.6 Pg_S1407.4 Pg_S2658.13 Pg_S5595.1		Pyrimidine metabolism	0	0	1000	0	4	2.1.3.2
ORPRTs	Orotate phosphoribosyltransferase	ppi[s] + orot5p[s] <=> prpp[s] + orot[s]				Pyrimidine metabolism	1	-1000	1000	0	4	2.4.2.10	Gap-filling reaction
ACONTc	Aconitate hydratase, cytosolic	h2o[c] + acon-C[c] <=> icit[c]	((Pg_S7600_2 or (Pg_S0090_4 or Pg_S0146_9 or Pg_S0226_13 or Pg_S0274_1 or Pg_S0391_3 or Pg_S0468_2 or Pg_S0693_21 or Pg_S0824_4 or Pg_S1411_4 or Pg_S1426_1 or Pg_S1474_2 or Pg_S1528_9 or Pg_S1533_9 or Pg_S1993_25 or Pg_S2445_1 or Pg_S2525_1 or Pg_S2841_2 or Pg_S2898_19 or Pg_S3250_6 or Pg_S3610_15 or Pg_S3748_5 or Pg_S4777_2 or Pg_S5158_3 or Pg_S5196_13 or Pg_S5970_2 or Pg_S7600_2 or Pg_S8273_1))	Pg_S7600.2 Pg_S0090.4 Pg_S0146.9 Pg_S0226.13 Pg_S0274.1 Pg_S0391.3 Pg_S0468.2 Pg_S0693.21 Pg_S0824.4 Pg_S1411.4 Pg_S1426.1 Pg_S1474.2 Pg_S1528.9 Pg_S1533.9 Pg_S1993.25 Pg_S2445.1 Pg_S2525.1 Pg_S2841.2 Pg_S2898.19 Pg_S3250.6 Pg_S3610.15 Pg_S3748.5 Pg_S4777.2 Pg_S5158.3 Pg_S5196.13 Pg_S5970.2 Pg_S7600.2 Pg_S8273.1		Glyoxylate Cycle	1	-1000	1000	0	4	4.2.1.3
ACONTm	Aconitate hydratase, mitochondrial	h2o[m] + acon-C[m] <=> icit[m]	(Pg_S1195_30)	Pg_S1195.30		Citrate cycle	1	-1000	1000	0	4	4.2.1.3
ACONm	Aconitase, mitochondrial	cit[m] <=> h2o[m] + acon-C[m]	(Pg_S1195_30)	Pg_S1195.30		Citrate cycle	1	-1000	1000	0	4	4.2.1.3
ARGSSs	argininosuccinate synthetase, plastidic	atp[s] + asp-L[s] + citr-L[s] -> ppi[s] + h[s] + amp[s] + argsuc[s]	((Pg_S3656_5) or (Pg_S0884_3 or Pg_S1335_25 or Pg_S3656_5))	Pg_S3656.5 Pg_S0884.3 Pg_S1335.25 Pg_S3656.5		Arginine and proline metabolism	0	0	1000	0	4	6.3.4.5	Localization confirmed in UniProt
ARGSSc	argininosuccinate synthetase, cytosolic	asp-L[c] + atp[c] + citr-L[c] -> h[c] + ppi[c] + amp[c] + argsuc[c]	(Pg_S0884_3 or Pg_S1335_25 or Pg_S3656_5)	Pg_S0884.3 Pg_S1335.25 Pg_S3656.5		Arginine and proline metabolism	0	0	1000	0	4	6.3.4.5	Isoform added based on literature
DHRs	Dihydroorotase	h[s] + cbasp[s] <=> h2o[s] + dhor-S[s]	((Pg_S0077_35 or (Pg_S2303_3))	Pg_S0077.35 Pg_S2303.3		Pyrimidine metabolism	1	-1000	1000	0	4	3.5.2.3
PGLc	6-phosphogluconolactonase, cytosolic	h2o[c] + 6pgl[c] -> h[c] + 6pgc[c]	((Pg_S0086_17) or (Pg_Root188397_c0_seq1 or Pg_Root95124_c0_seq1 or Pg_Root197862_c0_seq1) or (Pg_S0061_70 or Pg_S0086_17 or Pg_S0105_7 or Pg_S0634_25 or Pg_S1346_14 or Pg_S1738_10 or Pg_S1935_17 or Pg_S2162_35 or Pg_S2209_2 or Pg_S3862_20 or Pg_S3991_6 or Pg_S3991_5 or Pg_S7453_3 or Pg_S8345_4 or Pg_S8345_3 or Pg_S8726_1))	Pg_S0086.17 Pg_Root188397_c0_seq1 Pg_Root95124_c0_seq1 Pg_Root197862_c0_seq1 Pg_S0061.70 Pg_S0086.17 Pg_S0105.7 Pg_S0634.25 Pg_S1346.14 Pg_S1738.10 Pg_S1935.17 Pg_S2162.35 Pg_S2209.2 Pg_S3862.20 Pg_S3991.6 Pg_S3991.5 Pg_S7453.3 Pg_S8345.4 Pg_S8345.3 Pg_S8726.1		Pentose Phosphate Pathway	0	0	1000	0	4	3.1.1.31
PGLs	6-phosphogluconolactonase, plastidic	h2o[s] + 6pgl[s] -> h[s] + 6pgc[s]	((Pg_S1346_14) or (Pg_S0061_70 or Pg_S0086_17 or Pg_S0105_7 or Pg_S0634_25 or Pg_S1346_14 or Pg_S1738_10 or Pg_S1935_17 or Pg_S2162_35 or Pg_S2209_2 or Pg_S3862_20 or Pg_S3991_6 or Pg_S3991_5 or Pg_S7453_3 or Pg_S8345_4 or Pg_S8345_3 or Pg_S8726_1))	Pg_S1346.14 Pg_S0061.70 Pg_S0086.17 Pg_S0105.7 Pg_S0634.25 Pg_S1346.14 Pg_S1738.10 Pg_S1935.17 Pg_S2162.35 Pg_S2209.2 Pg_S3862.20 Pg_S3991.6 Pg_S3991.5 Pg_S7453.3 Pg_S8345.4 Pg_S8345.3 Pg_S8726.1		Pentose Phosphate Pathway	0	0	1000	0	4	3.1.1.31
PFPc	Diphosphate--fructose-6-phosphate 1-phosphotransferase	ppi[c] + f6p-B[c] -> pi[c] + h[c] + fdp-B[c]	((Pg_S0684_29) or (Pg_S0118_10 or Pg_S0247_1 or Pg_S0266_62 or Pg_S0471_1 or Pg_S0516_35 or Pg_S0558_13 or Pg_S0831_5 or Pg_S0978_12 or Pg_S1286_34 or Pg_S1286_35 or Pg_S1710_3 or Pg_S1754_1 or Pg_S1940_21 or Pg_S1940_20 or Pg_S1940_19 or Pg_S2056_1 or Pg_S2138_15 or Pg_S2412_5 or Pg_S2473_31 or Pg_S2477_2 or Pg_S2793_8 or Pg_S3002_14 or Pg_S3261_1 or Pg_S3543_7 or Pg_S3670_12 or Pg_S4072_1 or Pg…	Pg_S0684.29 Pg_S0118.10 Pg_S0247.1 Pg_S0266.62 Pg_S0471.1 Pg_S0516.35 Pg_S0558.13 Pg_S0831.5 Pg_S0978.12 Pg_S1286.34 Pg_S1286.35 Pg_S1710.3 Pg_S1754.1 Pg_S1940.21 Pg_S1940.20 Pg_S1940.19 Pg_S2056.1 Pg_S2138.15 Pg_S2412.5 Pg_S2473.31 Pg_S2477.2 Pg_S2793.8 Pg_S3002.14 Pg_S3261.1 Pg_S3543.7 Pg_S3670.12 Pg_S4072.1 Pg_S4405.9 Pg_S4637.7 Pg_S4771.11 Pg_S6072.7 Pg_S6436.3 Pg_S6469.5 Pg_S6565.2 Pg_S7100.…		Glycolysis/Gluconeogensis	0	0	1000	0	4	2.7.1.90
AGSs	Amylo-1,6-glucosidase	2 glucan[s] -> starch[s] + h2o[s]	(Pg_S3613_11 or Pg_S3423_5 or Pg_S0266_22)	Pg_S3613.11 Pg_S3423.5 Pg_S0266.22		Starch and sucrose metabolism (Starch)	0	0	1000	0	4	2.4.1.18
CYORm	Q-cytochrome c oxidoreductase (complex III)	2 h[m] + 2 ficytc[m] + q8h2[m] -> 4 h[c] + 2 focytc[m] + q8[m]	Pg_S1906_2	Pg_S1906.2		Oxidative phosphorylation	0	0	1000	0	4	1.10.2.2
NADORm	NADH-coenzyme Q oxidoreductase (complex I)	h[m] + q8[m] + nadh[m] -> q8h2[m] + nad[m]	((Pg_S5440_8 and Pg_S8652_1 and Pg_S0590_21 and Pg_S1214_21 and Pg_S2121_8 and Pg_S1124_27 and Pg_S0536_64 and Pg_S2299_5 and Pg_S4399_20 and Pg_S7145_2 and Pg_S0978_30 and Pg_S0758_2 and Pg_S0978_33) or (Pg_S0015_10 or Pg_S0034_1 or Pg_S0093_13 or Pg_S0120_14 or Pg_S0134_6 or Pg_S0142_6 or Pg_S0195_8 or Pg_S0285_13 or Pg_S0390_3 or Pg_S0416_6 or Pg_S0469_4 or Pg_S0500_6 or Pg_S0500_7 or Pg_S0536…	Pg_S5440.8 Pg_S8652.1 Pg_S0590.21 Pg_S1214.21 Pg_S2121.8 Pg_S1124.27 Pg_S0536.64 Pg_S2299.5 Pg_S4399.20 Pg_S7145.2 Pg_S0978.30 Pg_S0758.2 Pg_S0978.33 Pg_S0015.10 Pg_S0034.1 Pg_S0093.13 Pg_S0120.14 Pg_S0134.6 Pg_S0142.6 Pg_S0195.8 Pg_S0285.13 Pg_S0390.3 Pg_S0416.6 Pg_S0469.4 Pg_S0500.6 Pg_S0500.7 Pg_S0536.64 Pg_S0590.21 Pg_S0605.18 Pg_S0664.29 Pg_S0664.10 Pg_S0758.2 Pg_S0856.8 Pg_S0978.33 Pg_S1062…		Oxidative phosphorylation	0	0	1000	0	4	1.6.5.3 and 1.6.99.3
PTOXs	Plastid terminal oxidase	4 h[s] + o2[s] + pqh2[u] -> 2 h2o[s] + 2 h[u] + pq[u]	Pg_S5598_1	Pg_S5598.1		Oxidative Phosphorylation	0	0	1000	0	4		Manually added reaction based on literature
NADOR1u	NAD(P)H-dehydrogenase (complex I-like)	h[u] + nadh[s] + pq[u] -> nad[s] + pqh2[u]	(Pg_S0015_10 or Pg_S0034_1 or Pg_S0093_13 or Pg_S0120_14 or Pg_S0134_6 or Pg_S0142_6 or Pg_S0195_8 or Pg_S0285_13 or Pg_S0390_3 or Pg_S0416_6 or Pg_S0469_4 or Pg_S0500_6 or Pg_S0500_7 or Pg_S0536_64 or Pg_S0590_21 or Pg_S0605_18 or Pg_S0664_29 or Pg_S0664_10 or Pg_S0758_2 or Pg_S0856_8 or Pg_S0978_33 or Pg_S1062_2 or Pg_S1104_19 or Pg_S1124_27 or Pg_S1185_25 or Pg_S1200_5 or Pg_S1212_4 or Pg_S122…	Pg_S0015.10 Pg_S0034.1 Pg_S0093.13 Pg_S0120.14 Pg_S0134.6 Pg_S0142.6 Pg_S0195.8 Pg_S0285.13 Pg_S0390.3 Pg_S0416.6 Pg_S0469.4 Pg_S0500.6 Pg_S0500.7 Pg_S0536.64 Pg_S0590.21 Pg_S0605.18 Pg_S0664.29 Pg_S0664.10 Pg_S0758.2 Pg_S0856.8 Pg_S0978.33 Pg_S1062.2 Pg_S1104.19 Pg_S1124.27 Pg_S1185.25 Pg_S1200.5 Pg_S1212.4 Pg_S1227.25 Pg_S1236.6 Pg_S1402.3 Pg_S1414.22 Pg_S1550.6 Pg_S1679.11 Pg_S1815.7 Pg_S1855.…		Oxidative Phosphorylation	0	0	1000	0	4	1.6.5.3
SUCDH1m	Succinate-Q oxidoreductase (complex II)	q8[m] + succ[m] -> q8h2[m] + fum[m]	((Pg_S1389_15) or (Pg_S0040_1 or Pg_S0170_11 or Pg_S0648_1 or Pg_S0897_60 or Pg_S0996_6 or Pg_S1166_5 or Pg_S1166_2 or Pg_S1166_4 or Pg_S1166_3 or Pg_S1174_2 or Pg_S1174_1 or Pg_S1199_13 or Pg_S1262_11 or Pg_S1389_15 or Pg_S1844_13 or Pg_S2096_4 or Pg_S2395_4 or Pg_S3329_1 or Pg_S3342_1 or Pg_S4549_17 or Pg_S4863_14 or Pg_S5690_9))	Pg_S1389.15 Pg_S0040.1 Pg_S0170.11 Pg_S0648.1 Pg_S0897.60 Pg_S0996.6 Pg_S1166.5 Pg_S1166.2 Pg_S1166.4 Pg_S1166.3 Pg_S1174.2 Pg_S1174.1 Pg_S1199.13 Pg_S1262.11 Pg_S1389.15 Pg_S1844.13 Pg_S2096.4 Pg_S2395.4 Pg_S3329.1 Pg_S3342.1 Pg_S4549.17 Pg_S4863.14 Pg_S5690.9		Citrate cycle	0	0	1000	0	4	1.3.5.1
BCTA3s	Branched-chain amino acid (ile-L) aminotransferase, plastidic	glu-L[s] + 3mop[s] <=> akg[s] + ile-L[s]	((Pg_S1475_2 or Pg_S0680_31 or Pg_S0199_3) or (Pg_S0199_3 or Pg_S0398_4))	Pg_S1475.2 Pg_S0680.31 Pg_S0199.3 Pg_S0199.3 Pg_S0398.4		Valine, leucine and isoleucine metabolism	1	-1000	1000	0	4	2.6.1.42
BCTA3m	Branched-chain amino acid (ile-L) aminotransferase, mitochondrial	glu-L[m] + 3mop[m] <=> akg[m] + ile-L[m]	(Pg_S0199_3 or Pg_S0398_4)	Pg_S0199.3 Pg_S0398.4		Valine, leucine and isoleucine metabolism	1	-1000	1000	0	4	2.6.1.42	Isoform added based on literature
DHFSm	dihydrofolate synthetase	glu-L[m] + atp[m] + dhpt[m] -> h[m] + pi[m] + adp[m] + dhf[m]	((Pg_S5541_5 or (Pg_S2033_15 or Pg_S5541_5))	Pg_S5541.5 Pg_S2033.15 Pg_S5541.5		Folates metabolism	0	0	1000	0	2	6.3.2.12	Gap-filling reaction
GACTs	Glutamate N-acetyltransferase	glu-L[s] + acorn[s] <=> orn[s] + acglu[s]	Pg_S5274_2	Pg_S5274.2		Arginine and proline metabolism	1	-1000	1000	0	3	2.3.1.35
AOTAs	Acetylornithine aminotransferase	glu-L[s] + acg5sa[s] <=> akg[s] + acorn[s]	((Pg_S0059_15) or (Pg_S0059_15 or Pg_S0488_7 or Pg_S0910_15 or Pg_S4067_3 or Pg_S4637_1))	Pg_S0059.15 Pg_S0059.15 Pg_S0488.7 Pg_S0910.15 Pg_S4067.3 Pg_S4637.1		Arginine and proline metabolism	1	-1000	1000	0	3	2.6.1.11
AODAAc	Acetylornithine deacetylase	h2o[c] + acorn[c] -> ac[c] + orn[c]	((Pg_S3899_1 or (Pg_S0479_1 or Pg_S3899_1 or Pg_S5282_1))	Pg_S3899.1 Pg_S0479.1 Pg_S3899.1 Pg_S5282.1		Arginine and proline metabolism	0	0	1000	0	3	3.5.1.16
OCTs	Ornithine carbamoyltransferase, plastidic	cbp[s] + orn[s] <=> h[s] + pi[s] + citr-L[s]	((Pg_S0298_2 or Pg_S2124_26) or (Pg_S2124_26 or Pg_S5466_6))	Pg_S0298.2 Pg_S2124.26 Pg_S2124.26 Pg_S5466.6		Arginine and proline metabolism	1	-1000	1000	0	4	2.1.3.3
OCTc	Ornithine carbamoyltransferase, cytosolic	orn[c] + cbp[c] <=> pi[c] + h[c] + citr-L[c]	(Pg_S2124_26 or Pg_S5466_6)	Pg_S2124.26 Pg_S5466.6		Arginine and proline metabolism	1	-1000	1000	0	4	2.1.3.3	Isoform added based on literature
ASADHs	Aspartate-semialdehyde dehydrogenase	h[s] + nadph[s] + 4pasp[s] -> pi[s] + nadp[s] + aspsa[s]	((Pg_S1145_13) or (Pg_S0288_33 or Pg_S1016_10 or Pg_S1145_13 or Pg_S1671_28))	Pg_S1145.13 Pg_S0288.33 Pg_S1016.10 Pg_S1145.13 Pg_S1671.28		Glycine, serine and threonine metabolism	0	0	1000	0	4	1.2.1.11
DHDPSs	dihydrodipicolinate synthase	pyr[s] + aspsa[s] -> h2o[s] + h[s] + 23dhdp[s]	(Pg_S3500_18)	Pg_S3500.18		Lysine metabolism	0	0	1000	0	4	4.3.3.7
G3PLs	Indole-3-glycerol-phosphate lyase	3ig3p[s] -> g3p[s] + indole[s]	(Pg_S0093_15 or Pg_S0154_1 or Pg_S0245_29 or Pg_S1740_23 or Pg_S2190_36 or Pg_S2299_7 or Pg_S2673_14 or Pg_S3418_1 or Pg_S3793_21 or Pg_S4692_12 or Pg_S5392_5)	Pg_S0093.15 Pg_S0154.1 Pg_S0245.29 Pg_S1740.23 Pg_S2190.36 Pg_S2299.7 Pg_S2673.14 Pg_S3418.1 Pg_S3793.21 Pg_S4692.12 Pg_S5392.5		Phenylalanine, tyrosine and tryptophan metabolism	0	0	1000	0	4	4.1.2.8
SKKs	shikimate-kinase	atp[s] + skm[s] -> h[s] + adp[s] + skm5p[s]	((Pg_S1176_4 or Pg_S8472_1 or Pg_S0930_33) or (Pg_S5461_7 or Pg_S8472_1))	Pg_S1176.4 Pg_S8472.1 Pg_S0930.33 Pg_S5461.7 Pg_S8472.1		Phenylalanine, tyrosine and tryptophan metabolism	0	0	1000	0	4	2.7.1.71
SKDHs	Shikimate 5-dehydrogenase	h[s] + nadph[s] + 3dhsk[s] -> nadp[s] + skm[s]	(Pg_S1214_31)	Pg_S1214.31		Phenylalanine, tyrosine and tryptophan metabolism	0	0	1000	0	4	1.1.1.25
SSs	Starch (bacterial glycogen) synthase	h2o[s] + 2 adpglc[s] -> 2 adp[s] + glucan[s]	((Pg_S3876_17 or Pg_S0652_8 or Pg_S5615_3) or (Pg_S0156_1 or Pg_S0277_31 or Pg_S0341_2 or Pg_S0434_9 or Pg_S0701_53 or Pg_S1059_20 or Pg_S1613_25 or Pg_S1751_5 or Pg_S2468_18 or Pg_S2798_9 or Pg_S3432_2 or Pg_S4503_7 or Pg_S5954_3 or Pg_S6185_9))	Pg_S3876.17 Pg_S0652.8 Pg_S5615.3 Pg_S0156.1 Pg_S0277.31 Pg_S0341.2 Pg_S0434.9 Pg_S0701.53 Pg_S1059.20 Pg_S1613.25 Pg_S1751.5 Pg_S2468.18 Pg_S2798.9 Pg_S3432.2 Pg_S4503.7 Pg_S5954.3 Pg_S6185.9		Starch and sucrose metabolism (Starch)	0	0	1000	0	4	2.4.1.21
DPRm	2-dehydropantoate 2-reductase	h[m] + nadph[m] + 2dhp[m] -> nadp[m] + pant-R[m]	Pg_S0096_2	Pg_S0096.2		Pantothenate and CoA metabolism	0	0	1000	0	4	1.1.1.169
PANTSc	pantothenate synthetase	atp[c] + ala-B[c] + pant-R[c] -> h[c] + ppi[c] + amp[c] + pnto-R[c]	((Pg_S2063_16 or Pg_S4251_11 or (Pg_S0232_34 or Pg_S1266_3 or Pg_S1266_2 or Pg_S1266_1 or Pg_S1410_15 or Pg_S1590_21 or Pg_S1894_25 or Pg_S2299_3 or Pg_S3173_10))	Pg_S2063.16 Pg_S4251.11 Pg_S0232.34 Pg_S1266.3 Pg_S1266.2 Pg_S1266.1 Pg_S1410.15 Pg_S1590.21 Pg_S1894.25 Pg_S2299.3 Pg_S3173.10		Pantothenate and CoA metabolism	0	0	1000	0	4	6.3.2.1
AGKc	Acetylglutamate kinase	atp[c] + acglu[c] -> adp[c] + acg5p[c]	((Pg_S6869_2) or (Pg_S6869_2 or Pg_S6947_2 or Pg_S7289_1))	Pg_S6869.2 Pg_S6869.2 Pg_S6947.2 Pg_S7289.1		Arginine and proline metabolism	0	0	1000	0	4	2.7.2.8
PRPNCOAHYDm	3-hydroxyacyl-CoA dehydrogenase	h2o[m] + prpncoa[m] -> 3hpcoa[m]	((Pg_S5512_5 or (Pg_S0109_6 or Pg_S0137_4 or Pg_S0164_5 or Pg_S0171_39 or Pg_S0326_15 or Pg_S0739_1 or Pg_S0981_1 or Pg_S1012_14 or Pg_S1675_4 or Pg_S1906_4 or Pg_S2025_4 or Pg_S2533_12 or Pg_S3047_5 or Pg_S3301_2 or Pg_S3645_8 or Pg_S3774_2 or Pg_S5578_1 or Pg_S5802_8 or Pg_S7647_1 or Pg_S8177_1))	Pg_S5512.5 Pg_S0109.6 Pg_S0137.4 Pg_S0164.5 Pg_S0171.39 Pg_S0326.15 Pg_S0739.1 Pg_S0981.1 Pg_S1012.14 Pg_S1675.4 Pg_S1906.4 Pg_S2025.4 Pg_S2533.12 Pg_S3047.5 Pg_S3301.2 Pg_S3645.8 Pg_S3774.2 Pg_S5578.1 Pg_S5802.8 Pg_S7647.1 Pg_S8177.1		Alanine, aspartate and glutamate metabolism	0	0	1000	0	4	4.2.1.17
XMPc	Xanthosine 5-phosphate phosphohydrolase	h2o[c] + xmp[c] -> pi[c] + xtsn[c]	(Pg_S1974_24 or Pg_S0785_15)	Pg_S1974.24 Pg_S0785.15		Purine metabolism	0	0	1000	0	4	3.1.3.5
DAPEPs	Diaminopimelate epimerase	26dap-LL[s] -> 26dap-M[s]	((Pg_S3077_2 or (Pg_S1085_8 or Pg_S3077_2))	Pg_S3077.2 Pg_S1085.8 Pg_S3077.2		Lysine metabolism	0	0	1000	0	4	5.1.1.7
G6PDHc	Glucose-6-phosphate 1-dehydrogenase, cytosolic	nadp[c] + g6p-B[c] -> h[c] + nadph[c] + 6pgl[c]	((Pg_S4549_10) or (Pg_S0110_11 or Pg_S0493_31 or Pg_S0550_2 or Pg_S0813_2 or Pg_S1556_7 or Pg_S1735_13 or Pg_S1957_18 or Pg_S3341_9 or Pg_S3529_6 or Pg_S4497_14 or Pg_S4549_10 or Pg_S6912_3))	Pg_S4549.10 Pg_S0110.11 Pg_S0493.31 Pg_S0550.2 Pg_S0813.2 Pg_S1556.7 Pg_S1735.13 Pg_S1957.18 Pg_S3341.9 Pg_S3529.6 Pg_S4497.14 Pg_S4549.10 Pg_S6912.3		Pentose Phosphate Pathway	0	0	1000	0	4	1.1.1.49
G6PDHs	Glucose-6-phosphate 1-dehydrogenase, plastidic	nadp[s] + g6p-B[s] -> h[s] + nadph[s] + 6pgl[s]	((Pg_S6912_3) or (Pg_S0110_11 or Pg_S0493_31 or Pg_S0550_2 or Pg_S0813_2 or Pg_S1556_7 or Pg_S1735_13 or Pg_S1957_18 or Pg_S3341_9 or Pg_S3529_6 or Pg_S4497_14 or Pg_S4549_10 or Pg_S6912_3))	Pg_S6912.3 Pg_S0110.11 Pg_S0493.31 Pg_S0550.2 Pg_S0813.2 Pg_S1556.7 Pg_S1735.13 Pg_S1957.18 Pg_S3341.9 Pg_S3529.6 Pg_S4497.14 Pg_S4549.10 Pg_S6912.3		Pentose Phosphate Pathway	0	0	1000	0	4	1.1.1.49
CELLBGc	cellobiose beta-glucosidase	h2o[c] + cellb[c] -> 2 glc-B[c]	(Pg_S4720_1 or Pg_S3583_5 or Pg_S0277_6 or Pg_S0403_64)	Pg_S4720.1 Pg_S3583.5 Pg_S0277.6 Pg_S0403.64		Starch and sucrose metabolism (Cellulose)	0	0	1000	0	4	3.2.1.21
CELLc	cellulase	cellulose[c] -> cellb[c]	(Pg_S3597_4 or Pg_S1027_1 or Pg_S0090_10 or Pg_S4468_25 or Pg_S8121_2 or Pg_S1671_47 or Pg_S6649_4 or Pg_S0144_20 or Pg_S7932_1)	Pg_S3597.4 Pg_S1027.1 Pg_S0090.10 Pg_S4468.25 Pg_S8121.2 Pg_S1671.47 Pg_S6649.4 Pg_S0144.20 Pg_S7932.1		Starch and sucrose metabolism (Cellulose)	0	0	1000	0	4	3.2.1.4
CELLSc	Cellulose synthase (UDP-forming)	2 udpg[c] + h2o[c] -> cellulose[c] + 2 udp[c]	((Pg_S1176_20) or (Pg_S0001_1 or Pg_S0012_16 or Pg_S0012_17 or Pg_S0089_5 or Pg_S0187_11 or Pg_S0263_34 or Pg_S0346_3 or Pg_S0426_4 or Pg_S0426_3 or Pg_S0426_11 or Pg_S0429_6 or Pg_S0479_4 or Pg_S0481_4 or Pg_S0481_3 or Pg_S0575_39 or Pg_S0590_1 or Pg_S0633_8 or Pg_S0684_12 or Pg_S0753_55 or Pg_S0836_2 or Pg_S0872_13 or Pg_S0922_2 or Pg_S0934_1 or Pg_S1035_9 or Pg_S1038_18 or Pg_S1066_12 or Pg_S1…	Pg_S1176.20 Pg_S0001.1 Pg_S0012.16 Pg_S0012.17 Pg_S0089.5 Pg_S0187.11 Pg_S0263.34 Pg_S0346.3 Pg_S0426.4 Pg_S0426.3 Pg_S0426.11 Pg_S0429.6 Pg_S0479.4 Pg_S0481.4 Pg_S0481.3 Pg_S0575.39 Pg_S0590.1 Pg_S0633.8 Pg_S0684.12 Pg_S0753.55 Pg_S0836.2 Pg_S0872.13 Pg_S0922.2 Pg_S0934.1 Pg_S1035.9 Pg_S1038.18 Pg_S1066.12 Pg_S1185.11 Pg_S1189.4 Pg_S1344.1 Pg_S1344.2 Pg_S1621.11 Pg_S1700.3 Pg_S1770.10 Pg_S1847.6…		Starch and sucrose metabolism (Cellulose)	0	0	1000	0	4	2.4.1.12
HDHs	Histidinol dehydrogenase	nad[s] + histd[s] -> 2 h[s] + nadh[s] + histda[s]	((Pg_S2929_20 or (Pg_S2929_20 or Pg_S7119_2 or Pg_S7119_1))	Pg_S2929.20 Pg_S2929.20 Pg_S7119.2 Pg_S7119.1		Histidine metabolism	0	0	1000	0	4
HDAHs	Histidinal dehydrogenase	h2o[s] + nad[s] + histda[s] -> 2 h[s] + nadh[s] + his-L[s]	Pg_S2929_20	Pg_S2929.20		Histidine metabolism	0	0	1000	0	4	1.1.1.23
HPs	Histidinol-phosphatase	h2o[s] + hisp[s] -> pi[s] + histd[s]	(Pg_S3109_13)	Pg_S3109.13		Histidine metabolism	0	0	1000	0	2	3.1.3.15	Gap-filling reaction
PNTKc	Pantothenate kinase	atp[c] + pnto-R[c] -> adp[c] + h[c] + 4ppan[c]	((Pg_S1894_25 or Pg_S3658_9)or (Pg_S0232_34 or Pg_S1266_3 or Pg_S1266_2 or Pg_S1266_1 or Pg_S1410_15 or Pg_S1590_21 or Pg_S1894_25 or Pg_S2299_3 or Pg_S3173_10))	Pg_S1894.25 Pg_S3658.9 Pg_S0232.34 Pg_S1266.3 Pg_S1266.2 Pg_S1266.1 Pg_S1410.15 Pg_S1590.21 Pg_S1894.25 Pg_S2299.3 Pg_S3173.10		Pantothenate and CoA metabolism	0	0	1000	0	4	2.7.1.33
PTPATic	Pantetheine-phosphate adenylyltransferase	atp[c] + h[c] + pan4p[c] -> ppi[c] + dpcoa[c]	(Pg_S2059_3 or Pg_S7271_5)	Pg_S2059.3 Pg_S7271.5		Pantothenate and CoA metabolism	0	0	1000	0	4	2.7.7.3
KARAm	Ketol-acid reductoisomerase, mitochondrial	h[m] + alac-S[m] + nadph[m] -> nadp[m] + 23dhmb[m]				Pantothenate and CoA metabolism	0	0	1000	0	4	1.1.1.86	Isoform added based on literature
KARAs	Ketol-acid reductoisomerase, plastidic	h[s] + alac-S[s] + nadph[s] -> nadp[s] + 23dhmb[s]	((Pg_S2148_3) or (Pg_S0077_38 or Pg_S2148_3 or Pg_S3363_6 or Pg_S6970_4))	Pg_S2148.3 Pg_S0077.38 Pg_S2148.3 Pg_S3363.6 Pg_S6970.4		Pantothenate and CoA metabolism	0	0	1000	0	4	1.1.1.86
DHPSm	Dihydropteroate synthase	2ahhmd[m] + 4abz[m] -> ppi[m] + dhpt[m]	((Pg_S2749_9 or (Pg_S2162_37 or Pg_S3862_18))	Pg_S2749.9 Pg_S2162.37 Pg_S3862.18		Folates metabolism	0	0	1000	0	4	2.5.1.15
DHQSs	3-dehydroquinate synthase	2dda7p[s] -> pi[s] + 3dhq[s]	((Pg_S0981_22 or (Pg_S0981_22 or Pg_S1838_1))	Pg_S0981.22 Pg_S0981.22 Pg_S1838.1		Phenylalanine, tyrosine and tryptophan metabolism	0	0	1000	0	4	4.2.3.4
DQDHs	3-dehydroquinate dehydratase	3dhq[s] -> h2o[s] + 3dhsk[s]	((Pg_S1214_31) or (Pg_S0333_5 or Pg_S1214_31 or Pg_S2018_1 or Pg_S2641_8 or Pg_S3759_6 or Pg_S3888_2 or Pg_S4155_11 or Pg_S4420_13))	Pg_S1214.31 Pg_S0333.5 Pg_S1214.31 Pg_S2018.1 Pg_S2641.8 Pg_S3759.6 Pg_S3888.2 Pg_S4155.11 Pg_S4420.13		Phenylalanine, tyrosine and tryptophan metabolism	0	0	1000	0	4	4.2.1.10
3HPCOAHYDc	3-hydroxyisobutyryl-CoA hydrolase	h2o[c] + 3hpcoa[c] -> h[c] + coa[c] + 3hpp[c]	Pg_S1957_32	Pg_S1957.32		Alanine, aspartate and glutamate metabolism	0	0	1000	0	4	3.1.2.4
AOOAs	Histidinol-phosphate aminotransferase	akg[s] + hisp[s] <=> glu-L[s] + imacp[s]	((Pg_S1769_27 or Pg_S5257_3 or Pg_S6429_3 or Pg_S4375_7 or Pg_S0905_45 or Pg_S5167_4 or Pg_S1867_1 or Pg_S7039_4 or Pg_S1038_28 or Pg_S4591_2) or (Pg_S0906_2 or Pg_S1583_2 or Pg_S3276_8 or Pg_S4149_9 or Pg_S4722_1))	Pg_S1769.27 Pg_S5257.3 Pg_S6429.3 Pg_S4375.7 Pg_S0905.45 Pg_S5167.4 Pg_S1867.1 Pg_S7039.4 Pg_S1038.28 Pg_S4591.2 Pg_S0906.2 Pg_S1583.2 Pg_S3276.8 Pg_S4149.9 Pg_S4722.1		Histidine metabolism	1	-1000	1000	0	4	2.6.1.9
PPCDCc	Phosphopantothenoylcysteine decarboxylase	h[c] + 4ppcys[c] -> co2[c] + pan4p[c]	((Pg_S8440_2 or (Pg_S0637_21 or Pg_S1059_28 or Pg_S1335_1 or Pg_S8440_2))	Pg_S8440.2 Pg_S0637.21 Pg_S1059.28 Pg_S1335.1 Pg_S8440.2		Pantothenate and CoA metabolism	0	0	1000	0	4	4.1.1.36
G5DHc	Glutamate-5-semialdehyde dehydrogenase, cytosolic	h[c] + nadph[c] + glu5p[c] -> pi[c] + nadp[c] + glu5sa[c]	(Pg_S2022_12)	Pg_S2022.12		Arginine and proline metabolism	0	0	1000	0	4	1.2.1.41
G5DHs	Glutamate-5-semialdehyde dehydrogenase, plastidic	h[s] + nadph[s] + glu5p[s] -> pi[s] + nadp[s] + glu5sa[s]				Arginine and proline metabolism	0	0	1000	0	4	1.2.1.41	Isoform added based on literature
GSCc	Proline biosynthesis; spontaneous reaction, cytosolic	glu5sa[c] <=> h[c] + h2o[c] + 1pyr5c[c]				Arginine and proline metabolism	1	-1000	1000	0	4	spontaneous
AGGPRc	N-acetyl-gamma-glutamyl-phosphate reductase	h[c] + nadph[c] + acg5p[c] -> pi[c] + nadp[c] + acg5sa[c]	(Pg_S4644_16)	Pg_S4644.16		Arginine and proline metabolism	0	0	1000	0	4	1.2.1.38
IGPDs	Imidazoleglycerol-phosphate dehydratase	eig3p[s] -> h2o[s] + imacp[s]	((Pg_S2784_17 or (Pg_S1698_8))	Pg_S2784.17 Pg_S1698.8		Histidine metabolism	0	0	1000	0	4	4.2.1.19
PSCITs	3-phosphoshikimate 1-carboxyvinyltransferase	pep[s] + skm5p[s] -> pi[s] + 3psme[s]	((Pg_S0102_5 or (Pg_S0102_5 or Pg_S1617_19 or Pg_S1692_19 or Pg_S2369_28))	Pg_S0102.5 Pg_S0102.5 Pg_S1617.19 Pg_S1692.19 Pg_S2369.28		Phenylalanine, tyrosine and tryptophan metabolism	0	0	1000	0	4	2.5.1.19
HPPKm	2-amino-4-hydroxy-6-hydroxymethyldihydropteridine pyrophosphokinase	atp[m] + 2ahhmp[m] -> amp[m] + 2ahhmd[m]	(Pg_S2162_37)	Pg_S2162.37		Folates metabolism	0	0	1000	0	4	2.7.6.3
PYAM5POc	Pyridoxamine-phosphate oxidase	h2o[c] + o2[c] + pyam5p[c] -> nh4[c] + h2o2[c] + pydx5p[c]	((Pg_S2944_1) or (Pg_S0485_2 or Pg_S2944_1 or Pg_S7320_4))	Pg_S2944.1 Pg_S0485.2 Pg_S2944.1 Pg_S7320.4		Other Vitamins Metabolism (B6)	0	0	1000	0	4	1.4.3.5
PDX5POic	Pyridoxine 5-phosphate:oxygen oxidoreductase	o2[c] + pdx5p[c] -> h2o2[c] + pydx5p[c]	(Pg_S2944_1)	Pg_S2944.1		Other Vitamins Metabolism (B6)	0	0	1000	0	4	1.4.3.5
PYDXNOc	Pyridoxine:oxygen oxidoreductase (deaminating)	o2[c] + pydxn[c] -> h2o2[c] + pydx[c]	(Pg_S2944_1)	Pg_S2944.1		Other Vitamins Metabolism (B6)	0	0	1000	0	4	1.4.3.5
PYDXOc	Pyridoxamine:oxygen oxidoreductase (deaminating)	h2o[c] + o2[c] + pydam[c] -> nh4[c] + h2o2[c] + pydx[c]	(Pg_S2944_1)	Pg_S2944.1		Other Vitamins Metabolism (B6)	0	0	1000	0	4	1.4.3.5
PYDXNKc	pyridoxine 5-phosphotransferase	atp[c] + pydxn[c] -> adp[c] + h[c] + pdx5p[c]	Pg_S2991_16	Pg_S2991.16		Other Vitamins Metabolism (B6)	0	0	1000	0	4	2.7.1.35
PYDAMKc	pyridoxal 5-phosphotransferase	atp[c] + pydam[c] -> adp[c] + h[c] + pyam5p[c]	((Pg_S2991_16 or (Pg_S1306_8 or Pg_S2991_16))	Pg_S2991.16 Pg_S1306.8 Pg_S2991.16		Other Vitamins Metabolism (B6)	0	0	1000	0	4	2.7.1.35
PYDXKc	Pyridoxal kinase	atp[c] + pydx[c] -> adp[c] + h[c] + pydx5p[c]	Pg_S2991_16	Pg_S2991.16		Other Vitamins Metabolism (B6)	0	0	1000	0	4	2.7.1.35
DHNPTAc	Dihydroneopterin aldolase	dhnpt[c] -> gcald[c] + 2ahhmp[c]	(Pg_S0339_7 or Pg_S1296_30)	Pg_S0339.7 Pg_S1296.30		Folates metabolism	0	0	1000	0	4	4.1.2.25
IGPSs	indole-3-glycerol-phosphate synthase	h[s] + 2cpr5p[s] -> h2o[s] + co2[s] + 3ig3p[s]	(Pg_S1624_4 or Pg_S2194_2 or Pg_S2317_22 or Pg_S4517_6 or Pg_S6240_2)	Pg_S1624.4 Pg_S2194.2 Pg_S2317.22 Pg_S4517.6 Pg_S6240.2		Phenylalanine, tyrosine and tryptophan metabolism	0	0	1000	0	4	4.1.1.48
PRAIs	Phosphoribosylanthranilate isomerase	pran[s] -> 2cpr5p[s]	(Pg_S2618_3 or Pg_S6268_2)	Pg_S2618.3 Pg_S6268.2		Phenylalanine, tyrosine and tryptophan metabolism	0	0	1000	0	4	5.3.1.24
IMDHTs	3-isopropylMalate dehydratase	3c3hmp[s] <=> 3c2hmp[s]	(Pg_S4326_5 or Pg_S1195_30)	Pg_S4326.5 Pg_S1195.30		Valine, leucine and isoleucine metabolism	1	-1000	1000	0	4	4.2.1.33
PRADPs	Phosphoribosyl-ATP pyrophosphatase	h2o[s] + prbatp[s] -> ppi[s] + h[s] + prbamp[s]	Pg_S0294_19	Pg_S0294.19		Histidine metabolism	0	0	1000	0	4	3.6.1.31
PRACHs	Phosphoribosyl-AMP cyclohydrolase	h2o[s] + prbamp[s] -> prfp[s]	((Pg_S0294_19 or (Pg_S6041_3))	Pg_S0294.19 Pg_S6041.3		Histidine metabolism	0	0	1000	0	4	3.5.4.19
PPRGLs	Phosphoribosylamine--glycine ligase	atp[s] + gly[s] + pram[s] -> h[s] + pi[s] + adp[s] + gar[s]	(Pg_S4217_4)	Pg_S4217.4		Purine metabolism	0	0	1000	0	4	6.3.4.13
PSATs	Phosphoserine aminotransferase	glu-L[s] + 3php[s] -> akg[s] + pser-L[s]	((Pg_S2929_10 or (Pg_S7119_3))	Pg_S2929.10 Pg_S7119.3		Glycine, serine and threonine metabolism	0	0	1000	0	4	2.6.1.52
DHPRs	Dihydrodipicolinate reductase	h[s] + nadh[s] + 23dhdp[s] -> h2o[s] + nad[s] + thdp[s]	(Pg_S0374_4)	Pg_S0374.4		Lysine metabolism	0	0	1000	0	4	1.17.1.8
DHPRys	Dihydrodipicolinate reductase	h[s] + nadph[s] + 23dhdp[s] -> h2o[s] + nadp[s] + thdp[s]	(Pg_S0374_4)	Pg_S0374.4		Lysine metabolism	0	0	1000	0	4	1.17.1.8
DXPSs	1-deoxy-D-xylulose-5-phosphate synthase	h[s] + pyr[s] + g3p[s] -> co2[s] + dxyl5p[s]	((Pg_S2533_15 or Pg_S1214_23) or (Pg_S0859_7 or Pg_S1214_23 or Pg_S1675_7 or Pg_S1908_21 or Pg_S2229_10 or Pg_S2533_15 or Pg_S2641_5 or Pg_S2693_19 or Pg_S3759_10 or Pg_S4022_11 or Pg_S4696_2 or Pg_S5599_2 or Pg_S6264_1 or Pg_S7152_2 or Pg_S7152_3))	Pg_S2533.15 Pg_S1214.23 Pg_S0859.7 Pg_S1214.23 Pg_S1675.7 Pg_S1908.21 Pg_S2229.10 Pg_S2533.15 Pg_S2641.5 Pg_S2693.19 Pg_S3759.10 Pg_S4022.11 Pg_S4696.2 Pg_S5599.2 Pg_S6264.1 Pg_S7152.2 Pg_S7152.3		Other Vitamins Metabolism (Thiamine)	0	0	1000	0	4	2.2.1.7
TMPPPs	Thiamine-phosphate pyrophosphorylase	h[s] + 2mahmp[s] + 4mpetz[s] -> ppi[s] + thmmp[s]	((Pg_S2568_14 or (Pg_S0781_2 or Pg_S1514_12))	Pg_S2568.14 Pg_S0781.2 Pg_S1514.12		Other Vitamins Metabolism (Thiamine)	0	0	1000	0	4	2.5.1.3
HMPKs	Hydroxymethylpyrimidine kinase	atp[s] + 4ahmmp[s] -> h[s] + adp[s] + 4ampm[s]	((Pg_S2568_14 or (Pg_S0009_10 or Pg_S0864_5 or Pg_S1126_1 or Pg_S1897_1 or Pg_S2568_14 or Pg_S3200_3 or Pg_S3747_21))	Pg_S2568.14 Pg_S0009.10 Pg_S0864.5 Pg_S1126.1 Pg_S1897.1 Pg_S2568.14 Pg_S3200.3 Pg_S3747.21		Other Vitamins Metabolism (Thiamine)	0	0	1000	0	4	2.7.1.49
THMKs	Thiamine kinase	atp[s] + thm[s] -> h[s] + adp[s] + thmmp[s]				Other Vitamins Metabolism (Thiamine)	0	0	1000	0	1	2.7.1.89
PMPKs	Phosphomethylpyrimidine kinase	atp[s] + 4ampm[s] -> adp[s] + 2mahmp[s]	Pg_S2568_14	Pg_S2568.14		Other Vitamins Metabolism (Thiamine)	0	0	1000	0	4	2.7.4.7
THICs	thiamine biosynthesis protein (ThiC)	2 h2o[s] + air[s] -> 7 h[s] + pi[s] + 2 co2[s] + 4ahmmp[s]	Pg_S5743_6	Pg_S5743.6		Other Vitamins Metabolism (Thiamine)	0	0	1000	0	4
THZPSN3s	thiazole phosphate synthesis	h[s] + atp[s] + nadph[s] + dxyl5p[s] + dhgly[s] + iscssh[s] -> 2 h2o[s] + ppi[s] + co2[s] + nadp[s] + amp[s] + 4mpetz[s] + iscs[s]				Other Vitamins Metabolism (Thiamine)	0	0	1000	0	1		Gap-filling reaction
THMPs	thiamin phosphatase	h2o[s] + thmmp[s] -> pi[s] + thm[s]				Other Vitamins Metabolism (Thiamine)	0	0	1000	0	1	3.6.1.-	Gap-filling reaction
TMDPKc	Thiamine pyrophosphokinase	atp[c] + thm[c] -> amp[c] + thmpp[c]	((Pg_S6130_4) or (Pg_S0392_2 or Pg_S0403_53 or Pg_S1459_21 or Pg_S3309_4 or Pg_S5040_8 or Pg_S5625_2 or Pg_S6130_4))	Pg_S6130.4 Pg_S0392.2 Pg_S0403.53 Pg_S1459.21 Pg_S3309.4 Pg_S5040.8 Pg_S5625.2 Pg_S6130.4		Other Vitamins Metabolism (Thiamine)	0	0	1000	0	4	2.7.6.2
PRFGCLs	phosphoribosylformylglycinamidine cyclo-ligase	atp[s] + fpram[s] -> h[s] + pi[s] + adp[s] + air[s]	((Pg_S1632_28 or (Pg_S0426_22 or Pg_S0663_4 or Pg_S0850_1 or Pg_S0883_7 or Pg_S1632_28 or Pg_S1713_17 or Pg_S1810_4 or Pg_S5414_3))	Pg_S1632.28 Pg_S0426.22 Pg_S0663.4 Pg_S0850.1 Pg_S0883.7 Pg_S1632.28 Pg_S1713.17 Pg_S1810.4 Pg_S5414.3		Purine metabolism	0	0	1000	0	4	6.3.3.1
PRAICs	Phosphoribosylaminoimidazole carboxylase	co2[s] + air[s] <=> 2 h[s] + 5aizc[s]	((Pg_S2266_5 or (Pg_S2543_21 or Pg_S4792_10 or Pg_S4886_1 or Pg_S0116_5))	Pg_S2266.5 Pg_S2543.21 Pg_S4792.10 Pg_S4886.1 Pg_S0116.5		Purine metabolism	1	-1000	1000	0	4	4.1.1.21
PPNCL2c	Phosphopantothenate--cysteine ligase	cys-L[c] + ctp[c] + 4ppan[c] -> h[c] + ppi[c] + cmp[c] + 4ppcys[c]	(Pg_S0674_2 or Pg_S8670_1)	Pg_S0674.2 Pg_S8670.1		Pantothenate and CoA metabolism	0	0	1000	0	4	6.3.2.5
FPGFTs	Phosphoribosylglycinamide formyltransferase	10fthf[s] + gar[s] <=> h[s] + thf[s] + fgam[s]	((Pg_S2676_6) or (Pg_S0022_11 or Pg_S2676_6))	Pg_S2676.6 Pg_S0022.11 Pg_S2676.6		Purine metabolism	1	-1000	1000	0	4	2.1.2.2
FGFTs	N2-Formyl-N1-(5-phospho-D-ribosyl)glycinamide formyltransferase, chloroplast	3 h[s] + thf[s] + fgam[s] -> h2o[s] + methf[s] + gar[s]	(Pg_S2676_6)	Pg_S2676.6		Purine metabolism	0	0	1000	0	4	2.1.2.2
IMDHs	3-isopropylMalate dehydrogenase	nad[s] + 3c2hmp[s] -> h[s] + nadh[s] + 3c4mop[s]	((Pg_S1450_27 or (Pg_S0059_14 or Pg_S0488_8 or Pg_S0523_8 or Pg_S1450_27 or Pg_S2235_3 or Pg_S4359_2 or Pg_S6049_2 or Pg_S6920_1 or Pg_S0824_10 or Pg_S1402_4 or Pg_S2003_24 or Pg_S2284_1 or Pg_S3113_3 or Pg_S5429_3))	Pg_S1450.27 Pg_S0059.14 Pg_S0488.8 Pg_S0523.8 Pg_S1450.27 Pg_S2235.3 Pg_S4359.2 Pg_S6049.2 Pg_S6920.1 Pg_S0824.10 Pg_S1402.4 Pg_S2003.24 Pg_S2284.1 Pg_S3113.3 Pg_S5429.3		Valine, leucine and isoleucine metabolism	0	0	1000	0	4	1.1.1.85
MOD(4mop)	3-methyl-2-oxobutanoate dehydrogenase, 4-Methyl-2-oxopentanoate transforming	h[m] + thmpp[m] + 4mop[m] -> co2[m] + 3mhtpp[m]	(Pg_S1073_15 and Pg_S6733_5)	Pg_S1073.15 Pg_S6733.5		Valine, leucine and isoleucine metabolism	0	0	1000	0	4	1.2.4.4
MOD(3mhtpp)	3-methyl-2-oxobutanoate dehydrogenase, 3-Methyl-1-hydroxybutyl-ThPP transforming	lpam[m] + 3mhtpp[m] -> thmpp[m] + 3mbdhl[m]	(Pg_S1073_15 and Pg_S6733_5)	Pg_S1073.15 Pg_S6733.5		Valine, leucine and isoleucine metabolism	0	0	1000	0	4	1.2.4.4
DHRT(ivcoa)	dihydrolipoyllysine-residue (2-methylpropanoyl)transferase, Isovaleryl-CoA forming	coa[m] + 3mbdhl[m] -> dhlam[m] + ivcoa[m]	Pg_S3664_22	Pg_S3664.22		Valine, leucine and isoleucine metabolism	0	0	1000	0	4	2.3.1.168
IVCDHm	Isovaleryl-CoA dehydrogenase	fad[m] + ivcoa[m] -> fadh2[m] + 3mb2coa[m]	((Pg_S3664_6 or (Pg_S0408_9))	Pg_S3664.6 Pg_S0408.9		Valine, leucine and isoleucine metabolism	0	0	1000	0	4	1.3.8.4
MCTCm	Methylcrotonyl-CoA carboxylase	atp[m] + hco3[m] + 3mb2coa[m] -> h[m] + pi[m] + adp[m] + 3mgcoa[m]	(Pg_S0609_8 or Pg_S1106_38 or Pg_S2950_6 or Pg_S2973_15 or Pg_S6395_4)	Pg_S0609.8 Pg_S1106.38 Pg_S2950.6 Pg_S2973.15 Pg_S6395.4		Valine, leucine and isoleucine metabolism	0	0	1000	0	4	6.4.1.4
MGCm	Methylglutaconyl-CoA hydratase	hmgcoa[m] <=> h2o[m] + 3mgcoa[m]	(Pg_S0384_37 or Pg_S1714_1)	Pg_S0384.37 Pg_S1714.1		Valine, leucine and isoleucine metabolism	1	-1000	1000	0	4	4.2.1.18
HMGLm	Hydroxymethylglutaryl-CoA lyase	hmgcoa[m] -> accoa[m] + acac[m]	((Pg_S3133_1) or (Pg_S2416_20 or Pg_S3133_1 or Pg_S4112_2 or Pg_S6070_1))	Pg_S3133.1 Pg_S2416.20 Pg_S3133.1 Pg_S4112.2 Pg_S6070.1		Valine, leucine and isoleucine metabolism	0	0	1000	0	4	4.1.3.4
PPCOAOc	Propanoyl-CoA:(acceptor) 2,3-oxidoreductase	fad[m] + ppcoa[m] -> fadh2[m] + prpncoa[m]	Pg_S3664_6	Pg_S3664.6		Alanine, aspartate and glutamate metabolism	0	0	1000	0	4	1.3.8.7
FPGFTm	Phosphoribosylglycinamide formyltransferase	10fthf[m] + gar[m] <=> h[m] + thf[m] + fgam[m]	((Pg_S2676_6) or (Pg_S0022_11 or Pg_S2676_6))	Pg_S2676.6 Pg_S0022.11 Pg_S2676.6		Purine metabolism	1	-1000	1000	0	2	2.1.2.2
FGFTm	N2-Formyl-N1-(5-phospho-D-ribosyl)glycinamide formyltransferase, mitochondria	3 h[m] + thf[m] + fgam[m] -> h2o[m] + methf[m] + gar[m]	(Pg_S2676_6)	Pg_S2676.6		Purine metabolism	0	0	1000	0	2	2.1.2.2
PRFGSs	phosphoribosylformylglycinamidine synthetase	h2o[s] + gln-L[s] + atp[s] + fgam[s] -> h[s] + pi[s] + glu-L[s] + adp[s] + fpram[s]	((Pg_S2486_9) or (Pg_S0192_38 or Pg_S0563_5 or Pg_S0953_22 or Pg_S1712_6 or Pg_S2486_9 or Pg_S2668_12 or Pg_S2738_1 or Pg_S3183_1 or Pg_S4114_6 or Pg_S4952_6 or Pg_S5093_4))	Pg_S2486.9 Pg_S0192.38 Pg_S0563.5 Pg_S0953.22 Pg_S1712.6 Pg_S2486.9 Pg_S2668.12 Pg_S2738.1 Pg_S3183.1 Pg_S4114.6 Pg_S4952.6 Pg_S5093.4		Purine metabolism	0	0	1000	0	4	6.3.5.3
IMGPSs	Imidazole glycerol phosphate synthase	gln-L[s] + prlp[s] -> h[s] + glu-L[s] + eig3p[s] + aicar[s]	((Pg_S2267_2) or (Pg_S2267_2 or Pg_S2658_2))	Pg_S2267.2 Pg_S2267.2 Pg_S2658.2		Histidine metabolism	0	0	1000	0	4	2.4.2.-
AIALs	Adenylosuccinate lyase	25aics[s] <=> fum[s] + aicar[s]	((Pg_S0795_16 or Pg_S4189_4 or Pg_S4342_26) or (Pg_S0008_34 or Pg_S1067_36 or Pg_S3527_1 or Pg_S4189_4 or Pg_S4616_17))	Pg_S0795.16 Pg_S4189.4 Pg_S4342.26 Pg_S0008.34 Pg_S1067.36 Pg_S3527.1 Pg_S4189.4 Pg_S4616.17		Purine metabolism	1	-1000	1000	0	4	4.3.2.2
FPAIFs	Phosphoribosylaminoimidazolecarboxamide formyltransferase	10fthf[s] + aicar[s] <=> thf[s] + fprica[s]	Pg_S1319_13	Pg_S1319.13		Purine metabolism	1	-1000	1000	0	4	2.1.2.3
PRAISs	Phosphoribosylaminoimidazole-succinocarboxamide synthetase	atp[s] + asp-L[s] + 5aizc[s] -> h[s] + pi[s] + adp[s] + 25aics[s]	(Pg_S0134_12 or Pg_S3557_1)	Pg_S0134.12 Pg_S3557.1		Purine metabolism	0	0	1000	0	4	6.3.2.6
DNMPPAc	Dihydroneopterin monophosphate dephosphorylase	h2o[c] + dhpmp[c] -> pi[c] + dhnpt[c]	Pg_S0781_1	Pg_S0781.1		Folates metabolism	0	0	1000	0	4	3.6.1.-
DNTPPAc	dihydroneopterin triphosphate diphosphatase	h2o[c] + ahdt[c] -> ppi[c] + dhpmp[c]	Pg_S0781_1	Pg_S0781.1		Folates metabolism	0	0	1000	0	4	3.6.1.-
PFKc	6-phosphofructokinase, cytosolic	atp[c] + f6p-B[c] -> adp[c] + h[c] + fdp-B[c]	((Pg_S0516_35 or Pg_S3002_14 or Pg_S6072_7) or (Pg_S0118_10 or Pg_S0247_1 or Pg_S0266_62 or Pg_S0471_1 or Pg_S0516_35 or Pg_S0558_13 or Pg_S0831_5 or Pg_S0978_12 or Pg_S1286_34 or Pg_S1286_35 or Pg_S1710_3 or Pg_S1754_1 or Pg_S1940_21 or Pg_S1940_20 or Pg_S1940_19 or Pg_S2056_1 or Pg_S2138_15 or Pg_S2412_5 or Pg_S2473_31 or Pg_S2477_2 or Pg_S2793_8 or Pg_S3002_14 or Pg_S3261_1 or Pg_S3543_7 or Pg…	Pg_S0516.35 Pg_S3002.14 Pg_S6072.7 Pg_S0118.10 Pg_S0247.1 Pg_S0266.62 Pg_S0471.1 Pg_S0516.35 Pg_S0558.13 Pg_S0831.5 Pg_S0978.12 Pg_S1286.34 Pg_S1286.35 Pg_S1710.3 Pg_S1754.1 Pg_S1940.21 Pg_S1940.20 Pg_S1940.19 Pg_S2056.1 Pg_S2138.15 Pg_S2412.5 Pg_S2473.31 Pg_S2477.2 Pg_S2793.8 Pg_S3002.14 Pg_S3261.1 Pg_S3543.7 Pg_S3670.12 Pg_S4072.1 Pg_S4405.9 Pg_S4637.7 Pg_S4771.11 Pg_S6072.7 Pg_S6436.3 Pg_S6469…		Glycolysis/Gluconeogensis	0	0	1000	0	4	2.7.1.11
PFKs	6-phosphofructokinase, plastidic	atp[s] + f6p-B[s] -> h[s] + adp[s] + fdp-B[s]	(Pg_S0093_2 or Pg_S0118_10 or Pg_S0247_1 or Pg_S0266_62 or Pg_S0471_1 or Pg_S0516_35 or Pg_S0558_13 or Pg_S0831_5 or Pg_S0978_12 or Pg_S1286_35 or Pg_S1710_3 or Pg_S1754_1 or Pg_S1847_15 or Pg_S1940_21 or Pg_S1940_20 or Pg_S1940_19 or Pg_S2056_1 or Pg_S2138_15 or Pg_S2412_5 or Pg_S2473_31 or Pg_S2793_8 or Pg_S3002_14 or Pg_S3261_1 or Pg_S3543_7 or Pg_S3670_12 or Pg_S4072_1 or Pg_S4405_9 or Pg_S46…	(Pg_S0093.2 or Pg_S0118.10 or Pg_S0247.1 or Pg_S0266.62 or Pg_S0471.1 or Pg_S0516.35 or Pg_S0558.13 or Pg_S0831.5 or Pg_S0978.12 or Pg_S1286.35 or Pg_S1710.3 or Pg_S1754.1 or Pg_S1847.15 or Pg_S1940.21 or Pg_S1940.20 or Pg_S1940.19 or Pg_S2056.1 or Pg_S2138.15 or Pg_S2412.5 or Pg_S2473.31 or Pg_S2793.8 or Pg_S3002.14 or Pg_S3261.1 or Pg_S3543.7 or Pg_S3670.12 or Pg_S4072.1 or Pg_S4405.9 or Pg_S46…		Glycolysis/Gluconeogensis	0	0	1000	0	4	2.7.1.11
KARA2is	Ketol-acid reductoisomerase	h[s] + nadph[s] + 2ahbut[s] -> nadp[s] + 23dhmp[s]	(Pg_S2148_3)	Pg_S2148.3		Valine, leucine and isoleucine metabolism	0	0	1000	0	4	1.1.1.86
DHAD-ps	Dihydroxy-acid dehydratase	23dhmp[s] -> h2o[s] + 3mop[s]	((Pg_S1155_3 or (Pg_S1155_3 or Pg_S1660_13 or Pg_S1921_12 or Pg_S2813_5))	Pg_S1155.3 Pg_S1155.3 Pg_S1660.13 Pg_S1921.12 Pg_S2813.5		Valine, leucine and isoleucine metabolism	0	0	1000	0	4	4.2.1.9
GLDPs	4-alpha-glucanotransferase	h2o[s] + glucan[s] -> 2 glc-A[s]	(Pg_S2462_1 or Pg_S2057_16)	Pg_S2462.1 Pg_S2057.16		Starch and sucrose metabolism (Starch)	0	0	1000	0	4	2.4.1.25
ADCLs	Aminodeoxychorismate lyase	4adcho[s] -> h[s] + pyr[s] + 4abz[s]	((Pg_S1416_47 or Pg_S1475_2) or (Pg_S1416_47 or Pg_S1475_2 or Pg_S6272_11 or Pg_S0731_16 or Pg_S3542_2))	Pg_S1416.47 Pg_S1475.2 Pg_S1416.47 Pg_S1475.2 Pg_S6272.11 Pg_S0731.16 Pg_S3542.2		Folates metabolism	0	0	1000	0	4	4.1.3.38	Gap-filling reaction
BPNTs	3-Phospho-5-adenylyl sulfate 3-phosphohydrolase	h2o[s] + paps[s] -> pi[s] + aps[s]	(Pg_S9236_1 or Pg_S2223_8 or Pg_S8376_3)	Pg_S9236.1 Pg_S2223.8 Pg_S8376.3		Sulfate metabolism (Glutathione)	0	0	1000	0	4	3.1.3.7
BPNT2s	3(2),5-bisphosphate nucleotidase	h2o[s] + pap[s] -> pi[s] + amp[s]	(Pg_S9236_1 or Pg_S2223_8 or Pg_S8376_3)	Pg_S9236.1 Pg_S2223.8 Pg_S8376.3		Sulfate metabolism (Glutathione)	0	0	1000	0	4	3.1.3.7
ADSKs	Adenylylsulfate kinase	atp[s] + aps[s] <=> h[s] + adp[s] + paps[s]	((Pg_S3794_1) or (Pg_S0878_7 or Pg_S0967_13 or Pg_S1366_2 or Pg_S2222_1 or Pg_S5593_2 or Pg_S6961_1 or Pg_S8864_1))	Pg_S3794.1 Pg_S0878.7 Pg_S0967.13 Pg_S1366.2 Pg_S2222.1 Pg_S5593.2 Pg_S6961.1 Pg_S8864.1		Sulfate metabolism (Glutathione)	1	-1000	1000	0	1	2.7.1.25
ADSKc	Adenylylsulfate kinase, cytosolic	atp[c] + aps[c] <=> adp[c] + h[c] + paps[c]	((Pg_S3794_1) or (Pg_S0878_7 or Pg_S0967_13 or Pg_S1366_2 or Pg_S2222_1 or Pg_S5593_2 or Pg_S6961_1 or Pg_S8864_1))	Pg_S3794.1 Pg_S0878.7 Pg_S0967.13 Pg_S1366.2 Pg_S2222.1 Pg_S5593.2 Pg_S6961.1 Pg_S8864.1		Sulfate metabolism (Glutathione)	1	-1000	1000	0	1	2.7.1.25
PAPSRs	Phosphoadenylyl-sulfate reductase (thioredoxin)	trdrd[s] + paps[s] <=> h[s] + trdox[s] + hso3[s] + pap[s]	(Pg_S0277_37 or Pg_S3518_18)	Pg_S0277.37 Pg_S3518.18		Sulfate metabolism (Glutathione)	1	-1000	1000	0	1	1.8.4.8
ASRGs	Adenylyl-sulfate reductase (glutathione)	h[s] + gthox[s] + amp[s] + hso3[s] <=> 2 gthrd[s] + aps[s]	Pg_S0277_37	Pg_S0277.37		Sulfate metabolism (Glutathione)	1	-1000	1000	0	1	1.8.4.9; 1.8.99.2
AAs	alpha-amylase	starch[s] + h2o[s] -> 2 glucan[s]	(Pg_S3068_6 or Pg_S4661_3 or Pg_S0108_18)	Pg_S3068.6 Pg_S4661.3 Pg_S0108.18		Starch and sucrose metabolism (Starch)	0	0	1000	0	1	3.2.1.1;3.2.1.41
PHETAs	L-phenylalanine transferase, plastidic	akg[s] + phe-L[s] <=> glu-L[s] + phpyr[s]	((Pg_S2594_12 or Pg_S1416_46) or (Pg_S1416_46 or Pg_S2594_12 or Pg_S3358_2 or Pg_S6272_10))	Pg_S2594.12 Pg_S1416.46 Pg_S1416.46 Pg_S2594.12 Pg_S3358.2 Pg_S6272.10		Phenylalanine, tyrosine and tryptophan metabolism	1	-1000	1000	0	4	2.6.1.57
PHETAc	L-phenylalanine transferase, cytosolic	phe-L[c] + akg[c] <=> glu-L[c] + phpyr[c]	(Pg_S2594_12 or Pg_S1416_46) or (Pg_S1416_46 or Pg_S2594_12 or Pg_S3358_2 or Pg_S6272_10)	Pg_S2594.12 Pg_S1416.46 Pg_S1416.46 Pg_S2594.12 Pg_S3358.2 Pg_S6272.10		Phenylalanine, tyrosine and tryptophan metabolism	1	-1000	1000	0	4	2.6.1.57
ALCD25c	Phenylethylalcohol:NAD+ oxidoreductase	h[c] + nadh[c] + pacald[c] -> nad[c] + 2phetoh[c]	(Pg_S1697_2)	Pg_S1697.2		Phenylalanine, tyrosine and tryptophan metabolism	0	0	1000	0	4	1.1.1.90
DAPATs	LL-2,6-diaminoheptanedioate aminotransferase	h2o[s] + h[s] + glu-L[s] + thdp[s] <=> akg[s] + 26dap-LL[s]	(Pg_S3064_8 or Pg_S3411_25 or Pg_S4378_7 or Pg_S6081_3)	Pg_S3064.8 Pg_S3411.25 Pg_S4378.7 Pg_S6081.3		Lysine metabolism	1	-1000	1000	0	4	2.6.1.83
PGMTc	Phosphoglucomutase, cytosolic	g1p[c] <=> g6p-A[c]	((Pg_S5279_7 or (Pg_Root120794_c0_seq5 or Pg_Root154567_c0_seq1) or (Pg_S1147_6 or Pg_S2241_35 or Pg_S2241_32 or Pg_S3326_21))	Pg_S5279.7 Pg_Root120794_c0_seq5 Pg_Root154567_c0_seq1 Pg_S1147.6 Pg_S2241.35 Pg_S2241.32 Pg_S3326.21		Starch and sucrose metabolism (Sucrose)	1	-1000	1000	0	4	5.4.2.2
PGMTs	Phosphoglucomutase, plastidic	g1p[s] <=> g6p-A[s]	(Pg_S0458_10 or Pg_S8413_1 or Pg_S1147_6)	Pg_S0458.10 Pg_S8413.1 Pg_S1147.6		Starch and sucrose metabolism (Starch)	1	-1000	1000	0	4	5.4.2.2
ACHBSs	Acetolactate synthase	h[s] + 2ahethmpp[s] + 2obut[s] -> thmpp[s] + 2ahbut[s]	(Pg_S0290_18 or Pg_S1995_16 or Pg_S0922_38)	Pg_S0290.18 Pg_S1995.16 Pg_S0922.38		Valine, leucine and isoleucine metabolism	0	0	1000	0	4	2.2.1.6
MOD(3mop)	3-methyl-2-oxobutanoate dehydrogenase, 3-Methyl-2-oxopentanoate transforming	h[m] + thmpp[m] + 3mop[m] -> co2[m] + 2mhob[m]	(Pg_S1073_15 and Pg_S6733_5)	Pg_S1073.15 Pg_S6733.5		Valine, leucine and isoleucine metabolism	0	0	1000	0	4	1.2.4.4
MOD(2mbdhl)	3-methyl-2-oxobutanoate dehydrogenase, 2-Methyl-1-hydroxybutyl-ThPP transforming	lpam[m] + 2mhob[m] -> thmpp[m] + 2mbdhl[m]	(Pg_S1073_15 and Pg_S6733_5)	Pg_S1073.15 Pg_S6733.5		Valine, leucine and isoleucine metabolism	0	0	1000	0	4	1.2.4.4
DHRT(2mbcoa)	dihydrolipoyllysine-residue (2-methylpropanoyl)transferase, 2-Methylbutanoyl-CoA forming	coa[m] + 2mbdhl[m] -> dhlam[m] + 2mbcoa[m]	Pg_S3664_22	Pg_S3664.22		Valine, leucine and isoleucine metabolism	0	0	1000	0	4	2.3.1.168
MCDH2m	2-methyl-branched-chain-enoyl-CoA reductase	fad[m] + 2mbcoa[m] -> fadh2[m] + 2mb2coa[m]	Pg_S3664_6	Pg_S3664.6		Valine, leucine and isoleucine metabolism	0	0	1000	0	4	1.3.99.12
ECH2m	Tiglyl-CoA hydratase	h2o[m] + 2mb2coa[m] -> 3hmbcoa[m]	((Pg_S2093_18 or Pg_S5512_5) or (Pg_S0065_8 or Pg_S0408_53 or Pg_S3068_8 or Pg_S7733_3))	Pg_S2093.18 Pg_S5512.5 Pg_S0065.8 Pg_S0408.53 Pg_S3068.8 Pg_S7733.3		Valine, leucine and isoleucine metabolism	0	0	1000	0	4	4.2.1.17
HMNOSm	3-hydroxy-2-methylbutyryl-CoA dehydrogenase	nad[m] + 3hmbcoa[m] <=> h[m] + nadh[m] + 2maacoa[m]				Valine, leucine and isoleucine metabolism	1	-1000	1000	0	1	1.1.1.178
ACCATm	2-methylacetoacetyl-CoA thiolase	coa[m] + 2maacoa[m] -> accoa[m] + ppcoa[m]	(Pg_S1660_11)	Pg_S1660.11		Valine, leucine and isoleucine metabolism	0	0	1000	0	4	2.3.1.9
DHRDHm	Dihydroorotate dehydrogenase	q8[m] + dhor-S[c] -> q8h2[m] + orot[c]	Pg_S0810_65	Pg_S0810.65		Pyrimidine metabolism	0	0	1000	0	4	1.3.5.2
CBMKs	Carbamate kinase	co2[s] + atp[s] + nh4[s] <=> h[s] + adp[s] + cbp[s]	(Pg_S1671_41 or Pg_S6869_2)	Pg_S1671.41 Pg_S6869.2		Purine metabolism	1	-1000	1000	0	4	2.7.2.2
CBPSs	carbamoyl-phosphate synthase (ammonia)	h2o[s] + co2[s] + 2 atp[s] + nh4[s] -> pi[s] + 2 adp[s] + cbp[s]	Pg_S1915_35	Pg_S1915.35		Purine metabolism	0	0	1000	0	4	6.3.4.16	Gap-filling reaction
HCO3Es	carbonic anhydrase, plastidic	h[s] + hco3[s] -> h2o[s] + co2[s]	(Pg_S3767_10)	Pg_S3767.10		Nitrogen metabolism	0	0	1000	0	4	4.2.1.1
HCO3Ec	carbonic anhydrase, cytosolic	h[c] + hco3[c] <=> co2[c] + h2o[c]	(Pg_S6941_5)	Pg_S6941.5		Nitrogen metabolism	1	-1000	1000	0	4	4.2.1.1
HCO3Em	carbonic anhydrase, mitochondrial	h2o[m] + co2[m] <=> h[m] + hco3[m]				Nitrogen metabolism	1	-1000	1000	0	4	4.2.1.1
ACCOACs	Acetyl-CoA carboxylase, plastidic	atp[s] + accoa[s] + hco3[s] -> h[s] + pi[s] + adp[s] + malcoa[s]	(Pg_S0027_1 or Pg_S0134_21 or Pg_S0135_3 or Pg_S0159_63 or Pg_S0178_8 or Pg_S0226_19 or Pg_S0255_5 or Pg_S0307_3 or Pg_S0313_6 or Pg_S0374_12 or Pg_S0375_4 or Pg_S0397_46 or Pg_S0488_48 or Pg_S0526_5 or Pg_S0587_7 or Pg_S0810_69 or Pg_S1081_8 or Pg_S1242_9 or Pg_S1538_2 or Pg_S1941_8 or Pg_S1970_2 or Pg_S2498_34 or Pg_S2672_19 or Pg_S2692_24 or Pg_S2872_2 or Pg_S3094_14 or Pg_S3401_9 or Pg_S3998_…	Pg_S0027.1 Pg_S0134.21 Pg_S0135.3 Pg_S0159.63 Pg_S0178.8 Pg_S0226.19 Pg_S0255.5 Pg_S0307.3 Pg_S0313.6 Pg_S0374.12 Pg_S0375.4 Pg_S0397.46 Pg_S0488.48 Pg_S0526.5 Pg_S0587.7 Pg_S0810.69 Pg_S1081.8 Pg_S1242.9 Pg_S1538.2 Pg_S1941.8 Pg_S1970.2 Pg_S2498.34 Pg_S2672.19 Pg_S2692.24 Pg_S2872.2 Pg_S3094.14 Pg_S3401.9 Pg_S3998.4 Pg_S4225.28 Pg_S4553.8 Pg_S5399.2 Pg_S6122.2 Pg_S6497.2		Fermentation	0	0	1000	0	4	6.4.1.2
ACCOACc	Acetyl-CoA carboxylase, cytosolic	atp[c] + hco3[c] + accoa[c] -> adp[c] + pi[c] + h[c] + malcoa[c]	(Pg_S0027_1 or Pg_S0134_21 or Pg_S0135_3 or Pg_S0159_63 or Pg_S0178_8 or Pg_S0226_19 or Pg_S0255_5 or Pg_S0307_3 or Pg_S0313_6 or Pg_S0374_12 or Pg_S0375_4 or Pg_S0397_46 or Pg_S0488_48 or Pg_S0526_5 or Pg_S0587_7 or Pg_S0810_69 or Pg_S1081_8 or Pg_S1242_9 or Pg_S1538_2 or Pg_S1941_8 or Pg_S1970_2 or Pg_S2498_34 or Pg_S2672_19 or Pg_S2692_24 or Pg_S2872_2 or Pg_S3094_14 or Pg_S3401_9 or Pg_S3998_…	Pg_S0027.1 Pg_S0134.21 Pg_S0135.3 Pg_S0159.63 Pg_S0178.8 Pg_S0226.19 Pg_S0255.5 Pg_S0307.3 Pg_S0313.6 Pg_S0374.12 Pg_S0375.4 Pg_S0397.46 Pg_S0488.48 Pg_S0526.5 Pg_S0587.7 Pg_S0810.69 Pg_S1081.8 Pg_S1242.9 Pg_S1538.2 Pg_S1941.8 Pg_S1970.2 Pg_S2498.34 Pg_S2672.19 Pg_S2692.24 Pg_S2872.2 Pg_S3094.14 Pg_S3401.9 Pg_S3998.4 Pg_S4225.28 Pg_S4553.8 Pg_S5399.2 Pg_S6122.2 Pg_S6497.2		Fermentation	0	0	1000	0	4	6.4.1.2
BENNADORc	benzoate,NADPH:oxygen oxidoreductase	benzoate[c] + nadph[c] + o2[c] <=> salicylate[c] + nadp[c] + h2o[c]				Phenylpropanoid metabolism	0	-1000	1000	0	1	1.14.13…	Phenolic acid composition and antioxidative activity of white ginseng (Panax ginseng, C. A. Meyer)
BENSYNc	Benzoate synthase	benzoate[c] + ac[c] + nadh[c] + h[c] <=> t-cinn[c] + 2 h2o[c] + nad[c]				Phenylpropanoid metabolism	0	-1000	1000	0	1		Phenolic acid composition and antioxidative activity of white ginseng (Panax ginseng, C. A. Meyer)
HYBENSYNc	hydroxybenzoate Synthase	4hbz[c] + ac[c] + nadh[c] + h[c] <=> 4-coum[c] + 2 h2o[c] + nad[c]				Phenylpropanoid metabolism	0	-1000	1000	0	1		Phenolic acid composition and antioxidative activity of white ginseng (Panax ginseng, C. A. Meyer)
TCINNORc	t-cinn oxidoreductase	t-cinn[c] + o2[c] + nadph[c] + h[c] <=> 4-coum[c] + h2o[c] + nadp[c]				Phenylpropanoid metabolism	0	-1000	1000	0	1	1.14.1.311	Phenolic acid composition and antioxidative activity of white ginseng (Panax ginseng, C. A. Meyer)
PHENH4Lc	Phenylalanine ammonia-lyase	phe-L[c] <=> h[c] + nh4[c] + t-cinn[c]	(Pg_S0024_2 or Pg_S0085_45 or Pg_S0247_35 or Pg_S0247_36 or Pg_S0406_8 or Pg_S0428_19 or Pg_S0428_47 or Pg_S0954_1 or Pg_S1135_17 or Pg_S1157_28 or Pg_S1157_26 or Pg_S1239_2 or Pg_S1960_33 or Pg_S1960_32 or Pg_S2256_14 or Pg_S2940_7 or Pg_S3606_18 or Pg_S4658_16 or Pg_S4658_17 or Pg_S6037_3)	Pg_S0024.2 Pg_S0085.45 Pg_S0247.35 Pg_S0247.36 Pg_S0406.8 Pg_S0428.19 Pg_S0428.47 Pg_S0954.1 Pg_S1135.17 Pg_S1157.28 Pg_S1157.26 Pg_S1239.2 Pg_S1960.33 Pg_S1960.32 Pg_S2256.14 Pg_S2940.7 Pg_S3606.18 Pg_S4658.16 Pg_S4658.17 Pg_S6037.3		Phenylpropanoid metabolism	1	-1000	1000	0	4	4.3.1.5
COUMCOARc	4-coumaryl-CoA reductase	h[c] + nadph[c] + coumcoa[c] -> nadp[c] + coa[c] + coumald[c]	(Pg_S1302_31)	Pg_S1302.31		Phenylpropanoid metabolism	0	0	1000	0	4	1.2.1.44
COUMCOALc	4-coumarate--CoA ligase	atp[c] + coa[c] + coum[c] -> ppi[c] + amp[c] + coumcoa[c]	((Pg_S1367_7 or Pg_S0978_28) or (Pg_S0096_9 or Pg_S0386_24 or Pg_S0386_21 or Pg_S0978_28 or Pg_S1295_3 or Pg_S1295_1 or Pg_S2035_16 or Pg_S2278_10 or Pg_S3303_13 or Pg_S3613_13 or Pg_S3878_18 or Pg_S3949_1 or Pg_S4798_2 or Pg_S5375_1 or Pg_S5832_8 or Pg_S5832_9 or Pg_S6389_7 or Pg_S6389_8 or Pg_S7524_1 or Pg_S0153_4 or Pg_S3673_8))	Pg_S1367.7 Pg_S0978.28 Pg_S0096.9 Pg_S0386.24 Pg_S0386.21 Pg_S0978.28 Pg_S1295.3 Pg_S1295.1 Pg_S2035.16 Pg_S2278.10 Pg_S3303.13 Pg_S3613.13 Pg_S3878.18 Pg_S3949.1 Pg_S4798.2 Pg_S5375.1 Pg_S5832.8 Pg_S5832.9 Pg_S6389.7 Pg_S6389.8 Pg_S7524.1 Pg_S0153.4 Pg_S3673.8		Phenylpropanoid metabolism	0	0	1000	0	4	6.2.1.12
VANIORc	Vanillate oxidoreductase	Vanillate[c] + o2[c] + nadh[c] + h[c] <=> 34dhb[c] + nad[c] + h2o[c] + fald[c]				Phenylpropanoid metabolism	0	-1000	1000	0	1	1.14.13.82	Phenolic acid composition and antioxidative activity of white ginseng (Panax ginseng, C. A. Meyer)
VNDHc	Vanillin dehydrogenase	vanillin[c] + nad[c] + h2o[c] <=> Vanillate[c] + nadh[c] + 2 h[c]				Phenylpropanoid metabolism	0	-1000	1000	0	1	1.2.1.67	Phenolic acid composition and antioxidative activity of white ginseng (Panax ginseng, C. A. Meyer)
GALSYNc	Gallate synthase	34dhb[c] <=> Gallate[c]				Phenylpropanoid metabolism	0	-1000	1000	0	1		Phenolic acid composition and antioxidative activity of white ginseng (Panax ginseng, C. A. Meyer)
VNLc	Vanillin lyase	4-Hydroxy-3-methoxyphenyl-beta-hydroxypropanoyl-CoA <=> vanillin[c]				Phenylpropanoid metabolism	0	-1000	1000	0	1	4.1.2.41	Phenolic acid composition and antioxidative activity of white ginseng (Panax ginseng, C. A. Meyer)
TRFERCOAHYTc	trans-feruloyl-CoA hydratase;	fercoa[c] + h2o[c] <=> 4-Hydroxy-3-methoxyphenyl-beta-hydroxypropanoyl-CoA				Phenylpropanoid metabolism	0	-1000	1000	0	1	4.2.1.101	Phenolic acid composition and antioxidative activity of white ginseng (Panax ginseng, C. A. Meyer)
CAFFCMTc	Caffeoyl-CoA O-methyltransferase	amet[c] + caffcoa[c] -> h[c] + ahcys[c] + fercoa[c]	((Pg_S5731_2) or (Pg_S0288_35 or Pg_S1016_13 or Pg_S1106_44 or Pg_S2973_7 or Pg_S4807_4 or Pg_S5718_1 or Pg_S5731_2))	Pg_S5731.2 Pg_S0288.35 Pg_S1016.13 Pg_S1106.44 Pg_S2973.7 Pg_S4807.4 Pg_S5718.1 Pg_S5731.2		Phenylpropanoid metabolism	0	0	1000	0	4	2.1.1.104
CAFFQTc	Caffeoyl-CoA:quinate O-(3,4-dihydroxycinnamoyl)transferase	coa[c] + caffqnt[c] -> caffcoa[c] + qnt[c]	(Pg_S0614_2 or Pg_S0622_9 or Pg_S1038_22 or Pg_S1425_3 or Pg_S2096_11 or Pg_S3838_4 or Pg_S5555_4 or Pg_S5690_2)	Pg_S0614.2 Pg_S0622.9 Pg_S1038.22 Pg_S1425.3 Pg_S2096.11 Pg_S3838.4 Pg_S5555.4 Pg_S5690.2		Phenylpropanoid metabolism	0	0	1000	0	4	3.1.2.-
FERCOARc	feruloyl-CoA reductase	h[c] + nadph[c] + fercoa[c] -> nadp[c] + coa[c] + conald[c]	((Pg_S1302_31) or (Pg_S0266_63 or Pg_S0978_14 or Pg_S6120_8 or Pg_S6120_6 or Pg_S6120_7 or Pg_S6137_6 or Pg_S6137_7 or Pg_S7468_5))	Pg_S1302.31 Pg_S0266.63 Pg_S0978.14 Pg_S6120.8 Pg_S6120.6 Pg_S6120.7 Pg_S6137.6 Pg_S6137.7 Pg_S7468.5		Phenylpropanoid metabolism	0	0	1000	0	4	1.2.1.44
TCMO4c	Trans-cinnamate 4-monooxygenase	h[c] + o2[c] + nadph[c] + t-cinn[c] -> h2o[c] + nadp[c] + coum[c]	(Pg_S4060_1)	Pg_S4060.1		Phenylpropanoid metabolism	0	0	1000	0	4	1.14.13.11
TCMO2c	Trans-cinnamate 2-monooxygenase	h[c] + o2[c] + nadph[c] + t-cinn[c] -> h2o[c] + nadp[c] + 2-coum[c]	(Pg_S4060_1)	Pg_S4060.1		Phenylpropanoid metabolism	0	0	1000	0	4	1.14.13.14
SKMHCTc	Shikimate O-hydroxycinnamoyltransferase	coumcoa[c] + skm[c] -> coa[c] + coumskm[c]	((Pg_S3533_3 or (Pg_S0124_10 or Pg_S0232_45 or Pg_S0252_3 or Pg_S0252_4 or Pg_S0252_5 or Pg_S0252_2 or Pg_S0622_13 or Pg_S0622_14 or Pg_S0622_12 or Pg_S0718_14 or Pg_S1457_2 or Pg_S1550_24 or Pg_S1627_6 or Pg_S2420_2 or Pg_S3533_3 or Pg_S4867_1 or Pg_S5220_2 or Pg_S5316_6 or Pg_S6086_3 or Pg_S6224_1 or Pg_S0689_5 or Pg_S0689_9 or Pg_S0689_10 or Pg_S1095_43 or Pg_S2817_3 or Pg_S7244_2 or Pg_S7244_…	Pg_S3533.3 Pg_S0124.10 Pg_S0232.45 Pg_S0252.3 Pg_S0252.4 Pg_S0252.5 Pg_S0252.2 Pg_S0622.13 Pg_S0622.14 Pg_S0622.12 Pg_S0718.14 Pg_S1457.2 Pg_S1550.24 Pg_S1627.6 Pg_S2420.2 Pg_S3533.3 Pg_S4867.1 Pg_S5220.2 Pg_S5316.6 Pg_S6086.3 Pg_S6224.1 Pg_S0689.5 Pg_S0689.9 Pg_S0689.10 Pg_S1095.43 Pg_S2817.3 Pg_S7244.2 Pg_S7244.1		Phenylpropanoid metabolism	0	0	1000	0	4	2.3.1.133
CONOHDHc	coniferyl-alcohol dehydrogenase	h[c] + nadph[c] + conald[c] -> conoh[c] + nadp[c]	Pg_S1240_32	Pg_S1240.32		Phenylpropanoid metabolism	0	0	1000	0	4	1.1.1.195
COUMQMOc	coumaroylquinate 3-monooxygenase	h[c] + o2[c] + nadph[c] + coumqnt[c] -> h2o[c] + nadp[c] + caffqnt[c]	((Pg_S1090_2 or (Pg_S0741_7 or Pg_S4861_10))	Pg_S1090.2 Pg_S0741.7 Pg_S4861.10		Phenylpropanoid metabolism	0	0	1000	0	4	1.14.13.36
FERH2c	ferulate 5-hydroxylase	h[c] + o2[c] + nadph[c] + conald[c] -> h2o[c] + nadp[c] + hconald[c]	((Pg_S5887_4) or (Pg_S0036_2 or Pg_S0070_3 or Pg_S0070_7 or Pg_S0124_1 or Pg_S0152_11 or Pg_S0252_15 or Pg_S0252_8 or Pg_S0252_16 or Pg_S1073_11 or Pg_S1237_20 or Pg_S1237_15 or Pg_S1237_5 or Pg_S1237_17 or Pg_S1237_6 or Pg_S1561_2 or Pg_S1561_8 or Pg_S1561_5 or Pg_S1561_3 or Pg_S1572_2 or Pg_S1572_1 or Pg_S1637_13 or Pg_S1637_12 or Pg_S1637_14 or Pg_S1678_37 or Pg_S1751_2 or Pg_S1973_4 or Pg_S22…	Pg_S5887.4 Pg_S0036.2 Pg_S0070.3 Pg_S0070.7 Pg_S0124.1 Pg_S0152.11 Pg_S0252.15 Pg_S0252.8 Pg_S0252.16 Pg_S1073.11 Pg_S1237.20 Pg_S1237.15 Pg_S1237.5 Pg_S1237.17 Pg_S1237.6 Pg_S1561.2 Pg_S1561.8 Pg_S1561.5 Pg_S1561.3 Pg_S1572.2 Pg_S1572.1 Pg_S1637.13 Pg_S1637.12 Pg_S1637.14 Pg_S1678.37 Pg_S1751.2 Pg_S1973.4 Pg_S2273.8 Pg_S2763.2 Pg_S2763.3 Pg_S2763.4 Pg_S3393.14 Pg_S3788.2 Pg_S4024.4 Pg_S5431.1 Pg…		Phenylpropanoid metabolism	0	0	1000	0	4	1.14.13.-
CONCMTc	S-adenosyl-L-methionine:3,4-dihydroxy-trans-cinnamate 3-O-methyltransferase	amet[c] + hconald[c] -> h[c] + ahcys[c] + sinald[c]	(Pg_S0219_8)	Pg_S0219.8		Phenylpropanoid metabolism	0	0	1000	0	4	2.1.1.68
COUMSKMMOc	coumaroylshikimate 3-monooxygenase	h[c] + o2[c] + nadph[c] + coumskm[c] -> h2o[c] + nadp[c] + caffskm[c]	((Pg_S1090_2 or (Pg_S1544_14 or Pg_S2583_2 or Pg_S5042_1))	Pg_S1090.2 Pg_S1544.14 Pg_S2583.2 Pg_S5042.1		Phenylpropanoid metabolism	0	0	1000	0	4	1.14.13.36	Phenolic acid composition and antioxidative activity of white ginseng (Panax ginseng, C. A. Meyer)
COUMCQHc	p-coumaroyl-CoA:quinate hydroxycinnamoyltransferase	coumcoa[c] + qnt[c] -> coa[c] + coumqnt[c]	((Pg_S3533_3 or (Pg_S0795_7 or Pg_S5359_2))	Pg_S3533.3 Pg_S0795.7 Pg_S5359.2		Phenylpropanoid metabolism	0	0	1000	0	4	2.3.1.133	Phenolic acid composition and antioxidative activity of white ginseng (Panax ginseng, C. A. Meyer)
HCCSHCTc	Hydroxycinnamoyl-CoA:shikimate hydroxycinnamoyltransferase	coa[c] + caffskm[c] -> caffcoa[c] + skm[c]	Pg_S1761_23	Pg_S1761.23		Phenylpropanoid metabolism	0	0	1000	0	4	3.1.2.-
COUMOHDHc	4-coumaryl-alcohol dehydrogenase	h[c] + nadph[c] + coumald[c] -> coumoh[c] + nadp[c]	Pg_S1240_32	Pg_S1240.32		Phenylpropanoid metabolism	0	0	1000	0	4	1.1.1.195
CINNCOARc	Cinnamoyl-CoA reductase	h[c] + nadph[c] + cinncoa[c] -> nadp[c] + coa[c] + cinnald[c]	(Pg_S1302_31)	Pg_S1302.31		Phenylpropanoid metabolism	0	0	1000	0	4	1.2.1.44
CINNCOALc	cinnamate:CoA ligase	atp[c] + coa[c] + t-cinn[c] -> ppi[c] + amp[c] + cinncoa[c]	(Pg_S0978_28 or Pg_S1367_7)	Pg_S0978.28 Pg_S1367.7		Phenylpropanoid metabolism	0	0	1000	0	4	6.2.1.12
CINNALDOc	cinnamaldehyde oxidase	h2o[c] + o2[c] + cinnald[c] <=> h[c] + h2o2[c] + t-cinn[c]	(Pg_S1530_32)	Pg_S1530.32		Phenylpropanoid metabolism	1	-1000	1000	0	4	1.2.3.9
CINNOHDHc	cinnamyl-alcohol dehydrogenase	nadp[c] + cinnoh[c] <=> h[c] + nadph[c] + cinnald[c]	(Pg_S2036_7 or Pg_S1240_32)	Pg_S2036.7 Pg_S1240.32		Phenylpropanoid metabolism	1	-1000	1000	0	4	1.1.1.195
TFCOASc	trans-feruloyl-CoA synthase	atp[c] + coa[c] + fer[c] -> ppi[c] + amp[c] + fercoa[c]	(Pg_S0978_28 or Pg_S1367_7)	Pg_S0978.28 Pg_S1367.7		Phenylpropanoid metabolism	0	0	1000	0	4	6.2.1.12
COUMGUTFc	2-coumarate O-beta-glucosyltransferase	udpg[c] + 2-coum[c] <=> udp[c] + h[c] + coumghcinn[c]				Phenylpropanoid metabolism	1	-1000	1000	0	4	2.4.1.114	Reaction added based on information from Melilotus albus
PRENTc	prenyltransferase	umblf[c] + dmpp[c] <=> ppi[c] + dmsbs[c]	(Pg_S4326_11)	Pg_S4326.11		Phenylpropanoid metabolism	1	-1000	1000	0	4	2.5.1.-
MARMSc	marmesin synthase	o2[c] + nadph[c] + dmsbs[c] -> h2o[c] + nadp[c] + marm[c]				Phenylpropanoid metabolism	0	0	1000	0	1
PSORSc	psoralen synthase	h[c] + o2[c] + nadph[c] + marm[c] -> 2 h2o[c] + nadp[c] + psor[c] + act[c]				Phenylpropanoid metabolism	0	0	1000	0	4	1.14.13.102
PSORMOc	psoralen 5-monooxygenase	h[c] + o2[c] + nadph[c] + psor[c] -> h2o[c] + nadp[c] + bgptl[c]				Phenylpropanoid metabolism	0	0	1000	0	1
BGPTLMTc	bergaptol O-methyltransferase	amet[c] + bgptl[c] -> h[c] + ahcys[c] + bgptn[c]				Phenylpropanoid metabolism	0	0	1000	0	1	2.1.1.69
PINCAOc	Pinocembrin,2-oxoglutarate:oxygen oxidoreductase (3-hydroxylating)	o2[c] + akg[c] + pincem[c] -> co2[c] + succ[c] + pinban[c]	Pg_S0234_17	Pg_S0234.17		Flavonoid biosynthesis	0	0	1000	0	4	1.14.11.9
MALCINNMTc	malonyl-CoA:cinnamoyl-CoA malonyltransferase (cyclizing)	3 h[c] + 3 malcoa[c] + cinncoa[c] -> 3 co2[c] + 4 coa[c] + pinchal[c]	(Pg_S0930_10)	Pg_S0930.10		Flavonoid biosynthesis	0	0	1000	0	4	2.3.1.-
PINCLc	Pinocembrin chalcone lyase (decyclizing)	pinchal[c] -> h[c] + pincem[c]	(Pg_S4522_4)	Pg_S4522.4		Flavonoid biosynthesis	0	0	1000	0	4	5.5.1.6
NRGNDOc	Naringenin 3-dioxygenase	o2[c] + akg[c] + nrgn[c] -> co2[c] + succ[c] + dhk[c]	Pg_S0234_17	Pg_S0234.17		Flavonoid biosynthesis	0	0	1000	0	4	1.14.11.9
DCHALSc	6-deoxychalcone synthase	4 h[c] + nadph[c] + 3 malcoa[c] + coumcoa[c] -> 3 co2[c] + h2o[c] + nadp[c] + 4 coa[c] + isoqtgn[c]				Flavonoid biosynthesis	0	0	1000	0	4	2.3.1.170
NRGCSc	Naringenin-chalcone synthase	3 h[c] + 3 malcoa[c] + coumcoa[c] -> 3 co2[c] + 4 coa[c] + nrgchal[c]	((Pg_S0930_10) or (Pg_S0534_55 or Pg_S0930_10 or Pg_S1155_4 or Pg_S1701_8 or Pg_S2813_8 or Pg_S2813_7 or Pg_S2813_6 or Pg_S6041_4))	Pg_S0930.10 Pg_S0534.55 Pg_S0930.10 Pg_S1155.4 Pg_S1701.8 Pg_S2813.8 Pg_S2813.7 Pg_S2813.6 Pg_S6041.4		Flavonoid biosynthesis	0	0	1000	0	4	2.3.1.74
CHALIc	Chalcone isomerase	nrgchal[c] -> h[c] + nrgn[c]	((Pg_S4522_4) or (Pg_S0265_20 or Pg_S1348_9 or Pg_S2451_3 or Pg_S2608_22 or Pg_S3170_4 or Pg_S3649_9 or Pg_S4522_4 or Pg_S4684_11 or Pg_S0783_13 or Pg_S1107_12 or Pg_S5560_4 or Pg_S7932_2))	Pg_S4522.4 Pg_S0265.20 Pg_S1348.9 Pg_S2451.3 Pg_S2608.22 Pg_S3170.4 Pg_S3649.9 Pg_S4522.4 Pg_S4684.11 Pg_S0783.13 Pg_S1107.12 Pg_S5560.4 Pg_S7932.2		Flavonoid biosynthesis	0	0	1000	0	4	5.5.1.6
UDPLRHMTc	UDP-L-rhamnose:flavanone-7-O-glucoside 2''-O-alpha-L-rhamnosyltransferase	prunin[c] + udprmn[c] <=> Naringin[c] + udp[c]				Flavonoid biosynthesis	0	-1000	1000	0	1	2.4.1.236	Comparative phenolic compound profiles and antioxidative activity of the fruit, leaves, and roots of Korean ginseng (Panax ginseng Meyer)
UDPFLGTc	UDPglucose:flavanone 7-O-beta-D-glucosyltransferase	udpg[c] + nrgn[c] <=> udp[c] + prunin[c]				Flavonoid biosynthesis	0	-1000	1000	0	1	2.4.1.185	Comparative phenolic compound profiles and antioxidative activity of the fruit, leaves, and roots of Korean ginseng (Panax ginseng Meyer)
HESPSc	Hesperetin synthase	nrgn[c] <=> Hesperetin[c]				Flavonoid biosynthesis	0	-1000	1000	0	4		Comparative phenolic compound profiles and antioxidative activity of the fruit, leaves, and roots of Korean ginseng (Panax ginseng Meyer)
UDPLRHMGTc	UDP-L-rhamnose:flavonol-3-O-D-glucoside L-rhamnosyltransferase	qrctn3g[c] + udprmn[c] <=> Rutin[c] + udp[c]				Flavonoid biosynthesis	0	-1000	1000	0	4	2.4.1.159	Comparative phenolic compound profiles and antioxidative activity of the fruit, leaves, and roots of Korean ginseng (Panax ginseng Meyer)
QRCTNORc	quercetin,NADPH:oxygen oxidoreductase	qrctn[c] + nadph[c] + h[c] + o2[c] <=> Myricetin[c] + nadp[c] + h2o[c]				Flavonoid biosynthesis	0	-1000	1000	0	4	1.14.1.388	Comparative phenolic compound profiles and antioxidative activity of the fruit, leaves, and roots of Korean ginseng (Panax ginseng Meyer)
NRGNAORc	naringenin 2-oxoglutarate oxygen oxidoreductase	o2[c] + akg[c] + nrgn[c] -> co2[c] + h2o[c] + succ[c] + apgn[c]	Pg_S0234_17	Pg_S0234.17		Flavonoid biosynthesis	0	0	1000	0	4	1.14.11.22
NRGNNORc	naingenin, NADPH:oxygen osidoreductase	h[c] + o2[c] + nadph[c] + nrgn[c] -> 2 h2o[c] + nadp[c] + apgn[c]	(Pg_S0204_3 or Pg_S1562_10 or Pg_S5849_5)	Pg_S0204.3 Pg_S1562.10 Pg_S5849.5		Flavonoid biosynthesis	0	0	1000	0	4	1.14.13.-
APG3Hc	apigenin 3-hydroxylase	h[c] + o2[c] + nadph[c] + apgn[c] -> h2o[c] + nadp[c] + ltln[c]				Flavonoid biosynthesis	0	0	1000	0	4	1.14.13.88
ERDTLHc	eriodictyol 2-hydroxylase	h[c] + o2[c] + nadph[c] + erdtl[c] -> h2o[c] + nadp[c] + 2herdtl[c]				Flavonoid biosynthesis	0	0	1000	0	4	1.14.13.-
NRGNHc	naringenin 2-hydroxylase	h[c] + o2[c] + nadph[c] + nrgn[c] -> h2o[c] + nadp[c] + 2hnrgn[c]				Flavonoid biosynthesis	0	0	1000	0	4	1.14.13.-
LTLNHOc	luteolin 3-hydroxylase	h[c] + o2[c] + nadph[c] + ltln[c] -> h2o[c] + nadp[c] + trctn[c]				Flavonoid biosynthesis	0	0	1000	0	4	1.14.13.88
TRICINS1c	tricin synthase 1	amet[c] + trctn[c] -> ahcys[c] + mtrctn[c]	Pg_S0219_8	Pg_S0219.8		Flavonoid biosynthesis	0	0	1000	0	4	2.1.1.175
TRICINS2c	tricin synthase 2	amet[c] + mtrctn[c] -> ahcys[c] + tricin[c]	Pg_S0219_8	Pg_S0219.8		Flavonoid biosynthesis	0	0	1000	0	4	2.1.1.175
ISQTGNLc	Isoliquiritigenin lyase (decyclizing)	isoqtgn[c] -> lqtgn[c]	(Pg_S4522_4)	Pg_S4522.4		Flavonoid biosynthesis	0	0	1000	0	4	5.5.1.6
ADEMETIMETTc	S-adenosyl-L-methionine:isoflavone 4'-O-methyltransferase	Daidzein[c] + amet[c] <=> Formononetin[c] + ahcys[c]				Flavonoid biosynthesis	0	-1000	1000	0	1	2.1.1.212	Comparative phenolic compound profiles and antioxidative activity of the fruit, leaves, and roots of Korean ginseng (Panax ginseng Meyer)
ADMETIMETTc	S-adenosyl-L-methionine:isoflavone 4'-O-methyltransferase	2,7,4'Trihydroxyisoflavanone[c] <=> Daidzein[c] + h2o[c]				Flavonoid biosynthesis	0	-1000	1000	0	1	4.2.1.105	Comparative phenolic compound profiles and antioxidative activity of the fruit, leaves, and roots of Korean ginseng (Panax ginseng Meyer)
LQTGNORc	Liquiritigenin oxidoreductase	lqtgn[c] + nadph[c] + h[c] + o2[c] <=> 2,7,4'Trihydroxyisoflavanone[c] + nadp[c] + h2o[c]				Flavonoid biosynthesis	0	-1000	1000	0	1	1.14.13.136	Comparative phenolic compound profiles and antioxidative activity of the fruit, leaves, and roots of Korean ginseng (Panax ginseng Meyer)
NRGNORc	Naringenin oxidoreductase	nrgn[c] + nadph[c] + h[c] + o2[c] <=> 2-Hydroxy-2,3 dihydrogenistein[c] + nadp[c] + h2o[c]				Flavonoid biosynthesis	0	-1000	1000	0	1	1.14.13.136	Comparative phenolic compound profiles and antioxidative activity of the fruit, leaves, and roots of Korean ginseng (Panax ginseng Meyer)
ADMEMETTc	S-Adenosyl-L-methionine:isoflavone 4-O'-methyltransferase	Genistein[c] + amet[c] <=> Biochanin-A + ahcys[c]				Flavonoid biosynthesis	0	-1000	1000	0	1	2.1.1.212	Comparative phenolic compound profiles and antioxidative activity of the fruit, leaves, and roots of Korean ginseng (Panax ginseng Meyer)
DHGENHLc	2-Hydroxy-2,3 dihydrogenistein hydro lyase	2-Hydroxy-2,3 dihydrogenistein[c] <=> Genistein[c] + h2o[c]				Flavonoid biosynthesis	0	-1000	1000	0	1	4.2.1.105	Comparative phenolic compound profiles and antioxidative activity of the fruit, leaves, and roots of Korean ginseng (Panax ginseng Meyer)
LQTGN6Hc	Liquiritigenin 6-hydroxylase	h[c] + o2[c] + nadph[c] + lqtgn[c] -> h2o[c] + nadp[c] + butin[c]	Pg_S2538_6	Pg_S2538.6		Flavonoid biosynthesis	0	0	1000	0	4	1.14.13.-
NRGNMOc	Naringenin 3-monooxygenase	h[c] + o2[c] + nadph[c] + nrgn[c] -> h2o[c] + nadp[c] + erdtl[c]	(Pg_S2538_6)	Pg_S2538.6		Flavonoid biosynthesis	0	0	1000	0	4	1.14.13.21
DHKFORc	Dihydrokaempferol,2-oxoglutarate:oxygen oxidoreductase	o2[c] + akg[c] + dhk[c] -> co2[c] + h2o[c] + succ[c] + kmpfl[c]	(Pg_S3249_2)	Pg_S3249.2		Flavonoid biosynthesis	0	0	1000	0	4	1.14.11.23
DHQORc	Dihydroquercetin,2-oxoglutarate:oxygen oxidoreductase	o2[c] + akg[c] + dhqrctn[c] -> co2[c] + h2o[c] + succ[c] + qrctn[c]	((Pg_S3249_2) or (Pg_S1629_3 or Pg_S3370_9))	Pg_S3249.2 Pg_S1629.3 Pg_S3370.9		Flavonoid biosynthesis	0	0	1000	0	4	1.14.11.23
DHKMOc	Dihydrokaempferol 3-monooxygenase	h[c] + o2[c] + nadph[c] + dhk[c] -> h2o[c] + nadp[c] + dhqrctn[c]	((Pg_S2538_6) or (Pg_S1097_4 or Pg_S1097_3 or Pg_S2538_6 or Pg_S2583_1 or Pg_S2715_6 or Pg_S4170_14 or Pg_S4170_13 or Pg_S6057_8 or Pg_S8552_1))	Pg_S2538.6 Pg_S1097.4 Pg_S1097.3 Pg_S2538.6 Pg_S2583.1 Pg_S2715.6 Pg_S4170.14 Pg_S4170.13 Pg_S6057.8 Pg_S8552.1		Flavonoid biosynthesis	0	0	1000	0	4	1.14.13.21
KMPFLMOc	Kaempferol 3-monooxygenase	h[c] + o2[c] + nadph[c] + kmpfl[c] -> h2o[c] + nadp[c] + qrctn[c]	((Pg_S2538_6) or (Pg_S0109_8 or Pg_S0252_6 or Pg_S0252_13 or Pg_S0252_12 or Pg_S0252_14 or Pg_S0252_10 or Pg_S0408_50 or Pg_S0602_20 or Pg_S0602_21 or Pg_S1237_4 or Pg_S1237_3 or Pg_S1561_9 or Pg_S2275_3 or Pg_S2763_1 or Pg_S3393_20 or Pg_S3393_19 or Pg_S3393_13 or Pg_S3560_2 or Pg_S3572_7 or Pg_S3572_8 or Pg_S3788_3 or Pg_S5377_7 or Pg_S9142_1))	Pg_S2538.6 Pg_S0109.8 Pg_S0252.6 Pg_S0252.13 Pg_S0252.12 Pg_S0252.14 Pg_S0252.10 Pg_S0408.50 Pg_S0602.20 Pg_S0602.21 Pg_S1237.4 Pg_S1237.3 Pg_S1561.9 Pg_S2275.3 Pg_S2763.1 Pg_S3393.20 Pg_S3393.19 Pg_S3393.13 Pg_S3560.2 Pg_S3572.7 Pg_S3572.8 Pg_S3788.3 Pg_S5377.7 Pg_S9142.1		Flavonoid biosynthesis	0	0	1000	0	4	1.14.13.21
QRCTNGLT3c	Quercetin 3-O-glucosyltransferase	udpg[c] + qrctn[c] -> udp[c] + qrctn3g[c]				Flavonoid biosynthesis	0	0	1000	0	4	2.4.1.91
KMPFLGLT3c	Kaempferol 3-O-glucosyltransferase	udpg[c] + kmpfl[c] -> udp[c] + kmpfl3g[c]				Flavonoid biosynthesis	0	0	1000	0	4	2.4.1.-
DHKRc	dihydrokaempferol 4-reductase	2 h[c] + nadph[c] + dhk[c] -> nadp[c] + lplg[c]	(Pg_S0465_7 or Pg_S1214_11 or Pg_S1979_13 or Pg_S5908_12 or Pg_S6039_3 or Pg_S3356_1)	Pg_S0465.7 Pg_S1214.11 Pg_S1979.13 Pg_S5908.12 Pg_S6039.3 Pg_S3356.1		Flavonoid biosynthesis	0	0	1000	0	4	1.1.1.219
LCYCORc	leucocyanidin:NADP+ 4-oxidoreductase	2 h[c] + nadph[c] + dhqrctn[c] -> nadp[c] + lcyc[c]	Pg_S3356_1	Pg_S3356.1		Flavonoid biosynthesis	0	0	1000	0	4	1.1.1.219
ERYORc	Eriodictyol 2-oxoglutarate:oxygen oxidoreductase (3-hydroxylating)	o2[c] + akg[c] + erdtl[c] -> co2[c] + succ[c] + dhqrctn[c]	Pg_S0234_17	Pg_S0234.17		Flavonoid biosynthesis	0	0	1000	0	4	1.14.11.9
LPLGRc	leucopelargonidin reductase	h[c] + nadph[c] + lplg[c] -> h2o[c] + nadp[c] + afzl[c]	(Pg_S3713_22)	Pg_S3713.22		Flavonoid biosynthesis	0	0	1000	0	4	1.17.1.3
LCYCRc	leucoanthocyanidin reductase	h[c] + nadph[c] + lcyc[c] -> h2o[c] + nadp[c] + catcn[c]	(Pg_S3713_22)	Pg_S3713.22		Flavonoid biosynthesis	0	0	1000	0	4	1.17.1.3
LPLGDOc	leucopelargonidin dioxygenase	h[c] + o2[c] + akg[c] + lplg[c] -> co2[c] + 2 h2o[c] + succ[c] + plgn[c]	(Pg_S0849_22)	Pg_S0849.22		Flavonoid biosynthesis	0	0	1000	0	4	1.14.11.-
PNGLTc	Pelargonidin 3-O-glucosyltransferase	udpg[c] + plgn[c] -> udp[c] + plgng[c]	Pg_S1389_37	Pg_S1389.37		Flavonoid biosynthesis	0	0	1000	0	4	2.4.1.115
PLGNRc	Pelargonidin reductase	2 nadp[c] + plgn[c] -> h[c] + 2 nadph[c] + epflzn[c]	Pg_S6125_7	Pg_S6125.7		Flavonoid biosynthesis	0	0	1000	0	4	1.3.1.77
CNDNRc	Cyanidin reductase	2 nadp[c] + cndn[c] -> h[c] + 2 nadph[c] + epctcn[c]	Pg_S6125_7	Pg_S6125.7		Flavonoid biosynthesis	0	0	1000	0	4	1.3.1.77
CNDNGLTc	Cyanidin 3-O-glucosyltransferase	udpg[c] + cndn[c] -> udp[c] + cndng[c]	(Pg_S0703_6 or Pg_S1389_37 or Pg_S1389_36 or Pg_S1410_4 or Pg_S2211_5 or Pg_S3550_11 or Pg_S4930_14)	Pg_S0703.6 Pg_S1389.37 Pg_S1389.36 Pg_S1410.4 Pg_S2211.5 Pg_S3550.11 Pg_S4930.14		Flavonoid biosynthesis	0	0	1000	0	4	2.4.1.115
CNDNGLT5c	Cyanidin 5-O-glucosyltransferase	udpg[c] + cndn[c] -> udp[c] + cndn5g[c]				Flavonoid biosynthesis	0	0	1000	0	4	2.4.1.-
CNDNG3Gc	Cyanidin 5-O-glucoside: 3-O-glucosyltransferase	udpg[c] + cndn5g[c] -> udp[c] + cndn35dg[c]				Flavonoid biosynthesis	0	0	1000	0	4	2.4.1.-
CNDNG5Gc	Cyanidin 3-O-glucoside: 5-O-glucosyltransferase	udpg[c] + cndng[c] -> udp[c] + cndn35dg[c]				Flavonoid biosynthesis	0	0	1000	0	4	2.4.1.-
LCYCDOc	Leucoanthocyanidin dioxygenase	h[c] + o2[c] + akg[c] + lcyc[c] -> co2[c] + 2 h2o[c] + succ[c] + cndn[c]	((Pg_S0849_22)or (Pg_S0008_9 or Pg_S2242_7 or Pg_S2618_4 or Pg_S8434_1))	Pg_S0849.22 Pg_S0008.9 Pg_S2242.7 Pg_S2618.4 Pg_S8434.1		Flavonoid biosynthesis	0	0	1000	0	4	1.14.11.-
GLUTRRs	glutamyl-tRNA reductase	h[s] + nadph[s] + glutrna[s] -> nadp[s] + glu1sa[s] + trnaglu[s]	((Pg_S0616_3 or (Pg_S0247_27 or Pg_S0616_3 or Pg_S1425_25 or Pg_S1429_11 or Pg_S1691_4 or Pg_S2651_1 or Pg_S2708_28 or Pg_S7220_7))	Pg_S0616.3 Pg_S0247.27 Pg_S0616.3 Pg_S1425.25 Pg_S1429.11 Pg_S1691.4 Pg_S2651.1 Pg_S2708.28 Pg_S7220.7		Phylloquinone, Plastoquinone and Ubiquinone Metabolism	0	0	1000	0	4	1.2.1.70
HMBSs	Hydroxymethylbilane synthase	h2o[s] + 4 ppbng[s] -> 4 nh4[s] + hmbil[s]	((Pg_S1065_7 or Pg_S1112_2) or (Pg_S1142_4 or Pg_S2118_5 or Pg_S2118_6 or Pg_S4032_1))	Pg_S1065.7 Pg_S1112.2 Pg_S1142.4 Pg_S2118.5 Pg_S2118.6 Pg_S4032.1		Phylloquinone, Plastoquinone and Ubiquinone Metabolism	0	0	1000	0	4	2.5.1.61
PPBNGSs	Porphobilinogen synthase	2 5aop[s] -> 2 h2o[s] + h[s] + ppbng[s]	((Pg_S0095_27 or (Pg_S0095_27 or Pg_S7644_2 or Pg_S8341_1))	Pg_S0095.27 Pg_S0095.27 Pg_S7644.2 Pg_S8341.1		Phylloquinone, Plastoquinone and Ubiquinone Metabolism	0	0	1000	0	4	4.2.1.24
UPP3Ss	uroporphyrinogen-III synthase	hmbil[s] -> h2o[s] + uppg3[s]	(Pg_S6571_7)	Pg_S6571.7		Phylloquinone, Plastoquinone and Ubiquinone Metabolism	0	0	1000	0	4	4.2.1.75
G1SATs	Glutamate-1-semialdehyde 2,1-aminomutase	glu1sa[s] <=> 5aop[s]	((Pg_S0615_6) or (Pg_S0570_4 or Pg_S0570_5 or Pg_S0570_6 or Pg_S0570_7 or Pg_S0615_6 or Pg_S1270_14 or Pg_S2143_15 or Pg_S3205_9 or Pg_S4541_1 or Pg_S4966_8 or Pg_S6571_2 or Pg_S6677_3))	Pg_S0615.6 Pg_S0570.4 Pg_S0570.5 Pg_S0570.6 Pg_S0570.7 Pg_S0615.6 Pg_S1270.14 Pg_S2143.15 Pg_S3205.9 Pg_S4541.1 Pg_S4966.8 Pg_S6571.2 Pg_S6677.3		Phylloquinone, Plastoquinone and Ubiquinone Metabolism	1	-1000	1000	0	4	5.4.3.8
GLUTRSs	Glutamate--tRNA ligase	glu-L[s] + atp[s] + trnaglu[s] -> ppi[s] + amp[s] + glutrna[s]	((Pg_S3412_9 or Pg_S0354_18 or Pg_S1913_2) or (Pg_S0227_33 or Pg_S0354_18 or Pg_S1370_10 or Pg_S2579_16 or Pg_S3412_9))	Pg_S3412.9 Pg_S0354.18 Pg_S1913.2 Pg_S0227.33 Pg_S0354.18 Pg_S1370.10 Pg_S2579.16 Pg_S3412.9		Phylloquinone, Plastoquinone and Ubiquinone Metabolism	0	0	1000	0	4	6.1.1.17
MPMECY1s	magnesium-protoporphyrin IX monomethyl ester (oxidative) cyclase	h[s] + o2[s] + nadph[s] + mppp9me[s] -> h2o[s] + nadp[s] + hmppp9me[s]	((Pg_S1170_11 or (Pg_S0121_24 or Pg_S0292_29 or Pg_S0431_39 or Pg_S1170_11 or Pg_S1416_40 or Pg_S1416_39 or Pg_S4905_1 or Pg_S6413_1 or Pg_S7738_2))	Pg_S1170.11 Pg_S0121.24 Pg_S0292.29 Pg_S0431.39 Pg_S1170.11 Pg_S1416.40 Pg_S1416.39 Pg_S4905.1 Pg_S6413.1 Pg_S7738.2		Porphyrin and Chlorophyll Metabolism	0	0	1000	0	4	1.14.13.81
MPMECY2s	magnesium-protoporphyrin IX monomethyl ester (oxidative) cyclase	2 h[s] + o2[s] + nadph[s] + hmppp9me[s] -> 2 h2o[s] + nadp[s] + omppp9me[s]	Pg_S1170_11	Pg_S1170.11		Porphyrin and Chlorophyll Metabolism	0	0	1000	0	4	1.14.13.81
MPMECY3s	magnesium-protoporphyrin IX monomethyl ester (oxidative) cyclase	o2[s] + nadph[s] + omppp9me[s] -> 2 h2o[s] + nadp[s] + dvpchlda[s]	Pg_S1170_11	Pg_S1170.11		Porphyrin and Chlorophyll Metabolism	0	0	1000	0	4	1.14.13.81
CHLOR410s	chlorophyllide-a:NADP+ oxidoreductase (photon410)	0.26485 photon410[u] + 0.26485 h[s] + 0.26485 nadph[s] + 0.26485 pchlda[s] -> 0.26485 nadp[s] + 0.26485 chlda[s]	((Pg_S5402_8 or Pg_S0760_23) or (Pg_S0420_22 or Pg_S0960_1 or Pg_S1599_1 or Pg_S1811_2 or Pg_S1969_5 or Pg_S2145_24 or Pg_S2946_32 or Pg_S3069_1 or Pg_S3696_2 or Pg_S4995_3 or Pg_S5402_8 or Pg_S7163_5))	Pg_S5402.8 Pg_S0760.23 Pg_S0420.22 Pg_S0960.1 Pg_S1599.1 Pg_S1811.2 Pg_S1969.5 Pg_S2145.24 Pg_S2946.32 Pg_S3069.1 Pg_S3696.2 Pg_S4995.3 Pg_S5402.8 Pg_S7163.5		Porphyrin and Chlorophyll Metabolism	0	0	1000	0	4	1.3.1.33
CHLOR430s	chlorophyllide-a:NADP+ oxidoreductase (photon430)	0.56582 photon430[u] + 0.56582 h[s] + 0.56582 nadph[s] + 0.56582 pchlda[s] -> 0.56582 nadp[s] + 0.56582 chlda[s]	((Pg_S5402_8 or Pg_S0760_23) or (Pg_S0420_22 or Pg_S0960_1 or Pg_S1599_1 or Pg_S1811_2 or Pg_S1969_5 or Pg_S2145_24 or Pg_S2946_32 or Pg_S3069_1 or Pg_S3696_2 or Pg_S4995_3 or Pg_S5402_8 or Pg_S7163_5))	Pg_S5402.8 Pg_S0760.23 Pg_S0420.22 Pg_S0960.1 Pg_S1599.1 Pg_S1811.2 Pg_S1969.5 Pg_S2145.24 Pg_S2946.32 Pg_S3069.1 Pg_S3696.2 Pg_S4995.3 Pg_S5402.8 Pg_S7163.5		Porphyrin and Chlorophyll Metabolism	0	0	1000	0	4	1.3.1.33
CHLOR450s	chlorophyllide-a:NADP+ oxidoreductase (photon450)	0.8139 photon450[u] + 0.8139 h[s] + 0.8139 nadph[s] + 0.8139 pchlda[s] -> 0.8139 nadp[s] + 0.8139 chlda[s]	((Pg_S5402_8 or Pg_S0760_23) or (Pg_S0420_22 or Pg_S0960_1 or Pg_S1599_1 or Pg_S1811_2 or Pg_S1969_5 or Pg_S2145_24 or Pg_S2946_32 or Pg_S3069_1 or Pg_S3696_2 or Pg_S4995_3 or Pg_S5402_8 or Pg_S7163_5))	Pg_S5402.8 Pg_S0760.23 Pg_S0420.22 Pg_S0960.1 Pg_S1599.1 Pg_S1811.2 Pg_S1969.5 Pg_S2145.24 Pg_S2946.32 Pg_S3069.1 Pg_S3696.2 Pg_S4995.3 Pg_S5402.8 Pg_S7163.5		Porphyrin and Chlorophyll Metabolism	0	0	1000	0	4	1.3.1.33
CHLOR470s	chlorophyllide-a:NADP+ oxidoreductase (photon470)	0.4478 photon470[u] + 0.4478 h[s] + 0.4478 nadph[s] + 0.4478 pchlda[s] -> 0.4478 nadp[s] + 0.4478 chlda[s]	((Pg_S5402_8 or Pg_S0760_23) or (Pg_S0420_22 or Pg_S0960_1 or Pg_S1599_1 or Pg_S1811_2 or Pg_S1969_5 or Pg_S2145_24 or Pg_S2946_32 or Pg_S3069_1 or Pg_S3696_2 or Pg_S4995_3 or Pg_S5402_8 or Pg_S7163_5))	Pg_S5402.8 Pg_S0760.23 Pg_S0420.22 Pg_S0960.1 Pg_S1599.1 Pg_S1811.2 Pg_S1969.5 Pg_S2145.24 Pg_S2946.32 Pg_S3069.1 Pg_S3696.2 Pg_S4995.3 Pg_S5402.8 Pg_S7163.5		Porphyrin and Chlorophyll Metabolism	0	0	1000	0	4	1.3.1.33
CHLOR490s	chlorophyllide-a:NADP+ oxidoreductase (photon490)	0.184 photon490[u] + 0.184 h[s] + 0.184 nadph[s] + 0.184 pchlda[s] -> 0.184 nadp[s] + 0.184 chlda[s]	((Pg_S5402_8 or Pg_S0760_23) or (Pg_S0420_22 or Pg_S0960_1 or Pg_S1599_1 or Pg_S1811_2 or Pg_S1969_5 or Pg_S2145_24 or Pg_S2946_32 or Pg_S3069_1 or Pg_S3696_2 or Pg_S4995_3 or Pg_S5402_8 or Pg_S7163_5))	Pg_S5402.8 Pg_S0760.23 Pg_S0420.22 Pg_S0960.1 Pg_S1599.1 Pg_S1811.2 Pg_S1969.5 Pg_S2145.24 Pg_S2946.32 Pg_S3069.1 Pg_S3696.2 Pg_S4995.3 Pg_S5402.8 Pg_S7163.5		Porphyrin and Chlorophyll Metabolism	0	0	1000	0	4	1.3.1.33
CHLOR510s	chlorophyllide-a:NADP+ oxidoreductase (photon510)	0.1382 photon510[u] + 0.1382 h[s] + 0.1382 nadph[s] + 0.1382 pchlda[s] -> 0.1382 nadp[s] + 0.1382 chlda[s]	((Pg_S5402_8 or Pg_S0760_23) or (Pg_S0420_22 or Pg_S0960_1 or Pg_S1599_1 or Pg_S1811_2 or Pg_S1969_5 or Pg_S2145_24 or Pg_S2946_32 or Pg_S3069_1 or Pg_S3696_2 or Pg_S4995_3 or Pg_S5402_8 or Pg_S7163_5))	Pg_S5402.8 Pg_S0760.23 Pg_S0420.22 Pg_S0960.1 Pg_S1599.1 Pg_S1811.2 Pg_S1969.5 Pg_S2145.24 Pg_S2946.32 Pg_S3069.1 Pg_S3696.2 Pg_S4995.3 Pg_S5402.8 Pg_S7163.5		Porphyrin and Chlorophyll Metabolism	0	0	1000	0	4	1.3.1.33
CHLOR530s	chlorophyllide-a:NADP+ oxidoreductase (photon530)	0.208 photon530[u] + 0.208 h[s] + 0.208 nadph[s] + 0.208 pchlda[s] -> 0.208 nadp[s] + 0.208 chlda[s]	((Pg_S5402_8 or Pg_S0760_23) or (Pg_S0420_22 or Pg_S0960_1 or Pg_S1599_1 or Pg_S1811_2 or Pg_S1969_5 or Pg_S2145_24 or Pg_S2946_32 or Pg_S3069_1 or Pg_S3696_2 or Pg_S4995_3 or Pg_S5402_8 or Pg_S7163_5))	Pg_S5402.8 Pg_S0760.23 Pg_S0420.22 Pg_S0960.1 Pg_S1599.1 Pg_S1811.2 Pg_S1969.5 Pg_S2145.24 Pg_S2946.32 Pg_S3069.1 Pg_S3696.2 Pg_S4995.3 Pg_S5402.8 Pg_S7163.5		Porphyrin and Chlorophyll Metabolism	0	0	1000	0	4	1.3.1.33
CHLOR550s	chlorophyllide-a:NADP+ oxidoreductase (photon550)	0.24811 photon550[u] + 0.24811 h[s] + 0.24811 nadph[s] + 0.24811 pchlda[s] -> 0.24811 nadp[s] + 0.24811 chlda[s]	((Pg_S5402_8 or Pg_S0760_23) or (Pg_S0420_22 or Pg_S0960_1 or Pg_S1599_1 or Pg_S1811_2 or Pg_S1969_5 or Pg_S2145_24 or Pg_S2946_32 or Pg_S3069_1 or Pg_S3696_2 or Pg_S4995_3 or Pg_S5402_8 or Pg_S7163_5))	Pg_S5402.8 Pg_S0760.23 Pg_S0420.22 Pg_S0960.1 Pg_S1599.1 Pg_S1811.2 Pg_S1969.5 Pg_S2145.24 Pg_S2946.32 Pg_S3069.1 Pg_S3696.2 Pg_S4995.3 Pg_S5402.8 Pg_S7163.5		Porphyrin and Chlorophyll Metabolism	0	0	1000	0	4	1.3.1.33
CHLOR570s	chlorophyllide-a:NADP+ oxidoreductase (photon570)	0.3014 photon570[u] + 0.3014 h[s] + 0.3014 nadph[s] + 0.3014 pchlda[s] -> 0.3014 nadp[s] + 0.3014 chlda[s]	((Pg_S5402_8 or Pg_S0760_23) or (Pg_S0420_22 or Pg_S0960_1 or Pg_S1599_1 or Pg_S1811_2 or Pg_S1969_5 or Pg_S2145_24 or Pg_S2946_32 or Pg_S3069_1 or Pg_S3696_2 or Pg_S4995_3 or Pg_S5402_8 or Pg_S7163_5))	Pg_S5402.8 Pg_S0760.23 Pg_S0420.22 Pg_S0960.1 Pg_S1599.1 Pg_S1811.2 Pg_S1969.5 Pg_S2145.24 Pg_S2946.32 Pg_S3069.1 Pg_S3696.2 Pg_S4995.3 Pg_S5402.8 Pg_S7163.5		Porphyrin and Chlorophyll Metabolism	0	0	1000	0	4	1.3.1.33
CHLOR590s	chlorophyllide-a:NADP+ oxidoreductase (photon590)	0.3447 photon590[u] + 0.3447 h[s] + 0.3447 nadph[s] + 0.3447 pchlda[s] -> 0.3447 nadp[s] + 0.3447 chlda[s]	((Pg_S5402_8 or Pg_S0760_23) or (Pg_S0420_22 or Pg_S0960_1 or Pg_S1599_1 or Pg_S1811_2 or Pg_S1969_5 or Pg_S2145_24 or Pg_S2946_32 or Pg_S3069_1 or Pg_S3696_2 or Pg_S4995_3 or Pg_S5402_8 or Pg_S7163_5))	Pg_S5402.8 Pg_S0760.23 Pg_S0420.22 Pg_S0960.1 Pg_S1599.1 Pg_S1811.2 Pg_S1969.5 Pg_S2145.24 Pg_S2946.32 Pg_S3069.1 Pg_S3696.2 Pg_S4995.3 Pg_S5402.8 Pg_S7163.5		Porphyrin and Chlorophyll Metabolism	0	0	1000	0	4	1.3.1.33
CHLOR610s	chlorophyllide-a:NADP+ oxidoreductase (photon610)	0.5565 photon610[u] + 0.5565 h[s] + 0.5565 nadph[s] + 0.5565 pchlda[s] -> 0.5565 nadp[s] + 0.5565 chlda[s]	((Pg_S5402_8 or Pg_S0760_23) or (Pg_S0420_22 or Pg_S0960_1 or Pg_S1599_1 or Pg_S1811_2 or Pg_S1969_5 or Pg_S2145_24 or Pg_S2946_32 or Pg_S3069_1 or Pg_S3696_2 or Pg_S4995_3 or Pg_S5402_8 or Pg_S7163_5))	Pg_S5402.8 Pg_S0760.23 Pg_S0420.22 Pg_S0960.1 Pg_S1599.1 Pg_S1811.2 Pg_S1969.5 Pg_S2145.24 Pg_S2946.32 Pg_S3069.1 Pg_S3696.2 Pg_S4995.3 Pg_S5402.8 Pg_S7163.5		Porphyrin and Chlorophyll Metabolism	0	0	1000	0	4	1.3.1.33
CHLOR630s	chlorophyllide-a:NADP+ oxidoreductase (photon630)	0.8377 photon630[u] + 0.8377 h[s] + 0.8377 nadph[s] + 0.8377 pchlda[s] -> 0.8377 nadp[s] + 0.8377 chlda[s]	((Pg_S5402_8 or Pg_S0760_23) or (Pg_S0420_22 or Pg_S0960_1 or Pg_S1599_1 or Pg_S1811_2 or Pg_S1969_5 or Pg_S2145_24 or Pg_S2946_32 or Pg_S3069_1 or Pg_S3696_2 or Pg_S4995_3 or Pg_S5402_8 or Pg_S7163_5))	Pg_S5402.8 Pg_S0760.23 Pg_S0420.22 Pg_S0960.1 Pg_S1599.1 Pg_S1811.2 Pg_S1969.5 Pg_S2145.24 Pg_S2946.32 Pg_S3069.1 Pg_S3696.2 Pg_S4995.3 Pg_S5402.8 Pg_S7163.5		Porphyrin and Chlorophyll Metabolism	0	0	1000	0	4	1.3.1.33
CHLOR650s	chlorophyllide-a:NADP+ oxidoreductase (photon650)	photon650[u] + h[s] + nadph[s] + pchlda[s] -> nadp[s] + chlda[s]	((Pg_S5402_8 or Pg_S0760_23) or (Pg_S0420_22 or Pg_S0960_1 or Pg_S1599_1 or Pg_S1811_2 or Pg_S1969_5 or Pg_S2145_24 or Pg_S2946_32 or Pg_S3069_1 or Pg_S3696_2 or Pg_S4995_3 or Pg_S5402_8 or Pg_S7163_5))	Pg_S5402.8 Pg_S0760.23 Pg_S0420.22 Pg_S0960.1 Pg_S1599.1 Pg_S1811.2 Pg_S1969.5 Pg_S2145.24 Pg_S2946.32 Pg_S3069.1 Pg_S3696.2 Pg_S4995.3 Pg_S5402.8 Pg_S7163.5		Porphyrin and Chlorophyll Metabolism	0	0	1000	0	4	1.3.1.33
CHLOR670s	chlorophyllide-a:NADP+ oxidoreductase (photon670)	0.4324 photon670[u] + 0.4324 h[s] + 0.4324 nadph[s] + 0.4324 pchlda[s] -> 0.4324 nadp[s] + 0.4324 chlda[s]	((Pg_S5402_8 or Pg_S0760_23) or (Pg_S0420_22 or Pg_S0960_1 or Pg_S1599_1 or Pg_S1811_2 or Pg_S1969_5 or Pg_S2145_24 or Pg_S2946_32 or Pg_S3069_1 or Pg_S3696_2 or Pg_S4995_3 or Pg_S5402_8 or Pg_S7163_5))	Pg_S5402.8 Pg_S0760.23 Pg_S0420.22 Pg_S0960.1 Pg_S1599.1 Pg_S1811.2 Pg_S1969.5 Pg_S2145.24 Pg_S2946.32 Pg_S3069.1 Pg_S3696.2 Pg_S4995.3 Pg_S5402.8 Pg_S7163.5		Porphyrin and Chlorophyll Metabolism	0	0	1000	0	4	1.3.1.33
CHLOR690s	chlorophyllide-a:NADP+ oxidoreductase (photon690)	0.1455 photon690[u] + 0.1455 h[s] + 0.1455 nadph[s] + 0.1455 pchlda[s] -> 0.1455 nadp[s] + 0.1455 chlda[s]	((Pg_S5402_8 or Pg_S0760_23) or (Pg_S0420_22 or Pg_S0960_1 or Pg_S1599_1 or Pg_S1811_2 or Pg_S1969_5 or Pg_S2145_24 or Pg_S2946_32 or Pg_S3069_1 or Pg_S3696_2 or Pg_S4995_3 or Pg_S5402_8 or Pg_S7163_5))	Pg_S5402.8 Pg_S0760.23 Pg_S0420.22 Pg_S0960.1 Pg_S1599.1 Pg_S1811.2 Pg_S1969.5 Pg_S2145.24 Pg_S2946.32 Pg_S3069.1 Pg_S3696.2 Pg_S4995.3 Pg_S5402.8 Pg_S7163.5		Porphyrin and Chlorophyll Metabolism	0	0	1000	0	4	1.3.1.33
DVCHLOR410s	divinyl chlorophyllide-a:NADP+ oxidoreductase (photon410)	0.26485 photon410[u] + 0.26485 h[s] + 0.26485 nadph[s] + 0.26485 dvpchlda[s] -> 0.26485 nadp[s] + 0.26485 chlda[s]	((Pg_S5402_8 or Pg_S0760_23) or (Pg_S0420_22 or Pg_S0960_1 or Pg_S1599_1 or Pg_S1811_2 or Pg_S1969_5 or Pg_S2145_24 or Pg_S2946_32 or Pg_S3069_1 or Pg_S3696_2 or Pg_S4995_3 or Pg_S5402_8 or Pg_S7163_5))	Pg_S5402.8 Pg_S0760.23 Pg_S0420.22 Pg_S0960.1 Pg_S1599.1 Pg_S1811.2 Pg_S1969.5 Pg_S2145.24 Pg_S2946.32 Pg_S3069.1 Pg_S3696.2 Pg_S4995.3 Pg_S5402.8 Pg_S7163.5		Porphyrin and Chlorophyll Metabolism	0	0	1000	0	4	1.3.1.33
DVCHLOR430s	divinyl chlorophyllide-a:NADP+ oxidoreductase (photon430)	0.56582 photon430[u] + 0.56582 h[s] + 0.56582 nadph[s] + 0.56582 dvpchlda[s] -> 0.56582 nadp[s] + 0.56582 chlda[s]	((Pg_S5402_8 or Pg_S0760_23) or (Pg_S0420_22 or Pg_S0960_1 or Pg_S1599_1 or Pg_S1811_2 or Pg_S1969_5 or Pg_S2145_24 or Pg_S2946_32 or Pg_S3069_1 or Pg_S3696_2 or Pg_S4995_3 or Pg_S5402_8 or Pg_S7163_5))	Pg_S5402.8 Pg_S0760.23 Pg_S0420.22 Pg_S0960.1 Pg_S1599.1 Pg_S1811.2 Pg_S1969.5 Pg_S2145.24 Pg_S2946.32 Pg_S3069.1 Pg_S3696.2 Pg_S4995.3 Pg_S5402.8 Pg_S7163.5		Porphyrin and Chlorophyll Metabolism	0	0	1000	0	4	1.3.1.33
DVCHLOR450s	divinyl chlorophyllide-a:NADP+ oxidoreductase (photon450)	0.8139 photon450[u] + 0.8139 h[s] + 0.8139 nadph[s] + 0.8139 dvpchlda[s] -> 0.8139 nadp[s] + 0.8139 chlda[s]	((Pg_S5402_8 or Pg_S0760_23) or (Pg_S0420_22 or Pg_S0960_1 or Pg_S1599_1 or Pg_S1811_2 or Pg_S1969_5 or Pg_S2145_24 or Pg_S2946_32 or Pg_S3069_1 or Pg_S3696_2 or Pg_S4995_3 or Pg_S5402_8 or Pg_S7163_5))	Pg_S5402.8 Pg_S0760.23 Pg_S0420.22 Pg_S0960.1 Pg_S1599.1 Pg_S1811.2 Pg_S1969.5 Pg_S2145.24 Pg_S2946.32 Pg_S3069.1 Pg_S3696.2 Pg_S4995.3 Pg_S5402.8 Pg_S7163.5		Porphyrin and Chlorophyll Metabolism	0	0	1000	0	4	1.3.1.33
DVCHLOR470s	divinyl chlorophyllide-a:NADP+ oxidoreductase (photon470)	0.4478 photon470[u] + 0.4478 h[s] + 0.4478 nadph[s] + 0.4478 dvpchlda[s] -> 0.4478 nadp[s] + 0.4478 chlda[s]	((Pg_S5402_8 or Pg_S0760_23) or (Pg_S0420_22 or Pg_S0960_1 or Pg_S1599_1 or Pg_S1811_2 or Pg_S1969_5 or Pg_S2145_24 or Pg_S2946_32 or Pg_S3069_1 or Pg_S3696_2 or Pg_S4995_3 or Pg_S5402_8 or Pg_S7163_5))	Pg_S5402.8 Pg_S0760.23 Pg_S0420.22 Pg_S0960.1 Pg_S1599.1 Pg_S1811.2 Pg_S1969.5 Pg_S2145.24 Pg_S2946.32 Pg_S3069.1 Pg_S3696.2 Pg_S4995.3 Pg_S5402.8 Pg_S7163.5		Porphyrin and Chlorophyll Metabolism	0	0	1000	0	4	1.3.1.33
DVCHLOR490s	divinyl chlorophyllide-a:NADP+ oxidoreductase (photon490)	0.184 photon490[u] + 0.184 h[s] + 0.184 nadph[s] + 0.184 dvpchlda[s] -> 0.184 nadp[s] + 0.184 chlda[s]	((Pg_S5402_8 or Pg_S0760_23) or (Pg_S0420_22 or Pg_S0960_1 or Pg_S1599_1 or Pg_S1811_2 or Pg_S1969_5 or Pg_S2145_24 or Pg_S2946_32 or Pg_S3069_1 or Pg_S3696_2 or Pg_S4995_3 or Pg_S5402_8 or Pg_S7163_5))	Pg_S5402.8 Pg_S0760.23 Pg_S0420.22 Pg_S0960.1 Pg_S1599.1 Pg_S1811.2 Pg_S1969.5 Pg_S2145.24 Pg_S2946.32 Pg_S3069.1 Pg_S3696.2 Pg_S4995.3 Pg_S5402.8 Pg_S7163.5		Porphyrin and Chlorophyll Metabolism	0	0	1000	0	4	1.3.1.33
DVCHLOR510s	divinyl chlorophyllide-a:NADP+ oxidoreductase (photon510)	0.1382 photon510[u] + 0.1382 h[s] + 0.1382 nadph[s] + 0.1382 dvpchlda[s] -> 0.1382 nadp[s] + 0.1382 chlda[s]	((Pg_S5402_8 or Pg_S0760_23) or (Pg_S0420_22 or Pg_S0960_1 or Pg_S1599_1 or Pg_S1811_2 or Pg_S1969_5 or Pg_S2145_24 or Pg_S2946_32 or Pg_S3069_1 or Pg_S3696_2 or Pg_S4995_3 or Pg_S5402_8 or Pg_S7163_5))	Pg_S5402.8 Pg_S0760.23 Pg_S0420.22 Pg_S0960.1 Pg_S1599.1 Pg_S1811.2 Pg_S1969.5 Pg_S2145.24 Pg_S2946.32 Pg_S3069.1 Pg_S3696.2 Pg_S4995.3 Pg_S5402.8 Pg_S7163.5		Porphyrin and Chlorophyll Metabolism	0	0	1000	0	4	1.3.1.33
DVCHLOR530s	divinyl chlorophyllide-a:NADP+ oxidoreductase (photon530)	0.208 photon530[u] + 0.208 h[s] + 0.208 nadph[s] + 0.208 dvpchlda[s] -> 0.208 nadp[s] + 0.208 chlda[s]	((Pg_S5402_8 or Pg_S0760_23) or (Pg_S0420_22 or Pg_S0960_1 or Pg_S1599_1 or Pg_S1811_2 or Pg_S1969_5 or Pg_S2145_24 or Pg_S2946_32 or Pg_S3069_1 or Pg_S3696_2 or Pg_S4995_3 or Pg_S5402_8 or Pg_S7163_5))	Pg_S5402.8 Pg_S0760.23 Pg_S0420.22 Pg_S0960.1 Pg_S1599.1 Pg_S1811.2 Pg_S1969.5 Pg_S2145.24 Pg_S2946.32 Pg_S3069.1 Pg_S3696.2 Pg_S4995.3 Pg_S5402.8 Pg_S7163.5		Porphyrin and Chlorophyll Metabolism	0	0	1000	0	4	1.3.1.33
DVCHLOR550s	divinyl chlorophyllide-a:NADP+ oxidoreductase (photon550)	0.24811 photon550[u] + 0.24811 h[s] + 0.24811 nadph[s] + 0.24811 dvpchlda[s] -> 0.24811 nadp[s] + 0.24811 chlda[s]	((Pg_S5402_8 or Pg_S0760_23) or (Pg_S0420_22 or Pg_S0960_1 or Pg_S1599_1 or Pg_S1811_2 or Pg_S1969_5 or Pg_S2145_24 or Pg_S2946_32 or Pg_S3069_1 or Pg_S3696_2 or Pg_S4995_3 or Pg_S5402_8 or Pg_S7163_5))	Pg_S5402.8 Pg_S0760.23 Pg_S0420.22 Pg_S0960.1 Pg_S1599.1 Pg_S1811.2 Pg_S1969.5 Pg_S2145.24 Pg_S2946.32 Pg_S3069.1 Pg_S3696.2 Pg_S4995.3 Pg_S5402.8 Pg_S7163.5		Porphyrin and Chlorophyll Metabolism	0	0	1000	0	4	1.3.1.33
DVCHLOR570s	divinyl chlorophyllide-a:NADP+ oxidoreductase (photon570)	0.3014 photon570[u] + 0.3014 h[s] + 0.3014 nadph[s] + 0.3014 dvpchlda[s] -> 0.3014 nadp[s] + 0.3014 chlda[s]	((Pg_S5402_8 or Pg_S0760_23) or (Pg_S0420_22 or Pg_S0960_1 or Pg_S1599_1 or Pg_S1811_2 or Pg_S1969_5 or Pg_S2145_24 or Pg_S2946_32 or Pg_S3069_1 or Pg_S3696_2 or Pg_S4995_3 or Pg_S5402_8 or Pg_S7163_5))	Pg_S5402.8 Pg_S0760.23 Pg_S0420.22 Pg_S0960.1 Pg_S1599.1 Pg_S1811.2 Pg_S1969.5 Pg_S2145.24 Pg_S2946.32 Pg_S3069.1 Pg_S3696.2 Pg_S4995.3 Pg_S5402.8 Pg_S7163.5		Porphyrin and Chlorophyll Metabolism	0	0	1000	0	4	1.3.1.33
DVCHLOR590s	divinyl chlorophyllide-a:NADP+ oxidoreductase (photon590)	0.3447 photon590[u] + 0.3447 h[s] + 0.3447 nadph[s] + 0.3447 dvpchlda[s] -> 0.3447 nadp[s] + 0.3447 chlda[s]	((Pg_S5402_8 or Pg_S0760_23) or (Pg_S0420_22 or Pg_S0960_1 or Pg_S1599_1 or Pg_S1811_2 or Pg_S1969_5 or Pg_S2145_24 or Pg_S2946_32 or Pg_S3069_1 or Pg_S3696_2 or Pg_S4995_3 or Pg_S5402_8 or Pg_S7163_5))	Pg_S5402.8 Pg_S0760.23 Pg_S0420.22 Pg_S0960.1 Pg_S1599.1 Pg_S1811.2 Pg_S1969.5 Pg_S2145.24 Pg_S2946.32 Pg_S3069.1 Pg_S3696.2 Pg_S4995.3 Pg_S5402.8 Pg_S7163.5		Porphyrin and Chlorophyll Metabolism	0	0	1000	0	4	1.3.1.33
DVCHLOR610s	divinyl chlorophyllide-a:NADP+ oxidoreductase (photon610)	0.5565 photon610[u] + 0.5565 h[s] + 0.5565 nadph[s] + 0.5565 dvpchlda[s] -> 0.5565 nadp[s] + 0.5565 chlda[s]	((Pg_S5402_8 or Pg_S0760_23) or (Pg_S0420_22 or Pg_S0960_1 or Pg_S1599_1 or Pg_S1811_2 or Pg_S1969_5 or Pg_S2145_24 or Pg_S2946_32 or Pg_S3069_1 or Pg_S3696_2 or Pg_S4995_3 or Pg_S5402_8 or Pg_S7163_5))	Pg_S5402.8 Pg_S0760.23 Pg_S0420.22 Pg_S0960.1 Pg_S1599.1 Pg_S1811.2 Pg_S1969.5 Pg_S2145.24 Pg_S2946.32 Pg_S3069.1 Pg_S3696.2 Pg_S4995.3 Pg_S5402.8 Pg_S7163.5		Porphyrin and Chlorophyll Metabolism	0	0	1000	0	4	1.3.1.33
DVCHLOR630s	divinyl chlorophyllide-a:NADP+ oxidoreductase (photon630)	0.8377 photon630[u] + 0.8377 h[s] + 0.8377 nadph[s] + 0.8377 dvpchlda[s] -> 0.8377 nadp[s] + 0.8377 chlda[s]	((Pg_S5402_8 or Pg_S0760_23) or (Pg_S0420_22 or Pg_S0960_1 or Pg_S1599_1 or Pg_S1811_2 or Pg_S1969_5 or Pg_S2145_24 or Pg_S2946_32 or Pg_S3069_1 or Pg_S3696_2 or Pg_S4995_3 or Pg_S5402_8 or Pg_S7163_5))	Pg_S5402.8 Pg_S0760.23 Pg_S0420.22 Pg_S0960.1 Pg_S1599.1 Pg_S1811.2 Pg_S1969.5 Pg_S2145.24 Pg_S2946.32 Pg_S3069.1 Pg_S3696.2 Pg_S4995.3 Pg_S5402.8 Pg_S7163.5		Porphyrin and Chlorophyll Metabolism	0	0	1000	0	4	1.3.1.33
DVCHLOR650s	divinyl chlorophyllide-a:NADP+ oxidoreductase (photon650)	photon650[u] + h[s] + nadph[s] + dvpchlda[s] -> nadp[s] + chlda[s]	((Pg_S5402_8 or Pg_S0760_23) or (Pg_S0420_22 or Pg_S0960_1 or Pg_S1599_1 or Pg_S1811_2 or Pg_S1969_5 or Pg_S2145_24 or Pg_S2946_32 or Pg_S3069_1 or Pg_S3696_2 or Pg_S4995_3 or Pg_S5402_8 or Pg_S7163_5))	Pg_S5402.8 Pg_S0760.23 Pg_S0420.22 Pg_S0960.1 Pg_S1599.1 Pg_S1811.2 Pg_S1969.5 Pg_S2145.24 Pg_S2946.32 Pg_S3069.1 Pg_S3696.2 Pg_S4995.3 Pg_S5402.8 Pg_S7163.5		Porphyrin and Chlorophyll Metabolism	0	0	1000	0	4	1.3.1.33
DVCHLOR670s	divinyl chlorophyllide-a:NADP+ oxidoreductase (photon670)	0.4324 photon670[u] + 0.4324 h[s] + 0.4324 nadph[s] + 0.4324 dvpchlda[s] -> 0.4324 nadp[s] + 0.4324 chlda[s]	((Pg_S5402_8 or Pg_S0760_23) or (Pg_S0420_22 or Pg_S0960_1 or Pg_S1599_1 or Pg_S1811_2 or Pg_S1969_5 or Pg_S2145_24 or Pg_S2946_32 or Pg_S3069_1 or Pg_S3696_2 or Pg_S4995_3 or Pg_S5402_8 or Pg_S7163_5))	Pg_S5402.8 Pg_S0760.23 Pg_S0420.22 Pg_S0960.1 Pg_S1599.1 Pg_S1811.2 Pg_S1969.5 Pg_S2145.24 Pg_S2946.32 Pg_S3069.1 Pg_S3696.2 Pg_S4995.3 Pg_S5402.8 Pg_S7163.5		Porphyrin and Chlorophyll Metabolism	0	0	1000	0	4	1.3.1.33
DVCHLOR690s	divinyl chlorophyllide-a:NADP+ oxidoreductase (photon690)	0.1455 photon690[u] + 0.1455 h[s] + 0.1455 nadph[s] + 0.1455 dvpchlda[s] -> 0.1455 nadp[s] + 0.1455 chlda[s]	((Pg_S5402_8 or Pg_S0760_23) or (Pg_S0420_22 or Pg_S0960_1 or Pg_S1599_1 or Pg_S1811_2 or Pg_S1969_5 or Pg_S2145_24 or Pg_S2946_32 or Pg_S3069_1 or Pg_S3696_2 or Pg_S4995_3 or Pg_S5402_8 or Pg_S7163_5))	Pg_S5402.8 Pg_S0760.23 Pg_S0420.22 Pg_S0960.1 Pg_S1599.1 Pg_S1811.2 Pg_S1969.5 Pg_S2145.24 Pg_S2946.32 Pg_S3069.1 Pg_S3696.2 Pg_S4995.3 Pg_S5402.8 Pg_S7163.5		Porphyrin and Chlorophyll Metabolism	0	0	1000	0	4	1.3.1.33
CPPPGOs	Coproporphyrinogen oxidase	2 h[s] + o2[s] + cpppg3[s] -> 2 h2o[s] + 2 co2[s] + pppg9[s]	((Pg_S0212_7) or (Pg_S3513_16 or Pg_S6857_1))	Pg_S0212.7 Pg_S3513.16 Pg_S6857.1		Porphyrin and Chlorophyll Metabolism	0	0	1000	0	4	1.3.3.3
PPPGOs	Protoporphyrinogen oxidase	3 o2[s] + pppg9[s] -> 3 h2o2[s] + ppp9[s]	((Pg_S1766_13 or Pg_S6112_2 or Pg_S1471_1 or Pg_S2069_8) or (Pg_S0896_33 or Pg_S1338_9 or Pg_S1338_8 or Pg_S3049_32 or Pg_S3049_33 or Pg_S4077_1 or Pg_S7168_3 or Pg_S0852_1 or Pg_S1914_1 or Pg_S4144_3 or Pg_S6313_4))	Pg_S1766.13 Pg_S6112.2 Pg_S1471.1 Pg_S2069.8 Pg_S0896.33 Pg_S1338.9 Pg_S1338.8 Pg_S3049.32 Pg_S3049.33 Pg_S4077.1 Pg_S7168.3 Pg_S0852.1 Pg_S1914.1 Pg_S4144.3 Pg_S6313.4		Porphyrin and Chlorophyll Metabolism	0	0	1000	0	4	1.3.3.4
MPMTs	Magnesium-protoporphyrin O-methyltransferase	amet[s] + mppp9[s] <=> h[s] + ahcys[s] + mppp9me[s]	((Pg_S0612_17 or (Pg_S0033_7))	Pg_S0612.17 Pg_S0033.7		Porphyrin and Chlorophyll Metabolism	1	-1000	1000	0	4	2.1.1.11
UPPDC1s	Uroporphyrinogen decarboxylase	4 h[s] + uppg3[s] -> 4 co2[s] + cpppg3[s]	((Pg_S6573_1 or Pg_S1348_15) or (Pg_S1348_15 or Pg_S2608_16 or Pg_S6573_1 or Pg_S7077_3 or Pg_S7384_1))	Pg_S6573.1 Pg_S1348.15 Pg_S1348.15 Pg_S2608.16 Pg_S6573.1 Pg_S7077.3 Pg_S7384.1		Porphyrin and Chlorophyll Metabolism	0	0	1000	0	4	4.1.1.37
UPP1Ss	uroporphyrinogen-III synthase	hmbil[s] -> h2o[s] + uppg1[s]	(Pg_S6571_7)	Pg_S6571.7		Phylloquinone, Plastoquinone and Ubiquinone Metabolism	0	0	1000	0	4	4.2.1.75
UPPDC2s	uroporphyrinogen decarboxylase (uroporphyrinogen I)	4 h[s] + uppg1[s] -> 4 co2[s] + cpppg1[s]	(Pg_S6573_1 or Pg_S1348_15)	Pg_S6573.1 Pg_S1348.15		Porphyrin and Chlorophyll Metabolism	0	0	1000	0	4	4.1.1.37
FCLTs	Ferrochelatase	fe2[s] + ppp9[s] -> 2 h[s] + pheme[s]	((Pg_S2455_18 or Pg_S7522_3) or (Pg_S0106_22 or Pg_S0635_26 or Pg_S0856_10 or Pg_S0856_16 or Pg_S0856_17 or Pg_S0922_27 or Pg_S1940_1 or Pg_S2455_18 or Pg_S7522_3 or Pg_S8010_2))	Pg_S2455.18 Pg_S7522.3 Pg_S0106.22 Pg_S0635.26 Pg_S0856.10 Pg_S0856.16 Pg_S0856.17 Pg_S0922.27 Pg_S1940.1 Pg_S2455.18 Pg_S7522.3 Pg_S8010.2		Porphyrin and Chlorophyll Metabolism	0	0	1000	0	4	4.99.1.1
MGCHLs	Magnesium chelatase	h2o[s] + atp[s] + ppp9[s] + mg2[s] -> h[s] + pi[s] + adp[s] + mppp9[s]	((Pg_S0626_1 and Pg_S6522_6 and Pg_S6181_10) or (Pg_S0626_1 or Pg_S1528_20 or Pg_S4192_2 or Pg_S4256_2 or Pg_S5860_3 or Pg_S6181_10 or Pg_S6522_6 or Pg_S7541_2))	Pg_S0626.1 Pg_S6522.6 Pg_S6181.10 Pg_S0626.1 Pg_S1528.20 Pg_S4192.2 Pg_S4256.2 Pg_S5860.3 Pg_S6181.10 Pg_S6522.6 Pg_S7541.2		Porphyrin and Chlorophyll Metabolism	0	0	1000	0	4	6.6.1.1
DVCHLDRs	divinyl chlorophyllide a 8-vinyl-reductase	h[s] + nadph[s] + dvchlda[s] <=> nadp[s] + chlda[s]	Pg_S1214_40	Pg_S1214.40		Porphyrin and Chlorophyll Metabolism	1	-1000	1000	0	4	1.3.1.75
DVPCHLDRs	divinylprotochlorophyllide vinyl-reductase	h[s] + nadph[s] + dvpchlda[s] <=> nadp[s] + pchlda[s]	Pg_S1214_40	Pg_S1214.40		Porphyrin and Chlorophyll Metabolism	1	-1000	1000	0	4	1.3.1.75
FCRs	Ferric-chelate reductase	h[s] + nad[s] + 2 fe2[s] <=> nadh[s] + 2 fe3[s]	(Pg_S0682_16 or Pg_S0916_18 or Pg_S0916_19 or Pg_S1712_7 or Pg_S1712_8 or Pg_S2207_13 or Pg_S3029_3 or Pg_S3361_8 or Pg_S3597_2 or Pg_S4659_14 or Pg_S4659_15 or Pg_S5549_5)	Pg_S0682.16 Pg_S0916.18 Pg_S0916.19 Pg_S1712.7 Pg_S1712.8 Pg_S2207.13 Pg_S3029.3 Pg_S3361.8 Pg_S3597.2 Pg_S4659.14 Pg_S4659.15 Pg_S5549.5		Porphyrin and Chlorophyll Metabolism	1	-1000	1000	0	4	1.16.1.7
HEMEOSm	heme o biosynthesis	h2o[m] + frdp[m] + pheme[m] -> ppi[m] + hemeO[m]	(Pg_S4326_11)	Pg_S4326.11		Porphyrin and Chlorophyll Metabolism	0	0	1000	0	4	2.5.1.-
HOXGs	Heme oxygenase (decyclizing)	3 h[s] + 3 o2[s] + 3 nadph[s] + pheme[s] <=> 3 h2o[s] + 3 nadp[s] + fe2[s] + biliverd[s] + co[s]	((Pg_S3567_20 or (Pg_S0013_3 or Pg_S3567_20 or Pg_S3574_6 or Pg_S4424_2 or Pg_S6571_3))	Pg_S3567.20 Pg_S0013.3 Pg_S3567.20 Pg_S3574.6 Pg_S4424.2 Pg_S6571.3		Porphyrin and Chlorophyll Metabolism	1	-1000	1000	0	4	1.14.99.3
CHLBSEs	Chlorophyllase	h2o[s] + chlb[s] -> chldb[s] + phytol[s]	((Pg_S5242_1) or (Pg_S0192_7 or Pg_S5242_1))	Pg_S5242.1 Pg_S0192.7 Pg_S5242.1		Porphyrin and Chlorophyll Metabolism	0	0	1000	0	4	3.1.1.14
CHLBSNs	chlorophyll synthase	chldb[s] + pdp[s] -> ppi[s] + h[s] + chlb[s]	((Pg_S6955_4 or (Pg_S1439_28 or Pg_S6955_4))	Pg_S6955.4 Pg_S1439.28 Pg_S6955.4		Porphyrin and Chlorophyll Metabolism	0	0	1000	0	4	2.5.1.62
CHLDAOs	chlorophyllide-a oxygenase (CHLDA)	2 h[s] + 2 o2[s] + 2 nadph[s] + chlda[s] <=> 3 h2o[s] + 2 nadp[s] + chldb[s]				Porphyrin and Chlorophyll Metabolism	1	-1000	1000	0	4	1.14.13.122
CHLAOs	chlorophyllide-a oxygenase (CHLA)	2 h[s] + 2 o2[s] + 2 nadph[s] + chla[s] <=> 3 h2o[s] + 2 nadp[s] + chlb[s]				Porphyrin and Chlorophyll Metabolism	1	-1000	1000	0	4	1.14.13.122
CHLASEs	Chlorophyllase	h2o[s] + chla[s] <=> chlda[s] + phytol[s]	((Pg_S5242_1) or (Pg_S0192_7 or Pg_S5242_1))	Pg_S5242.1 Pg_S0192.7 Pg_S5242.1		Porphyrin and Chlorophyll Metabolism	1	-1000	1000	0	4	3.1.1.14
CHLASNs	chlorophyll synthase	chlda[s] + pdp[s] -> ppi[s] + h[s] + chla[s]	((Pg_S6955_4 or (Pg_S1439_28 or Pg_S6955_4))	Pg_S6955.4 Pg_S1439.28 Pg_S6955.4		Porphyrin and Chlorophyll Metabolism	0	0	1000	0	4	2.5.1.62
FEROs	ferroxidase	4 h[s] + o2[s] + 4 fe2[s] -> 2 h2o[s] + 4 fe3[s]	(Pg_S2721_12)	Pg_S2721.12		Porphyrin and Chlorophyll Metabolism	0	0	1000	0	4	1.16.3.1
FRDPFTm	(2E,6E)-farnesyl-diphosphate:isopentenyl-diphosphate farnesyltranstransferase	frdp[m] + 5 ipdp[m] -> 5 ppi[m] + octdp[m]	Pg_S1425_5	Pg_S1425.5		Phylloquinone, Plastoquinone and Ubiquinone Metabolism	0	0	1000	0	4	2.5.1.90
DHNCOAHs	1,4-dihydroxy-2-naphthoyl-CoA hydrolase	h2o[s] + dhncoa[s] -> coa[s] + dhn[s]	((Pg_S1583_17) or (Pg_S0190_32 or Pg_S0329_1 or Pg_S0405_4 or Pg_S0405_3 or Pg_S0948_3 or Pg_S1400_48 or Pg_S1583_17 or Pg_S3866_2 or Pg_S5797_1 or Pg_S5930_4 or Pg_S1437_10 or Pg_S5930_3))	Pg_S1583.17 Pg_S0190.32 Pg_S0329.1 Pg_S0405.4 Pg_S0405.3 Pg_S0948.3 Pg_S1400.48 Pg_S1583.17 Pg_S3866.2 Pg_S5797.1 Pg_S5930.4 Pg_S1437.10 Pg_S5930.3		Phylloquinone, Plastoquinone and Ubiquinone Metabolism	0	0	1000	0	4	3.1.2.28
ICHORMs	Isochorismate mutase	chor[s] <=> ichor[s]	((Pg_S0439_40 or (Pg_S1042_1 or Pg_S1647_1 or Pg_S4684_17))	Pg_S0439.40 Pg_S1042.1 Pg_S1647.1 Pg_S4684.17		Phylloquinone, Plastoquinone and Ubiquinone Metabolism	1	-1000	1000	0	4	5.4.4.2
2SBZCOALs	o-succinylbenzoate-CoA ligase	atp[s] + coa[s] + 2sbz[s] -> ppi[s] + amp[s] + 2sbzcoa[s]	(Pg_S2050_3 or Pg_S2464_11 or Pg_S3149_7 or Pg_S3149_6)	(Pg_S2050.3 or Pg_S2464.11 or Pg_S3149.7 or Pg_S3149.6)		Phylloquinone, Plastoquinone and Ubiquinone Metabolism	0	0	1000	0	4	6.2.1.26
SBZSs	o-succinylbenzoate synthase	sephchc[s] -> h2o[s] + 2sbz[s]	((Pg_S0810_39 or (Pg_S0168_2 or Pg_S1531_24 or Pg_S1697_1 or Pg_S1763_12 or Pg_S1785_1 or Pg_S2265_3 or Pg_S4320_5 or Pg_S5746_6))	Pg_S0810.39 Pg_S0168.2 Pg_S1531.24 Pg_S1697.1 Pg_S1763.12 Pg_S1785.1 Pg_S2265.3 Pg_S4320.5 Pg_S5746.6		Phylloquinone, Plastoquinone and Ubiquinone Metabolism	0	0	1000	0	4	4.2.1.113
DHNPPTs	1,4-dihydroxy-2-naphthoate polyprenyltransferase	pdp[s] + dhn[s] -> ppi[s] + co2[s] + pnq[s]				Phylloquinone, Plastoquinone and Ubiquinone Metabolism	0	0	1000	0	4	2.5.1.-
DMPPTs	demethylphylloquinone phytyltransferase	amet[s] + pnq[s] -> ahcys[s] + pqnne[s]	Pg_S4635_14	Pg_S4635.14		Phylloquinone, Plastoquinone and Ubiquinone Metabolism	0	0	1000	0	4	2.1.1.163
DHNOPTs	1,4-dihydroxy-2-naphthoate octaprenyltransferase	dhn[s] + octdp[s] -> ppi[s] + co2[s] + dmq[s]				Phylloquinone, Plastoquinone and Ubiquinone Metabolism	0	0	1000	0	4	2.5.1.74
DMPQMTs	demethylphylloquinone methyltransferase	amet[s] + dmq[s] -> ahcys[s] + mnqnne[s]	Pg_S4635_14	Pg_S4635.14		Phylloquinone, Plastoquinone and Ubiquinone Metabolism	0	0	1000	0	4	2.1.1.163
MPQMTs	2-methyl-6-phytylquinol methyltransferase	amet[s] + mpq[s] -> h[s] + ahcys[s] + dmpq[s]				Other Vitamins Metabolism (Vitamin E)	0	0	1000	0	4	2.1.1.-
TMTDs	delta-tocopherol methyltransferase	amet[s] + dvite[s] -> h[s] + ahcys[s] + bvite[s]				Other Vitamins Metabolism (Vitamin E)	0	0	1000	0	4	2.1.1.95
TMTBs	Tocopherol O-methyltransferase	amet[s] + bvite[s] -> h[s] + ahcys[s] + avite1[s]				Other Vitamins Metabolism (Vitamin E)	0	0	1000	0	4	2.1.1.95
HPTs	phytyl-diphosphate:homogentisate phytyltransferase (decarboxylating)	hgentis[s] + pdp[s] -> ppi[s] + co2[s] + mpq[s]	((Pg_S2377_2 or (Pg_S0472_33 or Pg_S2377_2))	Pg_S2377.2 Pg_S0472.33 Pg_S2377.2		Other Vitamins Metabolism (Vitamin E)	0	0	1000	0	4	2.5.1.-
FRDPFTs	(2E,6E)-farnesyl-diphosphate:isopentenyl-diphosphate farnesyltranstransferase	frdp[s] + 5 ipdp[s] -> 5 ppi[s] + octdp[s]				Phylloquinone, Plastoquinone and Ubiquinone Metabolism	0	0	1000	0	1	2.5.1.90
OCTDPOTs	(E)-octaprenyl-diphosphate:isopentenyl-diphosphate octaprenyltranstransferase	octdp[s] + ipdp[s] -> ppi[s] + npdp[s]	Pg_S1425_5	Pg_S1425.5		Phylloquinone, Plastoquinone and Ubiquinone Metabolism	0	0	1000	0	4	2.5.1.85
HGENTISSTs	homogentisate solanesyltransferase	hgentis[s] + npdp[s] -> ppi[s] + co2[s] + msbq[s]				Phylloquinone, Plastoquinone and Ubiquinone Metabolism	0	0	1000	0	4
TYCGs	tocopherol cyclase	dmpq[s] -> yvite[s]				Other Vitamins Metabolism (Vitamin E)	0	0	1000	0	4
TYCDs	tocopherol cyclase	mpq[s] -> dvite[s]				Other Vitamins Metabolism (Vitamin E)	0	0	1000	0	4
HMGCOARc	Hydroxymethylglutaryl-CoA reductase (NADPH)	2 nadp[c] + coa[c] + mev-R[c] <=> 2 h[c] + 2 nadph[c] + hmgcoa[c]	(Pg_S0913_16)	Pg_S0913.16		Terpenoid biosynthesis (MVA Pathway)	1	-1000	1000	0	4	1.1.1.34
HMGCOARyc	Hydroxymethylglutaryl-CoA reductase (NADH)	coa[c] + 2 nad[c] + mev-R[c] <=> 2 h[c] + 2 nadh[c] + hmgcoa[c]	(Pg_S0913_16)	Pg_S0913.16		Terpenoid biosynthesis (MVA Pathway)	1	-1000	1000	0	4	1.1.1.88
MEVKc	Mevalonate kinase	atp[c] + mev-R[c] -> adp[c] + h[c] + 5pmev[c]	((Pg_S0573_2 or (Pg_S0573_2 or Pg_S1114_3))	Pg_S0573.2 Pg_S0573.2 Pg_S1114.3		Terpenoid biosynthesis (MVA Pathway)	0	0	1000	0	4	2.7.1.36
PMEVKc	Phosphomevalonate kinase	atp[c] + 5pmev[c] -> adp[c] + 5dpmev[c]	((Pg_S0215_4 or Pg_S0413_5 or Pg_S0463_1 or Pg_S0939_9 or Pg_S1519_1 or Pg_S2636_15 or Pg_S3098_25 or Pg_S3321_6 or Pg_S3363_7 or Pg_S3551_1 or Pg_S4382_5 or Pg_S5751_1) or (Pg_Root78706_c1_seq1))	Pg_S0215.4 Pg_S0413.5 Pg_S0463.1 Pg_S0939.9 Pg_S1519.1 Pg_S2636.15 Pg_S3098.25 Pg_S3321.6 Pg_S3363.7 Pg_S3551.1 Pg_S4382.5 Pg_S5751.1		Terpenoid biosynthesis (MVA Pathway)	0	0	1000	0	4	2.7.4.2
DPMVDc	Diphosphomevalonate decarboxylase	atp[c] + 5dpmev[c] -> adp[c] + pi[c] + co2[c] + ipdp[c]	((Pg_S3074_4) or (Pg_S0819_3 or Pg_S1430_1 or Pg_S3074_4))	Pg_S3074.4 Pg_S0819.3 Pg_S1430.1 Pg_S3074.4		Terpenoid biosynthesis (MVA Pathway)	0	0	1000	0	4	4.1.1.33
IPDDIc	Isopentenyl-diphosphate delta-isomerase, cytosolic	ipdp[c] <=> dmpp[c]	((Pg_S7337_2) or (Pg_S1168_2 or Pg_S2066_4 or Pg_S2304_1 or Pg_S3436_2 or Pg_S6728_1 or Pg_S7337_2))	Pg_S7337.2 Pg_S1168.2 Pg_S2066.4 Pg_S2304.1 Pg_S3436.2 Pg_S6728.1 Pg_S7337.2		Terpenoid biosynthesis (MEP Pathway, MVA Pathway)	1	-1000	1000	0	4	5.3.3.2
IPDDIm	Isopentenyl-diphosphate delta-isomerase, mitochondrial	ipdp[m] <=> dmpp[m]	((Pg_S7337_2) or (Pg_S1168_2 or Pg_S2066_4 or Pg_S2304_1 or Pg_S3436_2 or Pg_S6728_1 or Pg_S7337_2))	Pg_S7337.2 Pg_S1168.2 Pg_S2066.4 Pg_S2304.1 Pg_S3436.2 Pg_S6728.1 Pg_S7337.2		Terpenoid biosynthesis (MEP Pathway, MVA Pathway)	1	-1000	1000	0	4	5.3.3.2
IPDDIs	Isopentenyl-diphosphate delta-isomerase, plastidic	ipdp[s] <=> dmpp[s]	((Pg_S7337_2) or (Pg_S1168_2 or Pg_S2066_4 or Pg_S2304_1 or Pg_S3436_2 or Pg_S6728_1 or Pg_S7337_2))	Pg_S7337.2 Pg_S1168.2 Pg_S2066.4 Pg_S2304.1 Pg_S3436.2 Pg_S6728.1 Pg_S7337.2		Terpenoid biosynthesis (MEP Pathway, MVA Pathway)	1	-1000	1000	0	4	5.3.3.2
DXPRIis	1-deoxy-D-xylulose-5-phosphate reductoisomerase	h[s] + nadph[s] + dxyl5p[s] -> nadp[s] + 2me4p[s]	((Pg_S0166_7 or (Pg_S0166_7 or Pg_S0384_36 or Pg_S1373_9 or Pg_S1373_8 or Pg_S3733_18 or Pg_S4650_8 or Pg_S6281_2))	Pg_S0166.7 Pg_S0166.7 Pg_S0384.36 Pg_S1373.9 Pg_S1373.8 Pg_S3733.18 Pg_S4650.8 Pg_S6281.2		Terpenoid biosynthesis (MEP Pathway)	0	0	1000	0	4	1.1.1.267
IPDPS2s	1-hydroxy-2-methyl-2-(E)-butenyl 4-diphosphate reductase (ipdp, nadph)	h[s] + nadh[s] + h2mb4p[s] -> h2o[s] + nad[s] + ipdp[s]	Pg_S3713_7	Pg_S3713.7		Terpenoid biosynthesis (MEP Pathway)	0	0	1000	0	4	1.17.1.2
IPDPS1s	1-hydroxy-2-methyl-2-(E)-butenyl 4-diphosphate reductase (ipdp, nadh)	h[s] + nadph[s] + h2mb4p[s] -> h2o[s] + nadp[s] + ipdp[s]	((Pg_S3713_7 or (Pg_S0447_5 or Pg_S3713_7 or Pg_S4375_11 or Pg_S4375_10 or Pg_S4604_8 or Pg_S4604_9))	Pg_S3713.7 Pg_S0447.5 Pg_S3713.7 Pg_S4375.11 Pg_S4375.10 Pg_S4604.8 Pg_S4604.9		Terpenoid biosynthesis (MEP Pathway)	0	0	1000	0	4	1.17.1.2
DMPPS2s	1-hydroxy-2-methyl-2-(E)-butenyl 4-diphosphate reductase (dmpp, nadph)	h[s] + nadh[s] + h2mb4p[s] -> h2o[s] + nad[s] + dmpp[s]	Pg_S3713_7	Pg_S3713.7		Terpenoid biosynthesis (MEP Pathway)	0	0	1000	0	4	1.17.1.2
DMPPS1s	1-hydroxy-2-methyl-2-(E)-butenyl 4-diphosphate reductase (dmpp, nadh)	h[s] + nadph[s] + h2mb4p[s] -> h2o[s] + nadp[s] + dmpp[s]	Pg_S3713_7	Pg_S3713.7		Terpenoid biosynthesis (MEP Pathway)	0	0	1000	0	4	1.17.1.2
MECDPDH5s	(E)-4-hydroxy-3-methylbut-2-enyl-diphosphate synthase	h[s] + 2 fdxrd[s] + 2mecdp[s] -> h2o[s] + 2 fdxox[s] + h2mb4p[s]	((Pg_S1135_32 or (Pg_S0247_51 or Pg_S0833_9 or Pg_S1135_32 or Pg_S5991_6))	Pg_S1135.32 Pg_S0247.51 Pg_S0833.9 Pg_S1135.32 Pg_S5991.6		Terpenoid biosynthesis (MEP Pathway)	0	0	1000	0	4	1.17.7.1
CDPMEKs	4-(cytidine 5-diphospho)-2-C-methyl-D-erythritol kinase	atp[s] + 4c2me[s] -> h[s] + adp[s] + 2p4c2me[s]	((Pg_S0550_8 or (Pg_S2198_2))	Pg_S0550.8 Pg_S2198.2		Terpenoid biosynthesis (MEP Pathway)	0	0	1000	0	4	2.7.1.148
MEPCTs	2-C-methyl-D-erythritol 4-phosphate cytidylyltransferase	h[s] + ctp[s] + 2me4p[s] -> ppi[s] + 4c2me[s]	(Pg_S0148_25 or Pg_S0544_32)	Pg_S0148.25 Pg_S0544.32		Terpenoid biosynthesis (MEP Pathway)	0	0	1000	0	4	2.7.7.60
MECDPSs	2-C-methyl-D-erythritol 2,4-cyclodiphosphate synthase	2p4c2me[s] -> cmp[s] + 2mecdp[s]	((Pg_S4369_6 or Pg_S2668_21) or (Pg_S0285_3 or Pg_S1005_15 or Pg_S4369_6 or Pg_S7699_3))	Pg_S4369.6 Pg_S2668.21 Pg_S0285.3 Pg_S1005.15 Pg_S4369.6 Pg_S7699.3		Terpenoid biosynthesis (MEP Pathway)	0	0	1000	0	4	4.6.1.12
DMATTs	Dimethylallyltransferase, plastidic	ipdp[s] + dmpp[s] -> ppi[s] + grdp[s]	((Pg_S2245_4 or Pg_S1410_2 or Pg_S1345_18) or (Pg_S0061_86 or Pg_S3016_11 or Pg_S7299_1 or Pg_S7799_3))	Pg_S2245.4 Pg_S1410.2 Pg_S1345.18 Pg_S0061.86 Pg_S3016.11 Pg_S7299.1 Pg_S7799.3		Terpenoid biosynthesis (Monoterpenoid biosynthesis)	0	0	1000	0	4	2.5.1.1	Localization predicted by Plant-mPLoc
DMATTm	Dimethylallyltransferase, mitochondrial	ipdp[m] + dmpp[m] -> ppi[m] + grdp[m]	((Pg_S8325_1 or Pg_S7299_1) or (Pg_S0304_36 or Pg_S4029_5 or Pg_S5544_4 or Pg_S5544_5 or Pg_S5797_3 or Pg_S5797_2 or Pg_S5797_4 or Pg_S8325_1))	Pg_S8325.1 Pg_S7299.1 Pg_S0304.36 Pg_S4029.5 Pg_S5544.4 Pg_S5544.5 Pg_S5797.3 Pg_S5797.2 Pg_S5797.4 Pg_S8325.1		Terpenoid biosynthesis (Monoterpenoid biosynthesis)	0	0	1000	0	4	2.5.1.1	Localization predicted by Plant-mPLoc
GRTTs	geranyltranstransferase, plastidic	ipdp[s] + grdp[s] -> ppi[s] + frdp[s]	((Pg_S2245_4 or Pg_S1410_2 or Pg_S1345_18) or (Pg_S0304_36 or Pg_S4029_5 or Pg_S5544_4 or Pg_S5544_5 or Pg_S5797_3 or Pg_S5797_2 or Pg_S5797_4 or Pg_S8325_1))	Pg_S2245.4 Pg_S1410.2 Pg_S1345.18 Pg_S0304.36 Pg_S4029.5 Pg_S5544.4 Pg_S5544.5 Pg_S5797.3 Pg_S5797.2 Pg_S5797.4 Pg_S8325.1		Terpenoid biosynthesis (Monoterpenoid biosynthesis)	0	0	1000	0	4	2.5.1.10	Localization predicted by Plant-mPLoc
GRTTm	geranyltranstransferase, mitochondrial	ipdp[m] + grdp[m] -> ppi[m] + frdp[m]	((Pg_S8325_1 or Pg_S7299_1) or (Pg_S0061_86 or Pg_S0905_26 or Pg_S2245_4 or Pg_S2906_10))	Pg_S8325.1 Pg_S7299.1 Pg_S0061.86 Pg_S0905.26 Pg_S2245.4 Pg_S2906.10		Terpenoid biosynthesis (Monoterpenoid biosynthesis)	0	0	1000	0	4	2.5.1.10	Localization predicted by Plant-mPLoc
FRTTs	Farnesyltranstransferase	frdp[s] + ipdp[s] -> ppi[s] + ggdp[s]	((Pg_S2245_4 or Pg_S1410_2 or Pg_S1345_18) or (Pg_S0061_86 or Pg_S0905_26 or Pg_S2245_4 or Pg_S2906_10))	Pg_S2245.4 Pg_S1410.2 Pg_S1345.18 Pg_S0061.86 Pg_S0905.26 Pg_S2245.4 Pg_S2906.10		Terpenoid biosynthesis (Monoterpenoid biosynthesis)	0	0	1000	0	4	2.5.1.29	Localization predicted by Plant-mPLoc
DMATTc	Dimethylallyltransferase, cytosolic	dmpp[c] + ipdp[c] -> ppi[c] + grdp[c]	(Pg_S0061_86 or Pg_S3016_11 or Pg_S7299_1 or Pg_S7799_3)	Pg_S0061.86 Pg_S3016.11 Pg_S7299.1 Pg_S7799.3		Terpenoid biosynthesis (Monoterpenoid biosynthesis)	0	0	1000	0	4	2.5.1.1	Localization predicted by Plant-mPLoc
GRTTc	geranyltranstransferase, cytosolic	ipdp[c] + grdp[c] -> ppi[c] + frdp[c]	(Pg_S0304_36 or Pg_S4029_5 or Pg_S5544_4 or Pg_S5544_5 or Pg_S5797_3 or Pg_S5797_2 or Pg_S5797_4 or Pg_S8325_1)	Pg_S0304.36 Pg_S4029.5 Pg_S5544.4 Pg_S5544.5 Pg_S5797.3 Pg_S5797.2 Pg_S5797.4 Pg_S8325.1		Terpenoid biosynthesis (Monoterpenoid biosynthesis)	0	0	1000	0	4	2.5.1.10	Localization predicted by Plant-mPLoc
GGDRc	geranylgeranyl diphosphate reductase	3 h[s] + 3 nadph[s] + ggdp[s] <=> 3 nadp[s] + pdp[s]	Pg_S8876_1	Pg_S8876.1		Terpenoid biosynthesis (Monoterpenoid biosynthesis)	1	-1000	1000	0	4	1.3.1.83
LIMSs	(4S)-limonene synthase	grdp[s] -> ppi[s] + lim[s]	(Pg_S6781_6)	Pg_S6781.6		Terpenoid biosynthesis (Monoterpenoid biosynthesis)	0	0	1000	0	4	4.2.3.16
PSPPSc	Farnesyl-diphosphate farnesyltransferase	2 frdp[c] -> ppi[c] + psqldp[c]	(Pg_S0992_8)	Pg_S0992.8		Terpenoid biosynthesis (Sesquiterpenoid/Triterpenoid biosynthesis)	0	0	1000	0	4	2.5.1.21
SQLSc	squalene synthase	h[c] + nadph[c] + psqldp[c] -> ppi[c] + nadp[c] + sql[c]	(Pg_S0992_8)	Pg_S0992.8		Terpenoid biosynthesis (Sesquiterpenoid/Triterpenoid biosynthesis)	0	0	1000	0	4	2.5.1.21
SQLMOc	squalene monooxygenase	h[c] + o2[c] + nadph[c] + sql[c] <=> h2o[c] + nadp[c] + Ssq23epx[c]	Pg_S0129_28	Pg_S0129.28		Terpenoid biosynthesis (Sesquiterpenoid/Triterpenoid biosynthesis)	1	-1000	1000	0	4	1.14.13.132
EKAURSs	Ent-kaurene synthase	ecdp[s] -> ppi[s] + ekaur[s]	((Pg_S2891_13) or (Pg_S0049_1 or Pg_S0260_2 or Pg_S0589_3 or Pg_S1223_12 or Pg_S2299_14 or Pg_S2891_13 or Pg_S4012_6 or Pg_S4012_5 or Pg_S5103_2))	Pg_S2891.13 Pg_S0049.1 Pg_S0260.2 Pg_S0589.3 Pg_S1223.12 Pg_S2299.14 Pg_S2891.13 Pg_S4012.6 Pg_S4012.5 Pg_S5103.2		Terpenoid biosynthesis (Diterpenoid biosynthesis)	0	0	1000	0	4	4.2.3.19
ECPDs	ent-copalyl diphosphate synthase	ggdp[s] -> ecdp[s]	((Pg_S3649_8) or (Pg_S0265_25 or Pg_S0265_22 or Pg_S0265_24 or Pg_S2376_1 or Pg_S2404_5 or Pg_S2404_3 or Pg_S3649_8 or Pg_S4596_6))	Pg_S3649.8 Pg_S0265.25 Pg_S0265.22 Pg_S0265.24 Pg_S2376.1 Pg_S2404.5 Pg_S2404.3 Pg_S3649.8 Pg_S4596.6		Terpenoid biosynthesis (Diterpenoid biosynthesis)	0	0	1000	0	4	5.5.1.13
EKAURO1c	Ent-kaurene oxidase	h[c] + o2[c] + nadph[c] + ekaur[c] -> h2o[c] + nadp[c] + ekaurol[c]	(Pg_S0047_6 or Pg_S0073_25 or Pg_S2989_3 or Pg_S3369_2 or Pg_S6840_2)	Pg_S0047.6 Pg_S0073.25 Pg_S2989.3 Pg_S3369.2 Pg_S6840.2		Phytohormones biosynthesis (Gibberallins)	0	0	1000	0	4	1.14.13.78
EKAURO2c	Ent-kaurene oxidase	h[c] + o2[c] + nadph[c] + ekaurol[c] -> 2 h2o[c] + nadp[c] + ekaural[c]				Phytohormones biosynthesis (Gibberallins)	0	0	1000	0	4	1.14.13.78
EKAURO3c	Ent-kaurene oxidase	o2[c] + nadph[c] + ekaural[c] -> h2o[c] + nadp[c] + ekaurate[c]				Phytohormones biosynthesis (Gibberallins)	0	0	1000	0	4	1.14.13.78
EKAURATEO1c	Ent-kaurenoic acid oxidase	h[c] + o2[c] + nadph[c] + ekaurate[c] -> h2o[c] + nadp[c] + ehkaurate[c]	((Pg_S3975_1 or (Pg_S0070_11 or Pg_S0073_7 or Pg_S0143_4 or Pg_S0236_7 or Pg_S0363_15 or Pg_S0368_11 or Pg_S0961_20 or Pg_S1459_4 or Pg_S1473_6 or Pg_S1518_1 or Pg_S2225_13 or Pg_S2614_4 or Pg_S3386_25 or Pg_S3975_1 or Pg_S5565_5))	Pg_S3975.1 Pg_S0070.11 Pg_S0073.7 Pg_S0143.4 Pg_S0236.7 Pg_S0363.15 Pg_S0368.11 Pg_S0961.20 Pg_S1459.4 Pg_S1473.6 Pg_S1518.1 Pg_S2225.13 Pg_S2614.4 Pg_S3386.25 Pg_S3975.1 Pg_S5565.5		Phytohormones biosynthesis (Gibberallins)	0	0	1000	0	4	1.14.13.79
EKAURATEO2c	Ent-kaurenoic acid oxidase	h[c] + o2[c] + nadph[c] + ehkaurate[c] -> 2 h2o[c] + nadp[c] + ga12-ald[c]	Pg_S3975_1	Pg_S3975.1		Phytohormones biosynthesis (Gibberallins)	0	0	1000	0	4	1.14.13.79
EKAURATEO3c	Ent-kaurenoic acid oxidase	o2[c] + nadph[c] + ga12-ald[c] -> h2o[c] + nadp[c] + ga12[c]	Pg_S3975_1	Pg_S3975.1		Phytohormones biosynthesis (Gibberallins)	0	0	1000	0	4	1.14.13.79
GADO12c	(gibberellin-12),2-oxoglutarate:oxygen oxidoreductase	o2[c] + akg[c] + ga12[c] -> co2[c] + succ[c] + ga53[c]	(Pg_S6036_5)	Pg_S6036.5		Phytohormones biosynthesis (Gibberallins)	0	0	1000	0	4	1.14.11.12
GAAKGOR1c	(gibberellin-12),2-oxoglutarate:oxygen oxidoreductase	o2[c] + akg[c] + ga12[c] -> co2[c] + succ[c] + ga15[c]	(Pg_S6036_5)	Pg_S6036.5		Phytohormones biosynthesis (Gibberallins)	0	0	1000	0	4	1.14.11.12
GAAKGOR2c	(gibberellin-15),2-oxoglutarate:oxygen oxidoreductase	o2[c] + akg[c] + ga15[c] -> co2[c] + h2o[c] + succ[c] + ga24[c]	(Pg_S6036_5)	Pg_S6036.5		Phytohormones biosynthesis (Gibberallins)	0	0	1000	0	4	1.14.11.12
GAAKGOR3c	(gibberellin-24),2-oxoglutarate:oxygen oxidoreductase	o2[c] + akg[c] + ga24[c] -> h[c] + 2 co2[c] + succ[c] + ga9[c]	(Pg_S6036_5)	Pg_S6036.5		Phytohormones biosynthesis (Gibberallins)	0	0	1000	0	4	1.14.11.12
GADO1c	gibberellin 3beta-dioxygenase	o2[c] + akg[c] + ga9[c] -> co2[c] + succ[c] + ga4[c]	(Pg_S1295_22 or Pg_S4504_6 or Pg_S6030_9)	(Pg_S1295.22 or Pg_S4504.6 or Pg_S6030.9)		Phytohormones biosynthesis (Gibberallins)	0	0	1000	0	4	1.14.11.15
GAAKORG12c	(gibberellin-4),2-oxoglutarate:oxygen oxidoreductase	o2[c] + akg[c] + ga4[c] -> h[c] + co2[c] + succ[c] + ga34[c]	(Pg_S6036_5)	Pg_S6036.5		Phytohormones biosynthesis (Gibberallins)	0	0	1000	0	4	1.14.11.-
GAAKORG10c	(gibberellin-9),2-oxoglutarate:oxygen oxidoreductase	o2[c] + akg[c] + ga9[c] -> h[c] + co2[c] + succ[c] + ga51[c]	(Pg_S6036_5)	Pg_S6036.5		Phytohormones biosynthesis (Gibberallins)	0	0	1000	0	4	1.14.11.-
GAAKORG11c	(gibberellin-51),2-oxoglutarate:oxygen oxidoreductase	o2[c] + akg[c] + ga51[c] -> h[c] + co2[c] + succ[c] + ga51cat[c]	(Pg_S6036_5)	Pg_S6036.5		Phytohormones biosynthesis (Gibberallins)	0	0	1000	0	4	1.14.11.-
GAAKGOR4c	(gibberellin-24),2-oxoglutarate:oxygen oxidoreductase	o2[c] + akg[c] + ga24[c] -> h[c] + co2[c] + succ[c] + ga25[c]	(Pg_S6036_5)	Pg_S6036.5		Phytohormones biosynthesis (Gibberallins)	0	0	1000	0	4	1.14.11.12
GAAKGOR14c	(gibberellin-12),2-oxoglutarate:oxygen oxidoreductase	o2[c] + akg[c] + ga12[c] -> co2[c] + succ[c] + ga14[c]	(Pg_S6036_5)	Pg_S6036.5		Phytohormones biosynthesis (Gibberallins)	0	0	1000	0	4	1.14.11.12
GADO5c	gibberellin 3beta-dioxygenase	o2[c] + akg[c] + ga14[c] -> co2[c] + succ[c] + ga37[c]	(Pg_S6036_5)	Pg_S6036.5		Phytohormones biosynthesis (Gibberallins)	0	0	1000	0	4	1.14.11.-
GAAKGOR5c	(gibberellin-37),2-oxoglutarate:oxygen oxidoreductase	o2[c] + akg[c] + ga37[c] -> co2[c] + h2o[c] + succ[c] + ga36[c]	(Pg_S6036_5)	Pg_S6036.5		Phytohormones biosynthesis (Gibberallins)	0	0	1000	0	4	1.14.11.-
GAAKGOR6c	(gibberellin-36),2-oxoglutarate:oxygen oxidoreductase	o2[c] + akg[c] + ga36[c] -> h[c] + 2 co2[c] + succ[c] + ga4[c]	(Pg_S6036_5)	Pg_S6036.5		Phytohormones biosynthesis (Gibberallins)	0	0	1000	0	4	1.14.11.-
GADO6c	gibberellin 3beta-dioxygenase	o2[c] + akg[c] + ga53[c] -> co2[c] + succ[c] + ga44[c]	(Pg_S6036_5)	Pg_S6036.5		Phytohormones biosynthesis (Gibberallins)	0	0	1000	0	4	1.14.11.-
GAAKORG7c	(gibberellin-19),2-oxoglutarate:oxygen oxidoreductase	o2[c] + akg[c] + ga19[c] -> h[c] + 2 co2[c] + succ[c] + ga20[c]	(Pg_S6036_5)	Pg_S6036.5		Phytohormones biosynthesis (Gibberallins)	0	0	1000	0	4	1.14.11.-
GAAKORG15c	(gibberellin-19),2-oxoglutarate:oxygen oxidoreductase	o2[c] + akg[c] + ga19[c] -> h[c] + co2[c] + succ[c] + ga17[c]	(Pg_S6036_5)	Pg_S6036.5		Phytohormones biosynthesis (Gibberallins)	0	0	1000	0	4	1.14.11.-
GAAKORG8c	(gibberellin-20),2-oxoglutarate:oxygen oxidoreductase	o2[c] + akg[c] + ga20[c] -> h[c] + co2[c] + succ[c] + ga29[c]	(Pg_S6036_5)	Pg_S6036.5		Phytohormones biosynthesis (Gibberallins)	0	0	1000	0	4	1.14.11.-
GAAKORG9c	(gibberellin-29),2-oxoglutarate:oxygen oxidoreductase	o2[c] + akg[c] + ga29[c] -> h[c] + co2[c] + succ[c] + ga29cat[c]	(Pg_S6036_5)	Pg_S6036.5		Phytohormones biosynthesis (Gibberallins)	0	0	1000	0	4	1.14.11.-
GADO7c	gibberellin-44 dioxygenase	o2[c] + akg[c] + ga44[c] -> co2[c] + h2o[c] + succ[c] + ga19[c]	((Pg_S6036_5 or Pg_S2241_36) or (Pg_S2241_36 or Pg_S3326_20 or Pg_S4850_12 or Pg_S5579_11))	Pg_S6036.5 Pg_S2241.36 Pg_S2241.36 Pg_S3326.20 Pg_S4850.12 Pg_S5579.11		Phytohormones biosynthesis (Gibberallins)	0	0	1000	0	4	1.14.11.12
GA3DOc	gibberellin 3 beta-dioxygenase	o2[c] + akg[c] + ga20[c] -> co2[c] + succ[c] + ga1[c]	((Pg_S2692_7 or Pg_S2241_36) or (Pg_S0213_70 or Pg_S0403_11 or Pg_S0988_3 or Pg_S2139_4 or Pg_S2692_7 or Pg_S3012_3 or Pg_S3012_4 or Pg_S3856_8 or Pg_S4312_3 or Pg_S4504_2 or Pg_S4504_4 or Pg_S4504_6 or Pg_S4504_3 or Pg_S5498_4 or Pg_S8007_1 or Pg_S8497_1 or Pg_S1295_22 or Pg_S6030_9))	Pg_S2692.7 Pg_S2241.36 Pg_S0213.70 Pg_S0403.11 Pg_S0988.3 Pg_S2139.4 Pg_S2692.7 Pg_S3012.3 Pg_S3012.4 Pg_S3856.8 Pg_S4312.3 Pg_S4504.2 Pg_S4504.4 Pg_S4504.6 Pg_S4504.3 Pg_S5498.4 Pg_S8007.1 Pg_S8497.1 Pg_S1295.22 Pg_S6030.9		Phytohormones biosynthesis (Gibberallins)	0	0	1000	0	4	1.14.11.15
GA2DOc	gibberellin 2 beta-dioxygenase	o2[c] + akg[c] + ga1[c] -> co2[c] + succ[c] + ga8[c]	((Pg_S3517_2 or Pg_S1400_9) or (Pg_S3033_2 or Pg_S5959_7))	Pg_S3517.2 Pg_S1400.9 Pg_S3033.2 Pg_S5959.7		Phytohormones biosynthesis (Gibberallins)	0	0	1000	0	4	1.14.11.13
GA4DOc	gibberellin 2 beta-dioxygenase	o2[c] + akg[c] + ga8[c] -> co2[c] + succ[c] + ga8cat[c]	((Pg_S3517_2 or Pg_S1400_9) or (Pg_S3033_2 or Pg_S5959_7))	Pg_S3517.2 Pg_S1400.9 Pg_S3033.2 Pg_S5959.7		Phytohormones biosynthesis (Gibberallins)	0	0	1000	0	4	1.14.11.-
VLXANDEOs	violaxanthin de-epoxidase	h[s] + ascb-L[s] + vlxan[s] -> h2o[s] + dhdascb[s] + anxan[s]	((Pg_S0431_1) or (Pg_S0431_1 or Pg_S1303_9 or Pg_S2456_20 or Pg_S2456_16))	Pg_S0431.1 Pg_S0431.1 Pg_S1303.9 Pg_S2456.20 Pg_S2456.16		Terpenoid biosynthesis (Carotenoid biosynthesis)	0	0	1000	0	4	1.10.99.3
ANXANDEOs	antheraxanthin de-epoxidase	h[s] + ascb-L[s] + anxan[s] -> h2o[s] + dhdascb[s] + zxan[s]	Pg_S0431_1	Pg_S0431.1		Terpenoid biosynthesis (Carotenoid biosynthesis)	0	0	1000	0	4	1.10.99.3
ZXANEOys	zeaxanthin epoxidase (nadph)	h[s] + o2[s] + nadph[s] + zxan[s] -> h2o[s] + nadp[s] + anxan[s]	Pg_S5872_6	Pg_S5872.6		Terpenoid biosynthesis (Carotenoid biosynthesis)	0	0	1000	0	4	1.14.13.90
ZXANEOs	zeaxanthin epoxidase (nadh)	h[s] + o2[s] + nadh[s] + zxan[s] -> h2o[s] + nad[s] + anxan[s]	Pg_S5872_6	Pg_S5872.6		Terpenoid biosynthesis (Carotenoid biosynthesis)	0	0	1000	0	4	1.14.13.90
ANXANEOys	antheraxanthin epoxidase (nadph)	h[s] + o2[s] + nadph[s] + anxan[s] -> h2o[s] + nadp[s] + vlxan[s]	((Pg_S5872_6 or (Pg_S0001_7 or Pg_S0032_12 or Pg_S0095_26 or Pg_S0614_36 or Pg_S0917_2 or Pg_S0942_1 or Pg_S1076_8 or Pg_S1466_1 or Pg_S1652_19 or Pg_S1827_2 or Pg_S3016_15 or Pg_S4394_1 or Pg_S4646_12 or Pg_S4692_7 or Pg_S4990_3 or Pg_S4990_4 or Pg_S5872_6 or Pg_S7775_2 or Pg_S7775_1))	Pg_S5872.6 Pg_S0001.7 Pg_S0032.12 Pg_S0095.26 Pg_S0614.36 Pg_S0917.2 Pg_S0942.1 Pg_S1076.8 Pg_S1466.1 Pg_S1652.19 Pg_S1827.2 Pg_S3016.15 Pg_S4394.1 Pg_S4646.12 Pg_S4692.7 Pg_S4990.3 Pg_S4990.4 Pg_S5872.6 Pg_S7775.2 Pg_S7775.1		Terpenoid biosynthesis (Carotenoid biosynthesis)	0	0	1000	0	4	1.14.13.90
ANXANEOs	antheraxanthin epoxidase (nadh)	h[s] + o2[s] + nadh[s] + anxan[s] -> h2o[s] + nad[s] + vlxan[s]	Pg_S5872_6	Pg_S5872.6		Terpenoid biosynthesis (Carotenoid biosynthesis)	0	0	1000	0	4	1.14.13.90
CAROTEMOs	carotene epsilon-monooxygenase	h[s] + o2[s] + nadph[s] + a-carot[s] -> h2o[s] + nadp[s] + a-cptxan[s]	Pg_S1647_32	Pg_S1647.32		Terpenoid biosynthesis (Carotenoid biosynthesis)	0	0	1000	0	1	1.14.99.45
ZNXANMOs	zeinoxanthin epsilon-monooxygenase	h[s] + o2[s] + nadph[s] + znxan[s] -> h2o[s] + nadp[s] + lutein[s]	Pg_S1647_32	Pg_S1647.32		Terpenoid biosynthesis (Carotenoid biosynthesis)	0	0	1000	0	4	1.14.99.-
PHYTDSs	15-cis-phytoene desaturase	fad[s] + phyt[s] <=> fadh2[s] + phytfl[s]	Pg_S6170_5	Pg_S6170.5		Terpenoid biosynthesis (Carotenoid biosynthesis)	1	-1000	1000	0	4	1.3.5.5
PHYTFLDSs	all-trans phytofluene desaturase	fad[s] + phytfl[s] <=> fadh2[s] + z-carot[s]	Pg_S6170_5	Pg_S6170.5		Terpenoid biosynthesis (Carotenoid biosynthesis)	1	-1000	1000	0	4	1.3.5.5
BCAROTHs	beta-carotene 3-hydroxylase	h[s] + o2[s] + nadh[s] + b-carot[s] -> h2o[s] + nad[s] + b-cptxan[s]	Pg_S1537_1	Pg_S1537.1		Terpenoid biosynthesis (Carotenoid biosynthesis)	0	0	1000	0	4	1.14.99.-
CAROTDSs	Carotene 7,8-desaturase	fad[s] + nrsprn[s] <=> fadh2[s] + lycop[s]	Pg_S0056_9	Pg_S0056.9		Terpenoid biosynthesis (Carotenoid biosynthesis)	1	-1000	1000	0	4	1.3.5.6
ZCARTDSs	all-trans-zeta-carotene desaturase	fad[s] + z-carot[s] <=> fadh2[s] + nrsprn[s]	Pg_S0056_9	Pg_S0056.9		Terpenoid biosynthesis (Carotenoid biosynthesis)	1	-1000	1000	0	4	1.3.5.6
CBGL1s	carotenoid beta-end group lyase (decyclizing), nrsprn	nrsprn[s] <=> b-zcarot[s]	Pg_S7780_7	Pg_S7780.7		Terpenoid biosynthesis (Carotenoid biosynthesis)	1	-1000	1000	0	4	5.5.1.19
CBGL2s	carotenoid beta-end group lyase (decyclizing), z-carot	b-zcarot[s] <=> dhbzcarot[s]	Pg_S7780_7	Pg_S7780.7		Terpenoid biosynthesis (Carotenoid biosynthesis)	1	-1000	1000	0	4	5.5.1.19
PHYTS1s	phytoene synthase (phdp forming)	2 ggdp[s] -> ppi[s] + phdp[s]	Pg_S8673_1	Pg_S8673.1		Terpenoid biosynthesis (Carotenoid biosynthesis)	0	0	1000	0	4	2.5.1.32
PHYTS2s	phytoene synthase (phyt forming)	phdp[s] -> ppi[s] + phyt[s]	((Pg_S8673_1 or (Pg_S1881_17 or Pg_S2035_18 or Pg_S3878_16 or Pg_S5486_5 or Pg_S5881_8 or Pg_S6893_7 or Pg_S8673_1))	Pg_S8673.1 Pg_S1881.17 Pg_S2035.18 Pg_S3878.16 Pg_S5486.5 Pg_S5881.8 Pg_S6893.7 Pg_S8673.1		Terpenoid biosynthesis (Carotenoid biosynthesis)	0	0	1000	0	4	2.5.1.32
LYCOPEC1s	lycopene epsilon-cyclase	lycop[s] -> d-carot[s]	(Pg_S1157_43 or Pg_S3732_2)	Pg_S1157.43 Pg_S3732.2		Terpenoid biosynthesis (Carotenoid biosynthesis)	0	0	1000	0	4	5.5.1.18
LYCOPBC1s	lycopene beta-cyclase (a-carot)	d-carot[s] -> a-carot[s]	((Pg_S7780_7 or (Pg_S8810_2))	Pg_S7780.7 Pg_S8810.2		Terpenoid biosynthesis (Carotenoid biosynthesis)	0	0	1000	0	4	5.5.1.19
LYCOPBC2s	lycopene beta-cyclase (g-carot)	lycop[s] -> g-carot[s]	Pg_S7780_7	Pg_S7780.7		Terpenoid biosynthesis (Carotenoid biosynthesis)	0	0	1000	0	4	5.5.1.-
LYCOPBC3s	lycopene beta-cyclase (b-carot)	g-carot[s] -> b-carot[s]	Pg_S7780_7	Pg_S7780.7		Terpenoid biosynthesis (Carotenoid biosynthesis)	0	0	1000	0	4	5.5.1.-
XANXNDHs	Xanthoxin dehydrogenase	nad[s] + xanxn[s] -> h[s] + nadh[s] + absald[s]	((Pg_S0001_14 or (Pg_S0001_14 or Pg_S0740_17 or Pg_S1823_20 or Pg_S2455_12 or Pg_S4627_4 or Pg_S5309_7 or Pg_S8652_2 or Pg_S1112_2 or Pg_S1451_9 or Pg_S1589_2 or Pg_S1849_16 or Pg_S2709_14 or Pg_S2819_6 or Pg_S4477_8))	Pg_S0001.14 Pg_S0001.14 Pg_S0740.17 Pg_S1823.20 Pg_S2455.12 Pg_S4627.4 Pg_S5309.7 Pg_S8652.2 Pg_S1112.2 Pg_S1451.9 Pg_S1589.2 Pg_S1849.16 Pg_S2709.14 Pg_S2819.6 Pg_S4477.8		Phytohormones biosynthesis (Abscisic acid)	0	0	1000	0	4	1.1.1.288
NXANIs	neoxanthin isomerase	nxan[s] -> cnxan[s]				Terpenoid biosynthesis (Carotenoid biosynthesis)	0	0	1000	0	1	5.2.1.-
EPCDOs	9-cis-epoxycarotenoid dioxygenase	o2[s] + cnxan[s] -> xanxn[s] + acrtnl[s]	((Pg_S1852_17 or (Pg_S0448_3 or Pg_S0448_1 or Pg_S0731_12 or Pg_S0991_6 or Pg_S0992_59 or Pg_S1605_8 or Pg_S1728_5 or Pg_S2813_3 or Pg_S3250_4 or Pg_S3523_7 or Pg_S3589_17 or Pg_S3831_8 or Pg_S4227_11 or Pg_S4436_2 or Pg_S5203_1))	Pg_S1852.17 Pg_S0448.3 Pg_S0448.1 Pg_S0731.12 Pg_S0991.6 Pg_S0992.59 Pg_S1605.8 Pg_S1728.5 Pg_S2813.3 Pg_S3250.4 Pg_S3523.7 Pg_S3589.17 Pg_S3831.8 Pg_S4227.11 Pg_S4436.2 Pg_S5203.1		Phytohormones biosynthesis (Abscisic acid)	0	0	1000	0	4	1.13.11.51
ABSALDOs	Abscisic-aldehyde oxidase	h2o[s] + o2[s] + absald[s] -> h[s] + h2o2[s] + abs[s]				Phytohormones biosynthesis (Abscisic acid)	0	0	1000	0	4	1.2.3.14	Gap-filling reaction
ABSH1s	abscisic acid 8-hydroxylase	h[s] + o2[s] + nadph[s] + abs[s] -> h2o[s] + nadp[s] + habs[s]	((Pg_S1752_1 or Pg_S2973_29) or (Pg_S0033_19 or Pg_S0108_20 or Pg_S0961_53 or Pg_S0966_7 or Pg_S1106_34 or Pg_S1526_1 or Pg_S1752_1 or Pg_S2278_1 or Pg_S2973_29 or Pg_S3226_14 or Pg_S3819_4 or Pg_S4738_2 or Pg_S5740_4))	Pg_S1752.1 Pg_S2973.29 Pg_S0033.19 Pg_S0108.20 Pg_S0961.53 Pg_S0966.7 Pg_S1106.34 Pg_S1526.1 Pg_S1752.1 Pg_S2278.1 Pg_S2973.29 Pg_S3226.14 Pg_S3819.4 Pg_S4738.2 Pg_S5740.4		Phytohormones biosynthesis (Abscisic acid)	0	0	1000	0	4	1.14.13.93
ECAROTHs	epsilon-carotene hydroxylase	o2[s] + fad[s] + ee-carotl[s] <=> h2o[s] + fadh2[s] + lacxan[s]	Pg_S1647_32	Pg_S1647.32		Terpenoid biosynthesis (Carotenoid biosynthesis)	1	-1000	1000	0	4	1.14.99.-
EECAROTLHs	apsilon,epsilon-carotene-3-diol hydroxylase	o2[s] + fad[s] + e-carot[s] <=> h2o[s] + fadh2[s] + ee-carotl[s]	Pg_S1647_32	Pg_S1647.32		Terpenoid biosynthesis (Carotenoid biosynthesis)	1	-1000	1000	0	4	1.14.99.-
HSTDHc	3-beta-hydroxysteroid dehydrogenase	nad[c] + campst43l[c] -> h[c] + nadh[c] + campst43e[c]	Pg_S4321_2	Pg_S4321.2		Phytohormones biosynthesis (Brassinosteroids)	0	0	1000	0	4	1.1.1.145	Gap-filling reaction
DXCSTNMOc	3-epi-6-deoxocathasterone 23-monooxygenase	2 h[c] + o2[c] + dxcstn[c] -> h2o[c] + dxstn[c]	((Pg_S2932_8 or (Pg_S1760_10 or Pg_S2383_3 or Pg_S2807_7 or Pg_S7666_5 or Pg_S7666_4))	Pg_S2932.8 Pg_S1760.10 Pg_S2383.3 Pg_S2807.7 Pg_S7666.5 Pg_S7666.4		Phytohormones biosynthesis (Brassinosteroids)	0	0	1000	0	4	1.14.13.112	Gap-filling reaction
DXSTNORc	6-Deoxoteasterone:brassinosteroid C3-oxidoreductase	dxstn[c] -> 2 h[c] + dhdxstn[c]	Pg_S2932_8	Pg_S2932.8		Phytohormones biosynthesis (Brassinosteroids)	0	0	1000	0	4	1.14.-.-
DXTSTOc	6-Deoxotyphasterol:brassinosteroid C6-oxidase	o2[c] + dxtst[c] -> h2o[c] + tpst[c]	Pg_S2307_11	Pg_S2307.11		Phytohormones biosynthesis (Brassinosteroids)	0	0	1000	0	4	1.14.-.-
DXSTNOc	6-Deoxoteasterone:brassinosteroid C6-oxidase	o2[c] + dxstn[c] -> h2o[c] + tstn[c]	Pg_S2307_11	Pg_S2307.11		Phytohormones biosynthesis (Brassinosteroids)	0	0	1000	0	4
DHDXSTNOc	3-Dehydro-6-deoxoteasterone:brassinosteroid C6-oxidase	o2[c] + dhdxstn[c] -> h2o[c] + dhtstn[c]	Pg_S2307_11	Pg_S2307.11		Phytohormones biosynthesis (Brassinosteroids)	0	0	1000	0	4
BRS2c	Castasterone synthase	o2[c] + nadph[c] + tpst[c] -> h2o[c] + nadp[c] + cstn[c]				Phytohormones biosynthesis (Brassinosteroids)	0	0	1000	0	1		Gap-filling reaction
BRS3c	Brassinolide synthase	o2[c] + cstn[c] -> h2o[c] + brsnl[c]	Pg_S2307_11	Pg_S2307.11		Phytohormones biosynthesis (Brassinosteroids)	0	0	1000	0	4
CAMPSTHc	Campesterol,NADPH:brassinosteroid C22alpha-hydroxylase	h[c] + o2[c] + nadph[c] + campst[c] -> h2o[c] + nadp[c] + 22hcampst[c]	Pg_S6008_8	Pg_S6008.8		Phytohormones biosynthesis (Brassinosteroids)	0	0	1000	0	4	1.14.13.-
22HCAMHc	5alpha-Campestan-3-one,NADPH:brassinosteroid C22alpha-hydroxylase	h[c] + o2[c] + nadph[c] + 5camp3e[c] -> h2o[c] + nadp[c] + 22h5camp3e[c]	((Pg_S6008_8 or (Pg_S8018_3))	Pg_S6008.8 Pg_S8018.3		Phytohormones biosynthesis (Brassinosteroids)	0	0	1000	0	4	1.14.13.-
CAMPST43EHc	Campest-4-en-3-one,NADPH:brassinosteroid C22alpha-hydroxylase	h[c] + o2[c] + nadph[c] + campst43e[c] -> h2o[c] + nadp[c] + 22h5camp43e[c]	Pg_S6008_8	Pg_S6008.8		Phytohormones biosynthesis (Brassinosteroids)	0	0	1000	0	4	1.14.13.-
CAMPSTLHc	Campesterol,NADPH:brassinosteroid C22alpha-hydroxylase	h[c] + o2[c] + nadph[c] + campstl[c] -> h2o[c] + nadp[c] + dxcstn[c]	((Pg_S6008_8 or (Pg_S1033_11 or Pg_S1033_10 or Pg_S1389_16 or Pg_S2768_3 or Pg_S4053_6 or Pg_S6008_8 or Pg_S6262_4 or Pg_S7566_1))	Pg_S6008.8 Pg_S1033.11 Pg_S1033.10 Pg_S1389.16 Pg_S2768.3 Pg_S4053.6 Pg_S6008.8 Pg_S6262.4 Pg_S7566.1		Phytohormones biosynthesis (Brassinosteroids)	0	0	1000	0	4	1.14.13.-
22HCAM43Rc	22alpha-Hydroxy-campest-4-en-3-one;NADPH:steroid 5alpha-reductase	h[c] + nadph[c] + 22h5camp43e[c] -> nadp[c] + 22h5camp3e[c]	(Pg_S2408_9 or Pg_S1637_23 or Pg_S1292_9 or Pg_S2672_20)	Pg_S2408.9 Pg_S1637.23 Pg_S1292.9 Pg_S2672.20		Phytohormones biosynthesis (Brassinosteroids)	0	0	1000	0	4	1.3.99.-
CAM43Rc	Campest-4-en-3-one,NADPH:steroid 5alpha-reductase	h[c] + nadph[c] + campst43e[c] -> nadp[c] + 5camp3e[c]	(Pg_S2408_9 or Pg_S1637_23 or Pg_S1292_9 or Pg_S2672_20)	Pg_S2408.9 Pg_S1637.23 Pg_S1292.9 Pg_S2672.20		Phytohormones biosynthesis (Brassinosteroids)	0	0	1000	0	4	1.3.99.-
DKSTIc	Delta5-3-ketosteroid isomerase	campst[c] -> campst43l[c]				Phytohormones biosynthesis (Brassinosteroids)	0	0	1000	0	1	5.3.3.1
STR14DMc	sterol 14alpha-demethylase	2 h[c] + 3 o2[c] + 3 nadph[c] + obfool[c] -> 4 h2o[c] + 3 nadp[c] + for[c] + mergtrol[c]	(Pg_S0858_12 or Pg_S1530_5 or Pg_S2238_22 or Pg_S2440_15 or Pg_S2758_12 or Pg_S2886_1 or Pg_S3289_19 or Pg_S4579_6 or Pg_S4768_11 or Pg_S5401_4 or Pg_S0360_13 or Pg_S0878_1 or Pg_S2636_32)	Pg_S0858.12 Pg_S1530.5 Pg_S2238.22 Pg_S2440.15 Pg_S2758.12 Pg_S2886.1 Pg_S3289.19 Pg_S4579.6 Pg_S4768.11 Pg_S5401.4 Pg_S0360.13 Pg_S0878.1 Pg_S2636.32		Steroid Metabolism	0	0	1000	0	4	1.14.13.70
CAMPSTc	Campesterol synthase	h[c] + nadph[c] + mchsterol[c] -> nadp[c] + campst[c]				Steroid Metabolism	0	0	1000	0	1	1.3.-.-
STISTSc	Stigmasterol synthase	h[c] + o2[c] + nadph[c] + sitst[c] -> 2 h2o[c] + nadp[c] + stist[c]				Steroid Metabolism	0	0	1000	0	1	1.3.1.-
DHAVESTRc	5-dehydroavenasterol reductase	2 nadph[c] + dhavest[c] -> 2 nadp[c] + isfst[c]	Pg_S2083_1	Pg_S2083.1		Steroid Metabolism	0	0	1000	0	4	1.3.1.21
DHEPISTRc	5-Dehydroepisterol reductase	2 nadph[c] + dhepist[c] -> 2 nadp[c] + mchsterol[c]	Pg_S2083_1	Pg_S2083.1		Steroid Metabolism	0	0	1000	0	4	1.3.1.21
MERGRc	4alpha-methyl-5alpha-ergosta-8,14,24(28)-trien-3beta-ol delta14 reductase	h[c] + nadph[c] + mergtrol[c] -> nadp[c] + mfecostrl[c]	((Pg_S4486_1) or (Pg_S3701_3 or Pg_S4486_1))	Pg_S4486.1 Pg_S3701.3 Pg_S4486.1		Steroid Metabolism	0	0	1000	0	4	1.3.1.70
DHAVESTSc	5-dehydroavenasterol synthase	avest[c] -> 2 h[c] + dhavest[c]	Pg_S2826_12	Pg_S2826.12		Steroid Metabolism	0	0	1000	0	4	1.14.21.6
DHEPISTSc	5-Dehydroepisterol synthase	epist[c] -> 2 h[c] + dhepist[c]	Pg_S2826_12	Pg_S2826.12		Steroid Metabolism	0	0	1000	0	4	1.14.21.6
CYEUOLSc	cycloeucalenol synthase	2 h[c] + 2 o2[c] + nadph[c] + menecyart[c] <=> 2 h2o[c] + nadp[c] + for[c] + cyeuol[c]				Steroid Metabolism	1	-1000	1000	0	4	2.1.1.-
AVESTSc	avenasterol synthase	3 h[c] + 3 o2[c] + 3 nadph[c] + edenelo[c] <=> 4 h2o[c] + 3 nadp[c] + for[c] + avest[c]	Pg_S0961_38	Pg_S0961.38		Steroid Metabolism	1	-1000	1000	0	4	1.14.13.72
METMTc	24-methylenesterol C-methyltransferase	amet[c] + metphnl[c] -> h[c] + ahcys[c] + edenelo[c]				Steroid Metabolism	0	0	1000	0	4	2.1.1.143	Gap-filling reaction
CYARTMTc	sterol 24-C-methyltransferase	amet[c] + cyart[c] <=> h[c] + ahcys[c] + menecyart[c]	Pg_S0995_1	Pg_S0995.1		Steroid Metabolism	1	-1000	1000	0	4	2.1.1.41
CSTLIc	cholestenol Delta-isomerase	mfecostrl[c] -> metphnl[c]	((Pg_S0812_7 or (Pg_S0812_7 or Pg_S2038_1 or Pg_S3171_11 or Pg_S5601_5))	Pg_S0812.7 Pg_S0812.7 Pg_S2038.1 Pg_S3171.11 Pg_S5601.5		Steroid Metabolism	0	0	1000	0	4	5.3.3.5
CASc	Cycloartenol synthase	Ssq23epx[c] -> cyart[c]	(Pg_S0266_35 or Pg_S0266_37 or Pg_S0266_36 or Pg_S0330_7 or Pg_S0701_11 or Pg_S0701_10 or Pg_S0762_35 or Pg_S0762_36 or Pg_S0910_3 or Pg_S2798_13)	Pg_S0266.35 Pg_S0266.37 Pg_S0266.36 Pg_S0330.7 Pg_S0701.11 Pg_S0701.10 Pg_S0762.35 Pg_S0762.36 Pg_S0910.3 Pg_S2798.13		Steroid Metabolism	0	0	1000	0	4	5.4.99.8
CYECYCIc	Cycloeucalenol cycloisomerase	cyeuol[c] <=> obfool[c]	((Pg_S3431_5 or (Pg_S0294_5 or Pg_S3431_5))	Pg_S3431.5 Pg_S0294.5 Pg_S3431.5		Steroid Metabolism	1	-1000	1000	0	4	5.5.1.9
DSTRc	delta24-sterol reductase	h[c] + nadph[c] + isfst[c] -> nadp[c] + sitst[c]	Pg_S1583_46	Pg_S1583.46		Steroid Metabolism	0	0	1000	0	4	1.3.1.72	Gap-filling reaction
IPDPT1s	2-Isopentenyl-diphosphate:ATP delta2-isopentenyltransferase	h[s] + atp[s] + dmpp[s] -> ppi[s] + ipatp[s]				Phytohormones biosynthesis (Zeatin)	0	0	1000	0	4	2.5.1.-
IPDPT2s	2-Isopentenyl-diphosphate:ADP delta2-isopentenyltransferase	adp[s] + dmpp[s] -> ppi[s] + ipadp[s]				Phytohormones biosynthesis (Zeatin)	0	0	1000	0	4	2.5.1.-
ADMATs	adenylate dimethylallyltransferase	amp[s] + dmpp[s] -> ppi[s] + ipamp[s]	(Pg_S0399_20 or Pg_S0746_6 or Pg_S0785_63 or Pg_S1703_20 or Pg_S2003_29 or Pg_S2524_8 or Pg_S3042_24 or Pg_S3335_14 or Pg_S4661_6 or Pg_S5436_9 or Pg_S7228_1)	Pg_S0399.20 Pg_S0746.6 Pg_S0785.63 Pg_S1703.20 Pg_S2003.29 Pg_S2524.8 Pg_S3042.24 Pg_S3335.14 Pg_S4661.6 Pg_S5436.9 Pg_S7228.1		Phytohormones biosynthesis (Zeatin)	0	0	1000	0	4	2.5.1.27
CYTTHs	cytokinin trans-hydroxylase	h2o[s] + nadph[s] + ipatp[s] -> nadp[s] + t-ztnrtp[s]				Phytohormones biosynthesis (Zeatin)	0	0	1000	0	1		Gap-filling reaction
IPADEDHs	Isopentenyladenosine-5-diphosphate-hydroxylase	h2o[s] + nadph[s] + ipadp[s] -> 3 h[s] + nadp[s] + t-ztnrdp[s]				Phytohormones biosynthesis (Zeatin)	0	0	1000	0	1		Gap-filling reaction
IPADETHs	Isopentenyladenosine-5-triphosphate-hydroxylase	h2o[s] + nadph[s] + ipamp[s] -> 3 h[s] + nadp[s] + t-ztnrp[s]				Phytohormones biosynthesis (Zeatin)	0	0	1000	0	1		Gap-filling reaction
P450MOc	P-450 monooxygenase	h2o[c] + fad[c] + t-ztn[c] <=> o2[c] + fadh2[c] + ipadne[c]				Phytohormones biosynthesis (Zeatin)	1	-1000	1000	0	1	1.3.1.69	Gap-filling reaction
CKDH3c	cytokinin dehydrogenase	h[c] + h2o[c] + fad[c] + t-ztn[c] -> fadh2[c] + ade[c] + 34hb[c]	(Pg_S3934_4 or Pg_S4400_1)	Pg_S3934.4 Pg_S4400.1		Phytohormones biosynthesis (Zeatin)	0	0	1000	0	1	1.5.99.12
CKDH2c	cytokinin dehydrogenase	h[c] + h2o[c] + fad[c] + ipadn[c] -> fadh2[c] + adn[c] + 33dma[c]	(Pg_S3934_4 or Pg_S4400_1)	Pg_S3934.4 Pg_S4400.1		Phytohormones biosynthesis (Zeatin)	0	0	1000	0	1	1.5.99.12
CKDH1c	cytokinin dehydrogenase	h[c] + h2o[c] + fad[c] + ipadne[c] -> fadh2[c] + ade[c] + 33dma[c]	(Pg_S3934_4 or Pg_S4400_1)	Pg_S3934.4 Pg_S4400.1		Phytohormones biosynthesis (Zeatin)	0	0	1000	0	1	1.5.99.12
TRNAIPTc	tRNA isopentenyltransferase	dmpp[c] + trna[c] -> ppi[c] + ptrna[c]	(Pg_S2524_8)	Pg_S2524.8		Phytohormones biosynthesis (Zeatin)	0	0	1000	0	1	2.5.1.8	Not balanced.
CKGT1c	cytokinin N-glucosyltransferase	udpg[c] + c-ztn[c] -> udp[c] + c-ztn7g[c]	(Pg_S0288_2 or Pg_S1806_19)	Pg_S0288.2 Pg_S1806.19		Phytohormones biosynthesis (Zeatin)	0	0	1000	0	4	2.4.1.-
CKGT2c	cytokinin N-glucosyltransferase	udpg[c] + t-ztn[c] -> udp[c] + t-ztn7g[c]	(Pg_S0288_2 or Pg_S1806_19)	Pg_S0288.2 Pg_S1806.19		Phytohormones biosynthesis (Zeatin)	0	0	1000	0	4	2.4.1.-
ZTNRs	zeatin reductase	h[s] + nadph[s] + t-ztn[s] <=> nadp[s] + dhz[s]				Phytohormones biosynthesis (Zeatin)	1	-1000	1000	0	1	1.3.1.69
CKGT3c	cytokinin N-glucosyltransferase	udpg[c] + dhz[c] -> udp[c] + dhz7g[c]	(Pg_S0288_2 or Pg_S1806_19)	Pg_S0288.2 Pg_S1806.19		Phytohormones biosynthesis (Zeatin)	0	0	1000	0	4	2.4.1.-
CKGT4c	cytokinin N-glucosyltransferase	udpg[c] + ipadne[c] -> udp[c] + ipadne7g[c]	(Pg_S0288_2 or Pg_S1806_19)	Pg_S0288.2 Pg_S1806.19		Phytohormones biosynthesis (Zeatin)	0	0	1000	0	4	2.4.1.-
CKGT5c	cytokinin N-glucosyltransferase	udpg[c] + c-ztn[c] -> udp[c] + c-ztn9g[c]	(Pg_S0288_2 or Pg_S1806_19)	Pg_S0288.2 Pg_S1806.19		Phytohormones biosynthesis (Zeatin)	0	0	1000	0	4	2.4.1.-
CKGT6c	cytokinin N-glucosyltransferase	udpg[c] + t-ztn[c] -> udp[c] + t-ztn9g[c]	(Pg_S0288_2 or Pg_S1806_19)	Pg_S0288.2 Pg_S1806.19		Phytohormones biosynthesis (Zeatin)	0	0	1000	0	4	2.4.1.-
CKGT7c	cytokinin N-glucosyltransferase	udpg[c] + dhz[c] -> udp[c] + dhz9g[c]	(Pg_S0288_2 or Pg_S1806_19)	Pg_S0288.2 Pg_S1806.19		Phytohormones biosynthesis (Zeatin)	0	0	1000	0	4	2.4.1.-
CKGT8c	cytokinin N-glucosyltransferase	udpg[c] + ipadne[c] -> udp[c] + ipadne9g[c]	(Pg_S0288_2 or Pg_S1806_19)	Pg_S0288.2 Pg_S1806.19		Phytohormones biosynthesis (Zeatin)	0	0	1000	0	4	2.4.1.-
CKOGT1c	cytokinin O-glucosyltransferase	udpg[c] + t-ztn[c] -> udp[c] + t-ztng[c]	(Pg_S0014_6 or Pg_S0812_32 or Pg_S0812_34 or Pg_S0812_35 or Pg_S0812_36 or Pg_S1027_2 or Pg_S2156_6 or Pg_S3014_13 or Pg_S3014_12 or Pg_S3014_11 or Pg_S5935_6 or Pg_S5935_7 or Pg_S5935_9 or Pg_S5935_8 or Pg_S6575_3 or Pg_S7407_1)	Pg_S0014.6 Pg_S0812.32 Pg_S0812.34 Pg_S0812.35 Pg_S0812.36 Pg_S1027.2 Pg_S2156.6 Pg_S3014.13 Pg_S3014.12 Pg_S3014.11 Pg_S5935.6 Pg_S5935.7 Pg_S5935.9 Pg_S5935.8 Pg_S6575.3 Pg_S7407.1		Phytohormones biosynthesis (Zeatin)	0	0	1000	0	4	2.4.1.203
CKOGT2c	cytokinin O-glucosyltransferase	udpg[c] + c-ztn[c] -> udp[c] + c-ztng[c]	(Pg_S0245_36 or Pg_S6578_1)	Pg_S0245.36 Pg_S6578.1		Phytohormones biosynthesis (Zeatin)	0	0	1000	0	4	2.4.1.215
CKOGT3c	cytokinin O-glucosyltransferase	udpg[c] + dhz[c] -> udp[c] + dhzg[c]				Phytohormones biosynthesis (Zeatin)	0	0	1000	0	4	2.4.1.-
C3STDH2c	C-3 sterol dehydrogenase (zymosterol)	nad[c] + 4mzym_int1[c] -> h[c] + co2[c] + nadh[c] + 4mzym_int2[c]				Steroid Metabolism	0	0	1000	0	4	1.1.1.170	Gap-filling reaction
C3STDH1c	C-3 sterol dehydrogenase (zymosterol)	nad[c] + zym_int1[c] -> h[c] + co2[c] + nadh[c] + zym_int2[c]				Steroid Metabolism	0	0	1000	0	4	1.1.1.170	Gap-filling reaction
C3STKR2c	C-3 sterol keto reductase (zymosterol)	h[c] + nadph[c] + zym_int2[c] -> nadp[c] + zymst[c]				Steroid Metabolism	0	0	1000	0	1	1.1.1.270
C3STKR1c	C-3 sterol keto reductase (4-methylzymosterol)	h[c] + nadph[c] + 4mzym_int2[c] -> nadp[c] + 4mzym[c]				Steroid Metabolism	0	0	1000	0	1	1.1.1.270
LNS14DMc	lanosterol 14-demethylase	2 h[c] + 3 o2[c] + 3 nadph[c] + lanost[c] -> 4 h2o[c] + 3 nadp[c] + for[c] + 44mctr[c]	(Pg_S0360_13 or Pg_S0878_1 or Pg_S2238_22 or Pg_S2636_32 or Pg_S2886_1 or Pg_S4579_6)	(Pg_S0360.13 or Pg_S0878.1 or Pg_S2238.22 or Pg_S2636.32 or Pg_S2886.1 or Pg_S4579.6)		Steroid Metabolism	0	0	1000	0	4	1.14.13.70	Gap-filling reaction
C4STMO1c	C-4 sterol methyl oxidase (4,4-dimethylzymosterol)	3 h[c] + 3 o2[c] + 3 nadph[c] + 44mzym[c] -> 4 h2o[c] + 3 nadp[c] + 4mzym_int1[c]	(Pg_S0961_38)	Pg_S0961.38		Steroid Metabolism	0	0	1000	0	4	1.14.13.72
C4STMO2c	C-4 sterol methyl oxidase (4,4-dimethylzymosterol)	3 h[c] + 3 o2[c] + 3 nadph[c] + 4mzym[c] -> 4 h2o[c] + 3 nadp[c] + zym_int1[c]	(Pg_S0961_38)	Pg_S0961.38		Steroid Metabolism	0	0	1000	0	4	1.14.13.72
LTHSTRLOc	lathosterol oxidase	h[c] + o2[c] + nadph[c] + lthstrl[c] -> 2 h2o[c] + nadp[c] + 7dhchsterol[c]	Pg_S2826_12	Pg_S2826.12		Steroid Metabolism	0	0	1000	0	4	1.14.21.6
7DHCSRc	7-dehydrocholesterol reductase	h[c] + nadph[c] + 7dhchsterol[c] -> nadp[c] + chsterol[c]	Pg_S2083_1	Pg_S2083.1		Steroid Metabolism	0	0	1000	0	4	1.3.1.21
C14STRc	C-14 sterol reductase	h[c] + nadph[c] + 44mctr[c] -> nadp[c] + 44mzym[c]	Pg_S4486_1	Pg_S4486.1		Steroid Metabolism	0	0	1000	0	4	1.3.1.70
CHLSTRc	lanosterol D24-reductase	h[c] + nadph[c] + chlstol[c] -> nadp[c] + lthstrl[c]	(Pg_S0961_38)	Pg_S0961.38		Steroid Metabolism	0	0	1000	0	4	1.3.1.72
CHLSTIc	delta 8,24-Cholestadien-3beta-ol delta7-delta8-isomerase	zymst[c] -> chlstol[c]	Pg_S0812_7	Pg_S0812.7		Steroid Metabolism	0	0	1000	0	4	5.3.3.5
D24STR1c	delta 24-sterol reductase	h[c] + nadph[c] + zymst[c] -> nadp[c] + chlestol[c]	(Pg_S0961_38)	Pg_S0961.38		Steroid Metabolism	0	0	1000	0	4	1.3.1.72
CHLSDDIc	5alpha-Cholest-7-en-3beta-ol delta7-delta8-isomerase	chlestol[c] -> lthstrl[c]	Pg_S0812_7	Pg_S0812.7		Steroid Metabolism	0	0	1000	0	4	5.3.3.5
LNSTLSc	lanosterol synthase	Ssq23epx[c] -> lanost[c]	(Pg_S2798_13)	Pg_S2798.13		Steroid Metabolism	0	0	1000	0	4	5.4.99.7
SAM24MTc	sterol 24-C-methyltransferase	amet[c] + zymst[c] -> h[c] + ahcys[c] + fecost[c]	Pg_S0995_1	Pg_S0995.1		Steroid Metabolism	0	0	1000	0	4	2.1.1.41
C8STIc	C-8 sterol isomerase	fecost[c] -> epist[c]				Steroid Metabolism	0	0	1000	0	4		Gap-filling reaction
LATOXc	lathosterol oxidase	nadp[c] + epist[c] <=> h[c] + nadph[c] + ergstt[c]	Pg_S2826_12	Pg_S2826.12		Steroid Metabolism	1	-1000	1000	0	4	1.14.21.6
C22SDc	C-22 sterol desaturase	nadp[c] + ergstt[c] <=> h[c] + nadph[c] + ergsttt[c]				Steroid Metabolism	1	-1000	1000	0	1	1.14.14.-
D24STRc	delta 24(24(1))-sterol reductase	h[c] + nadph[c] + ergsttt[c] <=> nadp[c] + ergtrol[c]				Steroid Metabolism	1	-1000	1000	0	1	1.3.1.71
THFGLUHv	gamma-glutamyl hydrolase	2 h2o[v] + thglu[v] -> 2 h[v] + 2 glu-L[v] + thf[v]	Pg_S2476_3	Pg_S2476.3		Folates metabolism	0	0	1000	0	4	3.4.19.9
ALTNDAc	allantoate deiminase	h2o[c] + alltt[c] -> co2[c] + nh4[c] + urdgly[c]	((Pg_S7249_2 or (Pg_S1319_3))	Pg_S7249.2 Pg_S1319.3		Purine metabolism	0	0	1000	0	4	3.5.3.9
URDGLAHc	Ureidoglycine aminohydrolase	h2o[c] + urdgly[c] <=> h[c] + nh4[c] + urdglyc[c]	((Pg_S1255_11 or (Pg_S0399_34 or Pg_S1255_11))	Pg_S1255.11 Pg_S0399.34 Pg_S1255.11		Purine metabolism	1	-1000	1000	0	4	3.5.3.-
PYDXSc	Pyridoxal 5-phosphate synthase	gln-L[c] + g3p[c] + ru5p-D[c] -> glu-L[c] + pi[c] + h[c] + 3 h2o[c] + pydx5p[c]	(Pg_S4530_1 or Pg_S3550_9)	Pg_S4530.1 Pg_S3550.9		Other Vitamins Metabolism (B6)	0	0	1000	0	4	4.-.-.-
PYAMPPc	Pyridoxamine-5-phosphate phosphohydrolase	h2o[c] + pyam5p[c] -> pi[c] + pydam[c]	(Pg_S1526_5 or Pg_S3275_5 or Pg_S3338_2 or Pg_S3819_2 or Pg_S6236_9 or Pg_S8535_2)	(Pg_S1526.5 or Pg_S3275.5 or Pg_S3338.2 or Pg_S3819.2 or Pg_S6236.9 or Pg_S8535.2)		Other Vitamins Metabolism (B6)	0	0	1000	0	1	3.1.3.74
PDXPPc	Pyridoxine-5-phosphate phosphohydrolase	h2o[c] + pdx5p[c] -> pi[c] + pydxn[c]	(Pg_S1526_5 or Pg_S3275_5 or Pg_S3338_2 or Pg_S3819_2 or Pg_S6236_9 or Pg_S8535_2)	(Pg_S1526.5 or Pg_S3275.5 or Pg_S3338.2 or Pg_S3819.2 or Pg_S6236.9 or Pg_S8535.2)		Other Vitamins Metabolism (B6)	0	0	1000	0	1	3.1.3.74
PYDXPPc	Pyridoxal-5-phosphate phosphohydrolase	h2o[c] + pydx5p[c] -> pi[c] + pydx[c]	(Pg_S0605_9 or Pg_S1526_5 or Pg_S2330_27 or Pg_S3275_5 or Pg_S3338_2 or Pg_S3819_2 or Pg_S5458_7 or Pg_S6236_9 or Pg_S6583_4 or Pg_S8535_2)	Pg_S0605.9 Pg_S1526.5 Pg_S2330.27 Pg_S3275.5 Pg_S3338.2 Pg_S3819.2 Pg_S5458.7 Pg_S6236.9 Pg_S6583.4 Pg_S8535.2		Other Vitamins Metabolism (B6)	0	0	1000	0	1	3.1.3.74
MCOATAs	malonyl-CoA:[acyl-carrier-protein] S-malonyltransferase	h[s] + malcoa[s] + ACP[s] <=> coa[s] + malACP[s]	Pg_S2433_11	Pg_S2433.11		Fatty acid biosynthesis	1	-1000	1000	0	4	2.3.1.39
ACOATAs	beta-ketoacyl-acyl-carrier-protein synthase III	accoa[s] + ACP[s] -> coa[s] + acACP[s]	Pg_S5447_4	Pg_S5447.4		Fatty acid biosynthesis	0	0	1000	0	4	2.3.1.38
MACPCLs	malonyl-[acyl-carrier-protein] carboxy-lyase	malACP[s] -> co2[s] + acACP[s]	Pg_S5447_4	Pg_S5447.4		Fatty acid biosynthesis	0	0	1000	0	4	2.3.1.41
ACMAT1s	Acyl-[acyl-carrier-protein]:malonyl-[acyl-carrier-protein] C-acyltransferase (decarboxylating)	h[s] + malACP[s] + acACP[s] -> co2[s] + ACP[s] + actACP[s]				Fatty acid biosynthesis	0	0	1000	0	4	2.3.1.180	Gap-filling reaction
3OAR40s	3-oxoacyl-[acyl-carrier-protein] reductase (n-C4:0)	h[s] + nadph[s] + actACP[s] -> nadp[s] + 3hbutACP[s]	(Pg_S0318_64 or Pg_S6025_6)	Pg_S0318.64 Pg_S6025.6		Fatty acid biosynthesis	0	0	1000	0	4	1.1.1.100
3HAD40s	3-hydroxyacyl-[acyl-carrier-protein] dehydratase (n-C4:0)	3hbutACP[s] -> h2o[s] + but2eACP[s]	((Pg_S1750_10 or (Pg_S0171_11 or Pg_S1750_10 or Pg_S3411_17))	Pg_S1750.10 Pg_S0171.11 Pg_S1750.10 Pg_S3411.17		Fatty acid biosynthesis	0	0	1000	0	4	4.2.1.59
EAR40ys	enoyl-[acyl-carrier-protein] reductase (NADPH) (n-C4:0)	h[s] + nadph[s] + but2eACP[s] -> nadp[s] + butACP[s]	(Pg_S3181_5)	Pg_S3181.5		Fatty acid biosynthesis	0	0	1000	0	4	1.3.1.10
3OAS60s	3-oxoacyl-[acyl-carrier-protein] synthase (n-C6:0)	h[s] + malACP[s] + butACP[s] -> co2[s] + ACP[s] + 3ohexACP[s]				Fatty acid biosynthesis	0	0	1000	0	4	2.3.1.180	Gap-filling reaction
3OAR60s	3-oxoacyl-[acyl-carrier-protein] reductase (n-C6:0)	h[s] + nadph[s] + 3ohexACP[s] -> nadp[s] + 3hhexACP[s]	(Pg_S0318_64 or Pg_S6025_6)	Pg_S0318.64 Pg_S6025.6		Fatty acid biosynthesis	0	0	1000	0	4	1.1.1.100
3HAD60s	3-hydroxyacyl-[acyl-carrier-protein] dehydratase (n-C6:0)	3hhexACP[s] -> h2o[s] + thex2eACP[s]	Pg_S1750_10	Pg_S1750.10		Fatty acid biosynthesis	0	0	1000	0	4	4.2.1.59
EAR60ys	enoyl-[acyl-carrier-protein] reductase (NADPH) (n-C6:0)	h[s] + nadph[s] + thex2eACP[s] -> nadp[s] + hexACP[s]	(Pg_S3181_5)	Pg_S3181.5		Fatty acid biosynthesis	0	0	1000	0	4	1.3.1.10
3OAS80s	3-oxoacyl-[acyl-carrier-protein] synthase (n-C8:0)	h[s] + malACP[s] + hexACP[s] -> co2[s] + ACP[s] + 3ooctACP[s]				Fatty acid biosynthesis	0	0	1000	0	4	2.3.1.180	Gap-filling reaction
3OAR80s	3-oxoacyl-[acyl-carrier-protein] reductase (n-C8:0)	h[s] + nadph[s] + 3ooctACP[s] -> nadp[s] + 3hoctACP[s]	(Pg_S0318_64 or Pg_S6025_6)	Pg_S0318.64 Pg_S6025.6		Fatty acid biosynthesis	0	0	1000	0	4	1.1.1.100
3HAD80s	3-hydroxyacyl-[acyl-carrier-protein] dehydratase (n-C8:0)	3hoctACP[s] -> h2o[s] + toct2eACP[s]	Pg_S1750_10	Pg_S1750.10		Fatty acid biosynthesis	0	0	1000	0	4	4.2.1.59
EAR80ys	enoyl-[acyl-carrier-protein] reductase (NADPH) (n-C8:0)	h[s] + nadph[s] + toct2eACP[s] -> nadp[s] + ocACP[s]	(Pg_S3181_5)	Pg_S3181.5		Fatty acid biosynthesis	0	0	1000	0	4	1.3.1.10
3OAS100s	3-oxoacyl-[acyl-carrier-protein] synthase (n-C10:0)	h[s] + malACP[s] + ocACP[s] -> co2[s] + ACP[s] + 3odecACP[s]				Fatty acid biosynthesis	0	0	1000	0	4	2.3.1.180	Gap-filling reaction
3OAR100s	3-oxoacyl-[acyl-carrier-protein] reductase (n-C10:0)	h[s] + nadph[s] + 3odecACP[s] -> nadp[s] + 3hdecACP[s]	(Pg_S0318_64 or Pg_S6025_6)	Pg_S0318.64 Pg_S6025.6		Fatty acid biosynthesis	0	0	1000	0	4	1.1.1.100
3HAD100s	3-hydroxyacyl-[acyl-carrier-protein] dehydratase (n-C10:0)	3hdecACP[s] -> h2o[s] + tdec2eACP[s]	Pg_S1750_10	Pg_S1750.10		Fatty acid biosynthesis	0	0	1000	0	4	4.2.1.59
EAR100ys	enoyl-[acyl-carrier-protein] reductase (NADPH) (n-C10:0)	h[s] + nadph[s] + tdec2eACP[s] -> nadp[s] + dcaACP[s]	(Pg_S3181_5)	Pg_S3181.5		Fatty acid biosynthesis	0	0	1000	0	4	1.3.1.10
3OAS120s	3-oxoacyl-[acyl-carrier-protein] synthase (n-C12:0)	h[s] + malACP[s] + dcaACP[s] -> co2[s] + ACP[s] + 3oddecACP[s]				Fatty acid biosynthesis	0	0	1000	0	4	2.3.1.180	Gap-filling reaction
3OAR120s	3-oxoacyl-[acyl-carrier-protein] reductase (n-C12:0)	h[s] + nadph[s] + 3oddecACP[s] -> nadp[s] + 3hddecACP[s]	(Pg_S0318_64 or Pg_S6025_6)	Pg_S0318.64 Pg_S6025.6		Fatty acid biosynthesis	0	0	1000	0	4	1.1.1.100
3HAD120s	3-hydroxyacyl-[acyl-carrier-protein] dehydratase (n-C12:0)	3hddecACP[s] -> h2o[s] + tddec2eACP[s]	Pg_S1750_10	Pg_S1750.10		Fatty acid biosynthesis	0	0	1000	0	4	4.2.1.59
EAR120ys	enoyl-[acyl-carrier-protein] reductase (NADPH) (n-C12:0)	h[s] + nadph[s] + tddec2eACP[s] -> nadp[s] + ddcaACP[s]	(Pg_S3181_5)	Pg_S3181.5		Fatty acid biosynthesis	0	0	1000	0	4	1.3.1.10
3OAS140s	3-oxoacyl-[acyl-carrier-protein] synthase (n-C14:0)	h[s] + malACP[s] + ddcaACP[s] -> co2[s] + ACP[s] + 3omrsACP[s]				Fatty acid biosynthesis	0	0	1000	0	4	2.3.1.180	Gap-filling reaction
3OAR140s	3-oxoacyl-[acyl-carrier-protein] reductase (n-C14:0)	h[s] + nadph[s] + 3omrsACP[s] -> nadp[s] + 3hmrsACP[s]	(Pg_S0318_64 or Pg_S6025_6)	Pg_S0318.64 Pg_S6025.6		Fatty acid biosynthesis	0	0	1000	0	4	1.1.1.100
3HAD140s	3-hydroxyacyl-[acyl-carrier-protein] dehydratase (n-C14:0)	3hmrsACP[s] -> h2o[s] + tmrs2eACP[s]	Pg_S1750_10	Pg_S1750.10		Fatty acid biosynthesis	0	0	1000	0	4	4.2.1.59
EAR140ys	enoyl-[acyl-carrier-protein] reductase (NADPH) (n-C14:0)	h[s] + nadph[s] + tmrs2eACP[s] -> nadp[s] + myrsACP[s]	(Pg_S3181_5)	Pg_S3181.5		Fatty acid biosynthesis	0	0	1000	0	4	1.3.1.10
3OAS160s	3-oxoacyl-[acyl-carrier-protein] synthase (n-C16:0)	h[s] + malACP[s] + myrsACP[s] -> co2[s] + ACP[s] + 3opalmACP[s]				Fatty acid biosynthesis	0	0	1000	0	4	2.3.1.180	Gap-filling reaction
3OAR160s	3-oxoacyl-[acyl-carrier-protein] reductase (n-C16:0)	h[s] + nadph[s] + 3opalmACP[s] -> nadp[s] + 3hpalmACP[s]	(Pg_S0318_64 or Pg_S6025_6)	Pg_S0318.64 Pg_S6025.6		Fatty acid biosynthesis	0	0	1000	0	4	1.1.1.100
3HAD160s	3-hydroxyacyl-[acyl-carrier-protein] dehydratase (n-C16:0)	3hpalmACP[s] -> h2o[s] + tpalm2eACP[s]	Pg_S1750_10	Pg_S1750.10		Fatty acid biosynthesis	0	0	1000	0	4	4.2.1.59
EAR160ys	enoyl-[acyl-carrier-protein] reductase (NADPH) (n-C16:0)	h[s] + nadph[s] + tpalm2eACP[s] -> palmACP[s] + nadp[s]	(Pg_S3181_5)	Pg_S3181.5		Fatty acid biosynthesis	0	0	1000	0	4	1.3.1.10
3OAS180s	3-oxoacyl-[acyl-carrier-protein] synthase (n-C18:0)	palmACP[s] + h[s] + malACP[s] -> co2[s] + ACP[s] + 3ooctdACP[s]				Fatty acid biosynthesis	0	0	1000	0	4	2.3.1.180	Gap-filling reaction
3OAR180s	3-oxoacyl-[acyl-carrier-protein] reductase (n-C18:0)	h[s] + nadph[s] + 3ooctdACP[s] -> nadp[s] + 3hoctaACP[s]	(Pg_S0318_64 or Pg_S6025_6)	Pg_S0318.64 Pg_S6025.6		Fatty acid biosynthesis	0	0	1000	0	4	1.1.1.100
3HAD180s	3-hydroxyacyl-[acyl-carrier-protein] dehydratase (n-C18:0)	3hoctaACP[s] -> h2o[s] + toctd2eACP[s]	Pg_S1750_10	Pg_S1750.10		Fatty acid biosynthesis	0	0	1000	0	4	4.2.1.59
EAR180ys	enoyl-[acyl-carrier-protein] reductase (NADPH) (n-C18:0)	h[s] + nadph[s] + toctd2eACP[s] -> nadp[s] + ocdcaACP[s]	(Pg_S3181_5)	Pg_S3181.5		Fatty acid biosynthesis	0	0	1000	0	4	1.3.1.10
FAS161ACP_Ls	fatty acyl-ACP synthase (n-C16:1ACP)	palmACP[s] + o2[s] + nadph[s] -> hdeACP[s] + 2 h2o[s] + nadp[s]	(Pg_S0037_8)	Pg_S0037.8		Fatty acid biosynthesis	0	0	1000	0	4	1.14.19.2
FAS181ACP_Ls	fatty acyl-ACP synthase (n-C18:1ACP)	o2[s] + nadph[s] + ocdcaACP[s] -> octeACP[s] + 2 h2o[s] + nadp[s]	(Pg_S0037_8)	Pg_S0037.8		Fatty acid biosynthesis	0	0	1000	0	4	1.14.19.2
FAS182ACP_Ls	fatty acyl-ACP synthase (n-C18:2ACP)	octeACP[s] + o2[s] + nadph[s] -> ocdcyaACP[s] + 2 h2o[s] + nadp[s]	(Pg_S0037_8)	Pg_S0037.8		Fatty acid biosynthesis	0	0	1000	0	4	1.14.19.2
FAS183ACP_Ls	fatty acyl-ACP synthase (n-C18:3ACP)	ocdcyaACP[s] + o2[s] + nadph[s] -> lnlnlACP[s] + 2 h2o[s] + nadp[s]	(Pg_S0037_8)	Pg_S0037.8		Fatty acid biosynthesis	0	0	1000	0	4	1.14.19.2
FA140ACPHs	fatty-acyl-ACP hydrolase (n-C14:0)	h2o[s] + myrsACP[s] -> h[s] + ACP[s] + ttdca[s]	((Pg_S2292_2) or (Pg_S0727_36))	Pg_S2292.2 Pg_S0727.36		Fatty acid biosynthesis	0	0	1000	0	4	3.1.2.14
FA160ACPHs	fatty-acyl-ACP hydrolase (n-C16:0)	palmACP[s] + h2o[s] -> h[s] + ACP[s] + hdca[s]	((Pg_S2292_2) or (Pg_S0727_36))	Pg_S2292.2 Pg_S0727.36		Fatty acid biosynthesis	0	0	1000	0	4	3.1.2.14
FA161ACPHs	fatty-acyl-ACP hydrolase (n-C16:1)	hdeACP[s] + h2o[s] -> h[s] + ACP[s] + hdcea[s]	((Pg_S2292_2) or (Pg_S0727_36) or (Pg_S2292_2 or Pg_S2330_17 or Pg_S2769_4 or Pg_S5040_4 or Pg_S6751_1))	Pg_S2292.2 Pg_S0727.36 Pg_S2292.2 Pg_S2330.17 Pg_S2769.4 Pg_S5040.4 Pg_S6751.1		Fatty acid biosynthesis	0	0	1000	0	4	3.1.2.14
FA180ACPHs	fatty-acyl-ACP hydrolase (n-C18:0)	h2o[s] + ocdcaACP[s] -> h[s] + ACP[s] + ocdca[s]	((Pg_S2292_2) or (Pg_S0727_36))	Pg_S2292.2 Pg_S0727.36		Fatty acid biosynthesis	0	0	1000	0	4	3.1.2.14
FA181ACPHs	fatty-acyl-ACP hydrolase (n-C18:1)	octeACP[s] + h2o[s] -> h[s] + ACP[s] + ocdcea[s]	((Pg_S2292_2) or (Pg_S0727_36))	Pg_S2292.2 Pg_S0727.36		Fatty acid biosynthesis	0	0	1000	0	4	3.1.2.14
FA182ACPHs	fatty-acyl-ACP hydrolase (n-C18:2)	ocdcyaACP[s] + h2o[s] -> h[s] + ACP[s] + ocdcya[s]	((Pg_S2292_2) or (Pg_S0727_36))	Pg_S2292.2 Pg_S0727.36		Fatty acid biosynthesis	0	0	1000	0	4	3.1.2.14
FA183ACPHs	fatty-acyl-ACP hydrolase (n-C18:3)	lnlnlACP[s] + h2o[s] -> h[s] + ACP[s] + lnlnl[s]	((Pg_S2292_2) or (Pg_S0727_36))	Pg_S2292.2 Pg_S0727.36		Fatty acid biosynthesis	0	0	1000	0	4	3.1.2.14
FACOAL140r	fatty-acid--CoA ligase (tetradecanoate), endoplasmic reticular	atp[r] + coa[r] + ttdca[r] <=> amp[r] + ppi[r] + tdcoa[r]	((Pg_S0889_34 or Pg_S0291_3 or Pg_S1507_24 or Pg_S2317_20 or Pg_S0925_39 or Pg_S1898_14 or Pg_S6509_3) or (Pg_S0143_5 or Pg_S0493_18 or Pg_S0493_17 or Pg_S0925_39 or Pg_S1302_2 or Pg_S1302_1 or Pg_S1507_24 or Pg_S1624_1 or Pg_S1957_4 or Pg_S2266_23 or Pg_S2317_20 or Pg_S2732_4 or Pg_S2898_15 or Pg_S3625_2 or Pg_S4517_1 or Pg_S6240_1 or Pg_S6509_3 or Pg_S7452_1 or Pg_S0402_32 or Pg_S0724_32))	Pg_S0889.34 Pg_S0291.3 Pg_S1507.24 Pg_S2317.20 Pg_S0925.39 Pg_S1898.14 Pg_S6509.3 Pg_S0143.5 Pg_S0493.18 Pg_S0493.17 Pg_S0925.39 Pg_S1302.2 Pg_S1302.1 Pg_S1507.24 Pg_S1624.1 Pg_S1957.4 Pg_S2266.23 Pg_S2317.20 Pg_S2732.4 Pg_S2898.15 Pg_S3625.2 Pg_S4517.1 Pg_S6240.1 Pg_S6509.3 Pg_S7452.1 Pg_S0402.32 Pg_S0724.32		Fatty acid biosynthesis	1	-1000	1000	0	1	6.2.1.3
FACOAL160r	fatty-acid--CoA ligase (hexadecanoate), endoplasmic reticular	hdca[r] + atp[r] + coa[r] <=> pmtcoa[r] + amp[r] + ppi[r]	((Pg_S0889_34 or Pg_S0291_3 or Pg_S1507_24 or Pg_S2317_20 or Pg_S0925_39 or Pg_S1898_14 or Pg_S6509_3) or (Pg_S0143_5 or Pg_S0493_18 or Pg_S0493_17 or Pg_S0925_39 or Pg_S1302_2 or Pg_S1302_1 or Pg_S1507_24 or Pg_S1624_1 or Pg_S1957_4 or Pg_S2266_23 or Pg_S2317_20 or Pg_S2732_4 or Pg_S2898_15 or Pg_S3625_2 or Pg_S4517_1 or Pg_S6240_1 or Pg_S6509_3 or Pg_S7452_1 or Pg_S0402_32 or Pg_S0724_32))	Pg_S0889.34 Pg_S0291.3 Pg_S1507.24 Pg_S2317.20 Pg_S0925.39 Pg_S1898.14 Pg_S6509.3 Pg_S0143.5 Pg_S0493.18 Pg_S0493.17 Pg_S0925.39 Pg_S1302.2 Pg_S1302.1 Pg_S1507.24 Pg_S1624.1 Pg_S1957.4 Pg_S2266.23 Pg_S2317.20 Pg_S2732.4 Pg_S2898.15 Pg_S3625.2 Pg_S4517.1 Pg_S6240.1 Pg_S6509.3 Pg_S7452.1 Pg_S0402.32 Pg_S0724.32		Fatty acid biosynthesis	1	-1000	1000	0	1	6.2.1.3
FACOAL161r	fatty-acid--CoA ligase (hexadecenoate), endoplasmic reticular	hdcea[r] + atp[r] + coa[r] <=> hdcoa[r] + amp[r] + ppi[r]	((Pg_S0889_34 or Pg_S0291_3 or Pg_S1507_24 or Pg_S2317_20 or Pg_S0925_39 or Pg_S1898_14 or Pg_S6509_3) or (Pg_S0143_5 or Pg_S0493_18 or Pg_S0493_17 or Pg_S0925_39 or Pg_S1302_2 or Pg_S1302_1 or Pg_S1507_24 or Pg_S1624_1 or Pg_S1957_4 or Pg_S2266_23 or Pg_S2317_20 or Pg_S2732_4 or Pg_S2898_15 or Pg_S3625_2 or Pg_S4517_1 or Pg_S6240_1 or Pg_S6509_3 or Pg_S7452_1 or Pg_S0402_32 or Pg_S0724_32))	Pg_S0889.34 Pg_S0291.3 Pg_S1507.24 Pg_S2317.20 Pg_S0925.39 Pg_S1898.14 Pg_S6509.3 Pg_S0143.5 Pg_S0493.18 Pg_S0493.17 Pg_S0925.39 Pg_S1302.2 Pg_S1302.1 Pg_S1507.24 Pg_S1624.1 Pg_S1957.4 Pg_S2266.23 Pg_S2317.20 Pg_S2732.4 Pg_S2898.15 Pg_S3625.2 Pg_S4517.1 Pg_S6240.1 Pg_S6509.3 Pg_S7452.1 Pg_S0402.32 Pg_S0724.32		Fatty acid biosynthesis	1	-1000	1000	0	1	6.2.1.3
FACOAL180r	fatty-acid--CoA ligase (octadecanoate), endoplasmic reticular	atp[r] + coa[r] + ocdca[r] <=> amp[r] + ppi[r] + stcoa[r]	((Pg_S0889_34 or Pg_S0291_3 or Pg_S1507_24 or Pg_S2317_20 or Pg_S0925_39 or Pg_S1898_14 or Pg_S6509_3) or (Pg_S0143_5 or Pg_S0493_18 or Pg_S0493_17 or Pg_S0925_39 or Pg_S1302_2 or Pg_S1302_1 or Pg_S1507_24 or Pg_S1624_1 or Pg_S1957_4 or Pg_S2266_23 or Pg_S2317_20 or Pg_S2732_4 or Pg_S2898_15 or Pg_S3625_2 or Pg_S4517_1 or Pg_S6240_1 or Pg_S6509_3 or Pg_S7452_1 or Pg_S0402_32 or Pg_S0724_32))	Pg_S0889.34 Pg_S0291.3 Pg_S1507.24 Pg_S2317.20 Pg_S0925.39 Pg_S1898.14 Pg_S6509.3 Pg_S0143.5 Pg_S0493.18 Pg_S0493.17 Pg_S0925.39 Pg_S1302.2 Pg_S1302.1 Pg_S1507.24 Pg_S1624.1 Pg_S1957.4 Pg_S2266.23 Pg_S2317.20 Pg_S2732.4 Pg_S2898.15 Pg_S3625.2 Pg_S4517.1 Pg_S6240.1 Pg_S6509.3 Pg_S7452.1 Pg_S0402.32 Pg_S0724.32		Fatty acid biosynthesis	1	-1000	1000	0	1	6.2.1.3
FACOAL181r	fatty-acid--CoA ligase (octadecenoate), endoplasmic reticular	ocdcea[r] + atp[r] + coa[r] <=> odecoa[r] + amp[r] + ppi[r]	((Pg_S0889_34 or Pg_S0291_3 or Pg_S1507_24 or Pg_S2317_20 or Pg_S0925_39 or Pg_S1898_14 or Pg_S6509_3) or (Pg_S0143_5 or Pg_S0493_18 or Pg_S0493_17 or Pg_S0925_39 or Pg_S1302_2 or Pg_S1302_1 or Pg_S1507_24 or Pg_S1624_1 or Pg_S1957_4 or Pg_S2266_23 or Pg_S2317_20 or Pg_S2732_4 or Pg_S2898_15 or Pg_S3625_2 or Pg_S4517_1 or Pg_S6240_1 or Pg_S6509_3 or Pg_S7452_1 or Pg_S0402_32 or Pg_S0724_32))	Pg_S0889.34 Pg_S0291.3 Pg_S1507.24 Pg_S2317.20 Pg_S0925.39 Pg_S1898.14 Pg_S6509.3 Pg_S0143.5 Pg_S0493.18 Pg_S0493.17 Pg_S0925.39 Pg_S1302.2 Pg_S1302.1 Pg_S1507.24 Pg_S1624.1 Pg_S1957.4 Pg_S2266.23 Pg_S2317.20 Pg_S2732.4 Pg_S2898.15 Pg_S3625.2 Pg_S4517.1 Pg_S6240.1 Pg_S6509.3 Pg_S7452.1 Pg_S0402.32 Pg_S0724.32		Fatty acid biosynthesis	1	-1000	1000	0	1	6.2.1.3
FACOAL182r	fatty-acid--CoA ligase (octadecynoate), endoplasmic reticular	ocdcya[r] + atp[r] + coa[r] <=> ocdycacoa[r] + amp[r] + ppi[r]	((Pg_S0889_34 or Pg_S0291_3 or Pg_S1507_24 or Pg_S2317_20 or Pg_S0925_39 or Pg_S1898_14 or Pg_S6509_3) or (Pg_S0143_5 or Pg_S0493_18 or Pg_S0493_17 or Pg_S0925_39 or Pg_S1302_2 or Pg_S1302_1 or Pg_S1507_24 or Pg_S1624_1 or Pg_S1957_4 or Pg_S2266_23 or Pg_S2317_20 or Pg_S2732_4 or Pg_S2898_15 or Pg_S3625_2 or Pg_S4517_1 or Pg_S6240_1 or Pg_S6509_3 or Pg_S7452_1 or Pg_S0402_32 or Pg_S0724_32))	Pg_S0889.34 Pg_S0291.3 Pg_S1507.24 Pg_S2317.20 Pg_S0925.39 Pg_S1898.14 Pg_S6509.3 Pg_S0143.5 Pg_S0493.18 Pg_S0493.17 Pg_S0925.39 Pg_S1302.2 Pg_S1302.1 Pg_S1507.24 Pg_S1624.1 Pg_S1957.4 Pg_S2266.23 Pg_S2317.20 Pg_S2732.4 Pg_S2898.15 Pg_S3625.2 Pg_S4517.1 Pg_S6240.1 Pg_S6509.3 Pg_S7452.1 Pg_S0402.32 Pg_S0724.32		Fatty acid biosynthesis	1	-1000	1000	0	1	6.2.1.3
FACOAL183r	fatty-acid--CoA ligase (linolenoate), endoplasmic reticular	lnlnl[r] + atp[r] + coa[r] <=> lnlncoa[r] + amp[r] + ppi[r]	((Pg_S0889_34 or Pg_S0291_3 or Pg_S1507_24 or Pg_S2317_20 or Pg_S0925_39 or Pg_S1898_14 or Pg_S6509_3) or (Pg_S0143_5 or Pg_S0493_18 or Pg_S0493_17 or Pg_S0925_39 or Pg_S1302_2 or Pg_S1302_1 or Pg_S1507_24 or Pg_S1624_1 or Pg_S1957_4 or Pg_S2266_23 or Pg_S2317_20 or Pg_S2732_4 or Pg_S2898_15 or Pg_S3625_2 or Pg_S4517_1 or Pg_S6240_1 or Pg_S6509_3 or Pg_S7452_1 or Pg_S0402_32 or Pg_S0724_32))	Pg_S0889.34 Pg_S0291.3 Pg_S1507.24 Pg_S2317.20 Pg_S0925.39 Pg_S1898.14 Pg_S6509.3 Pg_S0143.5 Pg_S0493.18 Pg_S0493.17 Pg_S0925.39 Pg_S1302.2 Pg_S1302.1 Pg_S1507.24 Pg_S1624.1 Pg_S1957.4 Pg_S2266.23 Pg_S2317.20 Pg_S2732.4 Pg_S2898.15 Pg_S3625.2 Pg_S4517.1 Pg_S6240.1 Pg_S6509.3 Pg_S7452.1 Pg_S0402.32 Pg_S0724.32		Fatty acid biosynthesis	1	-1000	1000	0	1	6.2.1.3
FA200COAHr	Long-chain fatty-acyl-CoA hydrolase (arachidate), endoplasmic reticular	h2o[r] + araccoa[r] -> coa[r] + arac[r]	Pg_S5610_5	Pg_S5610.5		Fatty acid biosynthesis	0	0	1000	0	1	3.1.2.2
FA220COAHr	Long-chain fatty-acyl-CoA hydrolase (behenate), endoplasmic reticular	h2o[r] + behcoa[r] -> coa[r] + beh[r]	Pg_S5610_5	Pg_S5610.5		Fatty acid biosynthesis	0	0	1000	0	1	3.1.2.2
FA240COAHr	Long-chain fatty-acyl-CoA hydrolase (lignocerate), endoplasmic reticular	h2o[r] + lgnccoa[r] -> coa[r] + lgnc[r]	Pg_S5610_5	Pg_S5610.5		Fatty acid biosynthesis	0	0	1000	0	1	3.1.2.2
FA260COAHr	Long-chain fatty-acyl-CoA hydrolase (cerotate), endoplasmic reticular	h2o[r] + cercoa[r] -> coa[r] + cero[r]	Pg_S5610_5	Pg_S5610.5		Fatty acid biosynthesis	0	0	1000	0	1	3.1.2.2
FA280COAHr	Long-chain fatty-acyl-CoA hydrolase (montanate), endoplasmic reticular	h2o[r] + mntcoa[r] -> coa[r] + mntt[r]	Pg_S5610_5	Pg_S5610.5		Fatty acid biosynthesis	0	0	1000	0	1	3.1.2.2
FA300COAHr	Long-chain fatty-acyl-CoA hydrolase (melissate), endoplasmic reticular	h2o[r] + mlscoa[r] -> coa[r] + mls[r]	Pg_S5610_5	Pg_S5610.5		Fatty acid biosynthesis	0	0	1000	0	1	3.1.2.2
FACOAL200r	fatty-acid--CoA ligase (arachidate), endoplasmic reticular	amp[r] + ppi[r] + araccoa[r] <=> atp[r] + coa[r] + arac[r]	(Pg_S0889_34 or Pg_S0291_3 or Pg_S1507_24 or Pg_S2317_20 or Pg_S0925_39 or Pg_S1898_14 or Pg_S6509_3)	Pg_S0889.34 Pg_S0291.3 Pg_S1507.24 Pg_S2317.20 Pg_S0925.39 Pg_S1898.14 Pg_S6509.3		Fatty acid biosynthesis	1	-1000	1000	0	1	6.2.1.3
FACOAL220r	fatty-acid--CoA ligase (behenate), endoplasmic reticular	amp[r] + ppi[r] + behcoa[r] <=> atp[r] + coa[r] + beh[r]	(Pg_S0889_34 or Pg_S0291_3 or Pg_S1507_24 or Pg_S2317_20 or Pg_S0925_39 or Pg_S1898_14 or Pg_S6509_3)	Pg_S0889.34 Pg_S0291.3 Pg_S1507.24 Pg_S2317.20 Pg_S0925.39 Pg_S1898.14 Pg_S6509.3		Fatty acid biosynthesis	1	-1000	1000	0	1	6.2.1.3
FACOAL240r	fatty-acid--CoA ligase (lignocerate), endoplasmic reticular	amp[r] + ppi[r] + lgnccoa[r] <=> atp[r] + coa[r] + lgnc[r]	(Pg_S0889_34 or Pg_S0291_3 or Pg_S1507_24 or Pg_S2317_20 or Pg_S0925_39 or Pg_S1898_14 or Pg_S6509_3)	Pg_S0889.34 Pg_S0291.3 Pg_S1507.24 Pg_S2317.20 Pg_S0925.39 Pg_S1898.14 Pg_S6509.3		Fatty acid biosynthesis	1	-1000	1000	0	1	6.2.1.3
FACOAL260r	fatty-acid--CoA ligase (cerotate), endoplasmic reticular	amp[r] + ppi[r] + cercoa[r] <=> atp[r] + coa[r] + cero[r]	(Pg_S0889_34 or Pg_S0291_3 or Pg_S1507_24 or Pg_S2317_20 or Pg_S0925_39 or Pg_S1898_14 or Pg_S6509_3)	Pg_S0889.34 Pg_S0291.3 Pg_S1507.24 Pg_S2317.20 Pg_S0925.39 Pg_S1898.14 Pg_S6509.3		Fatty acid biosynthesis	1	-1000	1000	0	1	6.2.1.3
FACOAL280r	fatty-acid--CoA ligase (montanate), endoplasmic reticular	amp[r] + ppi[r] + mntcoa[r] <=> atp[r] + coa[r] + mntt[r]	(Pg_S0889_34 or Pg_S0291_3 or Pg_S1507_24 or Pg_S2317_20 or Pg_S0925_39 or Pg_S1898_14 or Pg_S6509_3)	Pg_S0889.34 Pg_S0291.3 Pg_S1507.24 Pg_S2317.20 Pg_S0925.39 Pg_S1898.14 Pg_S6509.3		Fatty acid biosynthesis	1	-1000	1000	0	1	6.2.1.3
FACOAL300r	fatty-acid--CoA ligase (melissate), endoplasmic reticular	amp[r] + ppi[r] + mlscoa[r] <=> atp[r] + coa[r] + mls[r]	(Pg_S0889_34 or Pg_S0291_3 or Pg_S1507_24 or Pg_S2317_20 or Pg_S0925_39 or Pg_S1898_14 or Pg_S6509_3)	Pg_S0889.34 Pg_S0291.3 Pg_S1507.24 Pg_S2317.20 Pg_S0925.39 Pg_S1898.14 Pg_S6509.3		Fatty acid biosynthesis	1	-1000	1000	0	1	6.2.1.3
FAOH1r	fatty acid omega-hydroxylase	nadph[r] + o2[r] + h[r] + hydro16[r] -> h2o[r] + nadp[r] + dhydro1016[r]	Pg_S0170_1	Pg_S0170.1		Secondary Cell Wall Metabolism (Cutin wax)	0	0	1000	0	4	1.14.13.-
FAOHLr	Hexadecanoic acid:fatty acid omega-hydroxylase_c0	o2[r] + hdca[r] + h[r] + nadph[r] -> nadp[r] + h2o[r] + hydro16[r]	(Pg_Root175883_c0_seq1 or Pg_Root102778_c0_seq1)	Pg_Root175883_c0_seq1 Pg_Root102778_c0_seq1		Cutin biosynthesis	0	0	1000	0
HPALMDHr	16-hydroxypalmitate dehydrogenase	nadp[r] + hydro16[r] -> nadph[r] + h[r] + 16opalm[r]	Pg_S5614_4	Pg_S5614.4		Secondary Cell Wall Metabolism (Cutin wax)	0	0	1000	0	4	1.1.1.-
OOFADH1r	omega-oxo fatty acid dehydrogenase	h2o[r] + nadp[r] + 16opalm[r] -> nadph[r] + 2 h[r] + hddt[r]	Pg_S1915_24	Pg_S1915.24		Secondary Cell Wall Metabolism (Cutin wax)	0	0	1000	0	1	1.1.1.-
OLEHr	oleate omega-hydroxylase	ocdcea[r] + 2 nadph[r] + o2[r] -> h2o[r] + 2 nadp[r] + hydro18[r]	Pg_S0228_2	Pg_S0228.2		Secondary Cell Wall Metabolism (Cutin wax)	0	0	1000	0	4	1.14.13.-
HOLEDHr	18-hydroxyoleate dehydrogenase	nadp[r] + hydro18[r] -> nadph[r] + h[r] + 18oole[r]	Pg_S5614_4	Pg_S5614.4		Secondary Cell Wall Metabolism (Cutin wax)	0	0	1000	0	4	1.1.1.-
OOFADH2r	omega-oxo fatty acid dehydrogenase	h2o[r] + nadp[r] + 18oole[r] -> nadph[r] + 2 h[r] + oddt[r]	Pg_S1915_24	Pg_S1915.24		Secondary Cell Wall Metabolism (Cutin wax)	0	0	1000	0	1	1.1.1.-
FAOH2r	fatty acid omega-hydroxylase	nadph[r] + o2[r] + h[r] + hydro18[r] -> h2o[r] + nadp[r] + dhydro1018[r]	Pg_S0170_1	Pg_S0170.1		Secondary Cell Wall Metabolism (Cutin wax)	0	0	1000	0	4	1.14.13.-
OFAFTc	omega-fatty acid O-feruloyl transferase	5 fercoa[c] + hydro16[c] + hydro18[c] + dhydro1016[c] + dhydro1018[c] + thydro91018[c] <=> 5 coa[c] + 5 feralk[c]	(Pg_S0050_10 or Pg_S0795_7 or Pg_S0959_11 or Pg_S1437_1 or Pg_S1735_14 or Pg_S1865_16 or Pg_S2143_17 or Pg_S3309_2 or Pg_S3341_13 or Pg_S3432_4 or Pg_S4966_6 or Pg_S5040_6 or Pg_S5359_2 or Pg_S6652_2 or Pg_S7457_4)	(Pg_S0050.10 or Pg_S0795.7 or Pg_S0959.11 or Pg_S1437.1 or Pg_S1735.14 or Pg_S1865.16 or Pg_S2143.17 or Pg_S3309.2 or Pg_S3341.13 or Pg_S3432.4 or Pg_S4966.6 or Pg_S5040.6 or Pg_S5359.2 or Pg_S6652.2 or Pg_S7457.4)		Secondary Cell Wall Metabolism (Cutin wax)	1	-1000	1000	0	4	2.3.1.188
FAOH3r	fatty acid (arachidate) omega-hydroxylase	arac[r] + nadph[r] + o2[r] + h[r] -> h2o[r] + nadp[r] + hydro20[r]	(Pg_S0228_2 or Pg_S0170_1 or Pg_S2803_10)	Pg_S0228.2 Pg_S0170.1 Pg_S2803.10		Secondary Cell Wall Metabolism (Suberin)	0	0	1000	0	4	1.14.13.-
FAOH4r	fatty acid (behenate) omega-hydroxylase	beh[r] + nadph[r] + o2[r] + h[r] -> h2o[r] + nadp[r] + hydro22[r]	(Pg_S0228_2 or Pg_S0170_1 or Pg_S2803_10)	Pg_S0228.2 Pg_S0170.1 Pg_S2803.10		Secondary Cell Wall Metabolism (Suberin)	0	0	1000	0	4	1.14.13.-
FAOH5r	fatty acid (lignocerate) omega-hydroxylase	lgnc[r] + nadph[r] + o2[r] + h[r] -> h2o[r] + nadp[r] + hydro24[r]	(Pg_S0228_2 or Pg_S0170_1 or Pg_S2803_10)	Pg_S0228.2 Pg_S0170.1 Pg_S2803.10		Secondary Cell Wall Metabolism (Suberin)	0	0	1000	0	4	1.14.13.-
FAOH6r	fatty acid (cerotate) omega-hydroxylase	cero[r] + nadph[r] + o2[r] + h[r] -> h2o[r] + nadp[r] + hydro26[r]	(Pg_S0228_2 or Pg_S0170_1 or Pg_S2803_10)	Pg_S0228.2 Pg_S0170.1 Pg_S2803.10		Secondary Cell Wall Metabolism (Suberin)	0	0	1000	0	4	1.14.13.-
FAOH7r	fatty acid (montanate) omega-hydroxylase	mntt[r] + nadph[r] + o2[r] + h[r] -> h2o[r] + nadp[r] + hydro28[r]	(Pg_S0228_2 or Pg_S0170_1 or Pg_S2803_10)	Pg_S0228.2 Pg_S0170.1 Pg_S2803.10		Secondary Cell Wall Metabolism (Suberin)	0	0	1000	0	4	1.14.13.-
FAOH8r	fatty acid (melissate) omega-hydroxylase	mls[r] + nadph[r] + o2[r] + h[r] -> h2o[r] + nadp[r] + hydro30[r]	(Pg_S0228_2 or Pg_S0170_1 or Pg_S2803_10)	Pg_S0228.2 Pg_S0170.1 Pg_S2803.10		Secondary Cell Wall Metabolism (Suberin)	0	0	1000	0	4	1.14.13.-
HARACDHr	20-hydroxyarachidate dehydrogenase	nadp[r] + hydro20[r] -> nadph[r] + h[r] + 20oarac[r]	Pg_S5614_4	Pg_S5614.4		Secondary Cell Wall Metabolism (Suberin)	0	0	1000	0	4	1.1.1.-
HBEHDHr	22-hydroxybehenate dehydrogenase	nadp[r] + hydro22[r] -> nadph[r] + h[r] + 22obeh[r]	Pg_S5614_4	Pg_S5614.4		Secondary Cell Wall Metabolism (Suberin)	0	0	1000	0	4	1.1.1.-
HLGNCDHr	24-hydroxylignocerate dehydrogenase	nadp[r] + hydro24[r] -> nadph[r] + h[r] + 24olgnc[r]	Pg_S5614_4	Pg_S5614.4		Secondary Cell Wall Metabolism (Suberin)	0	0	1000	0	4	1.1.1.-
HCERODHr	26-hydroxycerotate dehydrogenase	nadp[r] + hydro26[r] -> nadph[r] + h[r] + 26ocero[r]	Pg_S5614_4	Pg_S5614.4		Secondary Cell Wall Metabolism (Suberin)	0	0	1000	0	4	1.1.1.-
HMNTDHr	28-hydroxymontanate dehydrogenase	nadp[r] + hydro28[r] -> nadph[r] + h[r] + 28omntt[r]	Pg_S5614_4	Pg_S5614.4		Secondary Cell Wall Metabolism (Suberin)	0	0	1000	0	4	1.1.1.-
HMLSDHr	30-hydroxymelissate dehydrogenase	nadp[r] + hydro30[r] -> nadph[r] + h[r] + 30omls[r]	Pg_S5614_4	Pg_S5614.4		Secondary Cell Wall Metabolism (Suberin)	0	0	1000	0	4	1.1.1.-
OOFADH3r	omega-oxo fatty acid dehydrogenase	h2o[r] + nadp[r] + 20oarac[r] -> nadph[r] + 2 h[r] + ardt[r]	Pg_S1915_24	Pg_S1915.24		Secondary Cell Wall Metabolism (Suberin)	0	0	1000	0	1	1.1.1.-
OOFADH4r	omega-oxo fatty acid dehydrogenase	h2o[r] + nadp[r] + 22obeh[r] -> nadph[r] + 2 h[r] + behdt[r]	Pg_S1915_24	Pg_S1915.24		Secondary Cell Wall Metabolism (Suberin)	0	0	1000	0	1	1.1.1.-
OOFADH5r	omega-oxo fatty acid dehydrogenase	h2o[r] + nadp[r] + 24olgnc[r] -> nadph[r] + 2 h[r] + lgndt[r]	Pg_S1915_24	Pg_S1915.24		Secondary Cell Wall Metabolism (Suberin)	0	0	1000	0	1	1.1.1.-
OOFADH6r	omega-oxo fatty acid dehydrogenase	h2o[r] + nadp[r] + 26ocero[r] -> nadph[r] + 2 h[r] + cerdt[r]	Pg_S1915_24	Pg_S1915.24		Secondary Cell Wall Metabolism (Suberin)	0	0	1000	0	1	1.1.1.-
OOFADH7r	omega-oxo fatty acid dehydrogenase	h2o[r] + nadp[r] + 28omntt[r] -> nadph[r] + 2 h[r] + mntdt[r]	Pg_S1915_24	Pg_S1915.24		Secondary Cell Wall Metabolism (Suberin)	0	0	1000	0	1	1.1.1.-
OOFADH8r	omega-oxo fatty acid dehydrogenase	h2o[r] + nadp[r] + 30omls[r] -> nadph[r] + 2 h[r] + mlsdt[r]	Pg_S1915_24	Pg_S1915.24		Secondary Cell Wall Metabolism (Suberin)	0	0	1000	0	1	1.1.1.-
FACOAL140c	fatty-acid--CoA ligase (tetradecanoate)	atp[c] + coa[c] + ttdca[c] <=> ppi[c] + amp[c] + tdcoa[c]	((Pg_S0889_34 or Pg_S0291_3 or Pg_S1507_24 or Pg_S2317_20 or Pg_S0925_39 or Pg_S1898_14 or Pg_S6509_3) or (Pg_S0143_5 or Pg_S0493_18 or Pg_S0493_17 or Pg_S0925_39 or Pg_S1302_2 or Pg_S1302_1 or Pg_S1507_24 or Pg_S1624_1 or Pg_S1957_4 or Pg_S2266_23 or Pg_S2317_20 or Pg_S2732_4 or Pg_S2898_15 or Pg_S3625_2 or Pg_S4517_1 or Pg_S6240_1 or Pg_S6509_3 or Pg_S7452_1 or Pg_S0402_32 or Pg_S0724_32))	Pg_S0889.34 Pg_S0291.3 Pg_S1507.24 Pg_S2317.20 Pg_S0925.39 Pg_S1898.14 Pg_S6509.3 Pg_S0143.5 Pg_S0493.18 Pg_S0493.17 Pg_S0925.39 Pg_S1302.2 Pg_S1302.1 Pg_S1507.24 Pg_S1624.1 Pg_S1957.4 Pg_S2266.23 Pg_S2317.20 Pg_S2732.4 Pg_S2898.15 Pg_S3625.2 Pg_S4517.1 Pg_S6240.1 Pg_S6509.3 Pg_S7452.1 Pg_S0402.32 Pg_S0724.32		Fatty acid biosynthesis	1	-1000	1000	0	1	6.2.1.3
FACOAL161c	fatty-acid--CoA ligase (hexadecenoate)	atp[c] + hdcea[c] + coa[c] <=> hdcoa[c] + ppi[c] + amp[c]	((Pg_S0889_34 or Pg_S0291_3 or Pg_S1507_24 or Pg_S2317_20 or Pg_S0925_39 or Pg_S1898_14 or Pg_S6509_3) or (Pg_S0143_5 or Pg_S0493_18 or Pg_S0493_17 or Pg_S0925_39 or Pg_S1302_2 or Pg_S1302_1 or Pg_S1507_24 or Pg_S1624_1 or Pg_S1957_4 or Pg_S2266_23 or Pg_S2317_20 or Pg_S2732_4 or Pg_S2898_15 or Pg_S3625_2 or Pg_S4517_1 or Pg_S6240_1 or Pg_S6509_3 or Pg_S7452_1 or Pg_S0402_32 or Pg_S0724_32))	Pg_S0889.34 Pg_S0291.3 Pg_S1507.24 Pg_S2317.20 Pg_S0925.39 Pg_S1898.14 Pg_S6509.3 Pg_S0143.5 Pg_S0493.18 Pg_S0493.17 Pg_S0925.39 Pg_S1302.2 Pg_S1302.1 Pg_S1507.24 Pg_S1624.1 Pg_S1957.4 Pg_S2266.23 Pg_S2317.20 Pg_S2732.4 Pg_S2898.15 Pg_S3625.2 Pg_S4517.1 Pg_S6240.1 Pg_S6509.3 Pg_S7452.1 Pg_S0402.32 Pg_S0724.32		Fatty acid biosynthesis	1	-1000	1000	0	1	6.2.1.3
FACOAL180c	fatty-acid--CoA ligase (octadecanoate)	atp[c] + coa[c] + ocdca[c] <=> ppi[c] + amp[c] + stcoa[c]	((Pg_S0889_34 or Pg_S0291_3 or Pg_S1507_24 or Pg_S2317_20 or Pg_S0925_39 or Pg_S1898_14 or Pg_S6509_3) or (Pg_S0143_5 or Pg_S0493_18 or Pg_S0493_17 or Pg_S0925_39 or Pg_S1302_2 or Pg_S1302_1 or Pg_S1507_24 or Pg_S1624_1 or Pg_S1957_4 or Pg_S2266_23 or Pg_S2317_20 or Pg_S2732_4 or Pg_S2898_15 or Pg_S3625_2 or Pg_S4517_1 or Pg_S6240_1 or Pg_S6509_3 or Pg_S7452_1 or Pg_S0402_32 or Pg_S0724_32))	Pg_S0889.34 Pg_S0291.3 Pg_S1507.24 Pg_S2317.20 Pg_S0925.39 Pg_S1898.14 Pg_S6509.3 Pg_S0143.5 Pg_S0493.18 Pg_S0493.17 Pg_S0925.39 Pg_S1302.2 Pg_S1302.1 Pg_S1507.24 Pg_S1624.1 Pg_S1957.4 Pg_S2266.23 Pg_S2317.20 Pg_S2732.4 Pg_S2898.15 Pg_S3625.2 Pg_S4517.1 Pg_S6240.1 Pg_S6509.3 Pg_S7452.1 Pg_S0402.32 Pg_S0724.32		Fatty acid biosynthesis	1	-1000	1000	0	1	6.2.1.3
FACOAL181c	fatty-acid--CoA ligase (octadecenoate)	atp[c] + ocdcea[c] + coa[c] <=> odecoa[c] + ppi[c] + amp[c]	((Pg_S0889_34 or Pg_S0291_3 or Pg_S1507_24 or Pg_S2317_20 or Pg_S0925_39 or Pg_S1898_14 or Pg_S6509_3) or (Pg_S0143_5 or Pg_S0493_18 or Pg_S0493_17 or Pg_S0925_39 or Pg_S1302_2 or Pg_S1302_1 or Pg_S1507_24 or Pg_S1624_1 or Pg_S1957_4 or Pg_S2266_23 or Pg_S2317_20 or Pg_S2732_4 or Pg_S2898_15 or Pg_S3625_2 or Pg_S4517_1 or Pg_S6240_1 or Pg_S6509_3 or Pg_S7452_1 or Pg_S0402_32 or Pg_S0724_32))	Pg_S0889.34 Pg_S0291.3 Pg_S1507.24 Pg_S2317.20 Pg_S0925.39 Pg_S1898.14 Pg_S6509.3 Pg_S0143.5 Pg_S0493.18 Pg_S0493.17 Pg_S0925.39 Pg_S1302.2 Pg_S1302.1 Pg_S1507.24 Pg_S1624.1 Pg_S1957.4 Pg_S2266.23 Pg_S2317.20 Pg_S2732.4 Pg_S2898.15 Pg_S3625.2 Pg_S4517.1 Pg_S6240.1 Pg_S6509.3 Pg_S7452.1 Pg_S0402.32 Pg_S0724.32		Fatty acid biosynthesis	1	-1000	1000	0	1	6.2.1.3
FACOAL182c	fatty-acid--CoA ligase (octadecynoate)	atp[c] + ocdcya[c] + coa[c] <=> ocdycacoa[c] + ppi[c] + amp[c]	((Pg_S0889_34 or Pg_S0291_3 or Pg_S1507_24 or Pg_S2317_20 or Pg_S0925_39 or Pg_S1898_14 or Pg_S6509_3) or (Pg_S0143_5 or Pg_S0493_18 or Pg_S0493_17 or Pg_S0925_39 or Pg_S1302_2 or Pg_S1302_1 or Pg_S1507_24 or Pg_S1624_1 or Pg_S1957_4 or Pg_S2266_23 or Pg_S2317_20 or Pg_S2732_4 or Pg_S2898_15 or Pg_S3625_2 or Pg_S4517_1 or Pg_S6240_1 or Pg_S6509_3 or Pg_S7452_1 or Pg_S0402_32 or Pg_S0724_32))	Pg_S0889.34 Pg_S0291.3 Pg_S1507.24 Pg_S2317.20 Pg_S0925.39 Pg_S1898.14 Pg_S6509.3 Pg_S0143.5 Pg_S0493.18 Pg_S0493.17 Pg_S0925.39 Pg_S1302.2 Pg_S1302.1 Pg_S1507.24 Pg_S1624.1 Pg_S1957.4 Pg_S2266.23 Pg_S2317.20 Pg_S2732.4 Pg_S2898.15 Pg_S3625.2 Pg_S4517.1 Pg_S6240.1 Pg_S6509.3 Pg_S7452.1 Pg_S0402.32 Pg_S0724.32		Fatty acid biosynthesis	1	-1000	1000	0	1	6.2.1.3
FACOAL183c	fatty-acid--CoA ligase (linolenoate)	atp[c] + lnlnl[c] + coa[c] <=> lnlncoa[c] + ppi[c] + amp[c]	((Pg_S0889_34 or Pg_S0291_3 or Pg_S1507_24 or Pg_S2317_20 or Pg_S0925_39 or Pg_S1898_14 or Pg_S6509_3) or (Pg_S0143_5 or Pg_S0493_18 or Pg_S0493_17 or Pg_S0925_39 or Pg_S1302_2 or Pg_S1302_1 or Pg_S1507_24 or Pg_S1624_1 or Pg_S1957_4 or Pg_S2266_23 or Pg_S2317_20 or Pg_S2732_4 or Pg_S2898_15 or Pg_S3625_2 or Pg_S4517_1 or Pg_S6240_1 or Pg_S6509_3 or Pg_S7452_1 or Pg_S0402_32 or Pg_S0724_32))	Pg_S0889.34 Pg_S0291.3 Pg_S1507.24 Pg_S2317.20 Pg_S0925.39 Pg_S1898.14 Pg_S6509.3 Pg_S0143.5 Pg_S0493.18 Pg_S0493.17 Pg_S0925.39 Pg_S1302.2 Pg_S1302.1 Pg_S1507.24 Pg_S1624.1 Pg_S1957.4 Pg_S2266.23 Pg_S2317.20 Pg_S2732.4 Pg_S2898.15 Pg_S3625.2 Pg_S4517.1 Pg_S6240.1 Pg_S6509.3 Pg_S7452.1 Pg_S0402.32 Pg_S0724.32		Fatty acid biosynthesis	1	-1000	1000	0	1	6.2.1.3
FAS161COA_Lc	fatty acyl-CoA synthase (n-C16:1CoA)	pmtcoa[c] + o2[c] + nadph[c] -> hdcoa[c] + 2 h2o[c] + nadp[c]				Fatty acid biosynthesis (desaturation)	0	0	1000	0	1
FAS181COA_Lc	fatty acyl-CoA synthase (n-C18:1CoA)	o2[c] + nadph[c] + stcoa[c] -> odecoa[c] + 2 h2o[c] + nadp[c]				Fatty acid biosynthesis (desaturation)	0	0	1000	0	1
FAS182COA_Lc	fatty acyl-CoA synthase (n-C18:2CoA)	odecoa[c] + o2[c] + nadph[c] -> ocdycacoa[c] + 2 h2o[c] + nadp[c]				Fatty acid biosynthesis (desaturation)	0	0	1000	0	1
MALCOADCr	Malonyl-CoA decarboxylase	co2[r] + accoa[r] -> h[r] + malcoa[r]	Pg_S0400_50	Pg_S0400.50		Alanine, aspartate and glutamate metabolism	0	0	1000	0	4	4.1.1.9	Localization confirmed in UniProt
FAS183COA_Lc	fatty acyl-CoA synthase (n-C18:3CoA)	ocdycacoa[c] + o2[c] + nadph[c] -> lnlncoa[c] + 2 h2o[c] + nadp[c]				Fatty acid biosynthesis (desaturation)	0	0	1000	0	1
3OCS200r	3-oxoacyl-CoA synthase (n-C20:0)	stcoa[r] + h[r] + malcoa[r] -> coa[r] + 3oaraccoa[r] + co2[r]	(Pg_S5422_10)	Pg_S5422.10		Fatty acid biosynthesis (Very long chain)	0	0	1000	0	1	2.3.1.199
3OCR200r	3-oxoacyl-CoA reductase (n-C20:0)	nadph[r] + h[r] + 3oaraccoa[r] -> nadp[r] + 3haraccoa[r]	Pg_S3529_17	Pg_S3529.17		Fatty acid biosynthesis (Very long chain)	0	0	1000	0	1	1.1.1.330
3HCD200r	3-hydroxyacyl-CoA dehydratase (n-C20:0)	3haraccoa[r] -> h2o[r] + tarac2ecoa[r]	(Pg_S4151_10 or Pg_S2518_12)	Pg_S4151.10 Pg_S2518.12		Fatty acid biosynthesis (Very long chain)	0	0	1000	0	1	4.2.1.134
ECR200yr	enoyl-CoA reductase (NADPH) (n-C20:0)	nadph[r] + h[r] + tarac2ecoa[r] -> araccoa[r] + nadp[r]	Pg_S1292_9	Pg_S1292.9		Fatty acid biosynthesis (Very long chain)	0	0	1000	0	1	1.3.1.93
3OCS220r	3-oxoacyl-CoA synthase (n-C22:0)	araccoa[r] + h[r] + malcoa[r] -> coa[r] + co2[r] + 3obehcoa[r]	(Pg_S5422_10)	Pg_S5422.10		Fatty acid biosynthesis (Very long chain)	0	0	1000	0	1	2.3.1.199
3OCR220r	3-oxoacyl-CoA reductase (n-C22:0)	nadph[r] + h[r] + 3obehcoa[r] -> nadp[r] + 3hbehcoa[r]	Pg_S3529_17	Pg_S3529.17		Fatty acid biosynthesis (Very long chain)	0	0	1000	0	1	1.1.1.330
3HCD220r	3-hydroxyacyl-CoA dehydratase (n-C22:0)	3hbehcoa[r] -> h2o[r] + tbeh2ecoa[r]	(Pg_S4151_10 or Pg_S2518_12)	Pg_S4151.10 Pg_S2518.12		Fatty acid biosynthesis (Very long chain)	0	0	1000	0	1	4.2.1.134
ECR220yr	enoyl-CoA reductase (NADPH) (n-C22:0)	nadph[r] + h[r] + tbeh2ecoa[r] -> behcoa[r] + nadp[r]	Pg_S1292_9	Pg_S1292.9		Fatty acid biosynthesis (Very long chain)	0	0	1000	0	1	1.3.1.93
3OCS240r	3-oxoacyl-CoA synthase (n-C24:0)	behcoa[r] + h[r] + malcoa[r] -> coa[r] + co2[r] + 3olgnccoa[r]	(Pg_S5422_10)	Pg_S5422.10		Fatty acid biosynthesis (Very long chain)	0	0	1000	0	1	2.3.1.199
3OCR240r	3-oxoacyl-CoA reductase (n-C24:0)	nadph[r] + h[r] + 3olgnccoa[r] -> nadp[r] + 3hlgnccoa[r]	Pg_S3529_17	Pg_S3529.17		Fatty acid biosynthesis (Very long chain)	0	0	1000	0	1	1.1.1.330
3HCD240r	3-hydroxyacyl-CoA dehydratase (n-C24:0)	3hlgnccoa[r] -> h2o[r] + tlgnc2ecoa[r]	(Pg_S4151_10 or Pg_S2518_12)	Pg_S4151.10 Pg_S2518.12		Fatty acid biosynthesis (Very long chain)	0	0	1000	0	1	4.2.1.134
ECR240yr	enoyl-CoA reductase (NADPH) (n-C24:0)	nadph[r] + h[r] + tlgnc2ecoa[r] -> lgnccoa[r] + nadp[r]	Pg_S1292_9	Pg_S1292.9		Fatty acid biosynthesis (Very long chain)	0	0	1000	0	1	1.3.1.93
3OCS260r	3-oxoacyl-CoA synthase (n-C26:0)	lgnccoa[r] + h[r] + malcoa[r] -> coa[r] + co2[r] + 3ocercoa[r]	(Pg_S5422_10)	Pg_S5422.10		Fatty acid biosynthesis (Very long chain)	0	0	1000	0	1	2.3.1.199
3OCR260r	3-oxoacyl-CoA reductase (n-C26:0)	nadph[r] + h[r] + 3ocercoa[r] -> nadp[r] + 3hcercoa[r]	Pg_S3529_17	Pg_S3529.17		Fatty acid biosynthesis (Very long chain)	0	0	1000	0	1	1.1.1.330
3HCD260r	3-hydroxyacyl-CoA dehydratase (n-C26:0)	3hcercoa[r] -> h2o[r] + tcer2ecoa[r]	(Pg_S4151_10 or Pg_S2518_12)	Pg_S4151.10 Pg_S2518.12		Fatty acid biosynthesis (Very long chain)	0	0	1000	0	1	4.2.1.134
ECR260yr	enoyl-CoA reductase (NADPH) (n-C26:0)	nadph[r] + h[r] + tcer2ecoa[r] -> cercoa[r] + nadp[r]	Pg_S1292_9	Pg_S1292.9		Fatty acid biosynthesis (Very long chain)	0	0	1000	0	1	1.3.1.93
3OCS280r	3-oxoacyl-CoA synthase (n-C28:0)	cercoa[r] + h[r] + malcoa[r] -> coa[r] + co2[r] + 3omntcoa[r]	(Pg_S5422_10)	Pg_S5422.10		Fatty acid biosynthesis (Very long chain)	0	0	1000	0	1	2.3.1.199
3OCR280r	3-oxoacyl-CoA reductase (n-C28:0)	nadph[r] + h[r] + 3omntcoa[r] -> nadp[r] + 3hmntcoa[r]	Pg_S3529_17	Pg_S3529.17		Fatty acid biosynthesis (Very long chain)	0	0	1000	0	1	1.1.1.330
3HCD280cr	3-hydroxyacyl-CoA dehydratase (n-C28:0)	3hmntcoa[r] -> h2o[r] + tmnt2ecoa[r]	(Pg_S4151_10 or Pg_S2518_12)	Pg_S4151.10 Pg_S2518.12		Fatty acid biosynthesis (Very long chain)	0	0	1000	0	1	4.2.1.134
ECR280yr	enoyl-CoA reductase (NADPH) (n-C28:0)	nadph[r] + h[r] + tmnt2ecoa[r] -> mntcoa[r] + nadp[r]	Pg_S1292_9	Pg_S1292.9		Fatty acid biosynthesis (Very long chain)	0	0	1000	0	1	1.3.1.93
3OCS300r	3-oxoacyl-CoA synthase (n-C30:0)	mntcoa[r] + h[r] + malcoa[r] -> coa[r] + co2[r] + 3omlscoa[r]	(Pg_S5422_10)	Pg_S5422.10		Fatty acid biosynthesis (Very long chain)	0	0	1000	0	1	2.3.1.199
3OCR300r	3-oxoacyl-CoA reductase (n-C30:0)	nadph[r] + h[r] + 3omlscoa[r] -> nadp[r] + 3hmlscoa[r]	Pg_S3529_17	Pg_S3529.17		Fatty acid biosynthesis (Very long chain)	0	0	1000	0	1	1.1.1.330
3HCD300r	3-hydroxyacyl-CoA dehydratase (n-C30:0)	3hmlscoa[r] -> h2o[r] + tmls2ecoa[r]	(Pg_S4151_10 or Pg_S2518_12)	Pg_S4151.10 Pg_S2518.12		Fatty acid biosynthesis (Very long chain)	0	0	1000	0	1	4.2.1.134
ECR300yr	enoyl-CoA reductase (NADPH) (n-C30:0)	nadph[r] + h[r] + tmls2ecoa[r] -> mlscoa[r] + nadp[r]	Pg_S1292_9	Pg_S1292.9		Fatty acid biosynthesis (Very long chain)	0	0	1000	0	1	1.3.1.93
FA140ACOASc	long-chain-fatty-acid-CoA ligase (n-C14:0)	h[s] + ACP[s] + ttdca[s] -> h2o[s] + myrsACP[s]	Pg_S0291_3	Pg_S0291.3		Fatty acid biosynthesis	0	0	1000	0	4	6.2.1.20
FA160ACOASc	long-chain-fatty-acid-CoA ligase (n-C16:0)	h[s] + ACP[s] + hdca[s] -> palmACP[s] + h2o[s]	Pg_S0291_3	Pg_S0291.3		Fatty acid biosynthesis	0	0	1000	0	4	6.2.1.20
FA161ACOASc	long-chain-fatty-acid-CoA ligase (n-C16:1)	h[s] + ACP[s] + hdcea[s] -> hdeACP[s] + h2o[s]	Pg_S0291_3	Pg_S0291.3		Fatty acid biosynthesis	0	0	1000	0	4	6.2.1.20
FA180ACOASc	long-chain-fatty-acid-CoA ligase (n-C18:0)	h[s] + ACP[s] + ocdca[s] -> h2o[s] + ocdcaACP[s]	Pg_S0291_3	Pg_S0291.3		Fatty acid biosynthesis	0	0	1000	0	4	6.2.1.20
FA181ACOASs	long-chain-fatty-acid-CoA ligase (n-C18:1)	h[s] + ACP[s] + ocdcea[s] -> octeACP[s] + h2o[s]	Pg_S0291_3	Pg_S0291.3		Fatty acid biosynthesis	0	0	1000	0	4	6.2.1.20
FA182ACOASc	long-chain-fatty-acid-CoA ligase (n-C18:2)	h[s] + ACP[s] + ocdcya[s] -> ocdcyaACP[s] + h2o[s]	Pg_S0291_3	Pg_S0291.3		Fatty acid biosynthesis	0	0	1000	0	4	6.2.1.20
FA183ACOASc	long-chain-fatty-acid-CoA ligase (n-C18:3)	h[s] + ACP[s] + lnlnl[s] -> lnlnlACP[s] + h2o[s]	Pg_S0291_3	Pg_S0291.3		Fatty acid biosynthesis	0	0	1000	0	4	6.2.1.20
FACOAL140x	fatty-acid--CoA ligase (tetradecanoate)	coa[x] + atp[x] + ttdca[x] <=> ppi[x] + amp[x] + tdcoa[x]	(Pg_S0889_34 or Pg_S0291_3 or Pg_S1507_24 or Pg_S2317_20 or Pg_S0925_39 or Pg_S1898_14 or Pg_S6509_3)	Pg_S0889.34 Pg_S0291.3 Pg_S1507.24 Pg_S2317.20 Pg_S0925.39 Pg_S1898.14 Pg_S6509.3		Fatty acid degradation	1	-1000	1000	0	4	6.2.1.3
FACOAL160x	fatty-acid--CoA ligase (hexadecanoate)	coa[x] + atp[x] + hdca[x] <=> ppi[x] + amp[x] + pmtcoa[x]	(Pg_S0889_34 or Pg_S0291_3 or Pg_S1507_24 or Pg_S2317_20 or Pg_S0925_39 or Pg_S1898_14 or Pg_S6509_3)	Pg_S0889.34 Pg_S0291.3 Pg_S1507.24 Pg_S2317.20 Pg_S0925.39 Pg_S1898.14 Pg_S6509.3		Fatty acid degradation	1	-1000	1000	0	4	6.2.1.3
FACOAL161x	fatty-acid--CoA ligase (hexadecenoate)	coa[x] + atp[x] + hdcea[x] <=> ppi[x] + amp[x] + hdcoa[x]	(Pg_S0889_34 or Pg_S0291_3 or Pg_S1507_24 or Pg_S2317_20 or Pg_S0925_39 or Pg_S1898_14 or Pg_S6509_3)	Pg_S0889.34 Pg_S0291.3 Pg_S1507.24 Pg_S2317.20 Pg_S0925.39 Pg_S1898.14 Pg_S6509.3		Fatty acid degradation	1	-1000	1000	0	4	6.2.1.3
FACOAL180x	fatty-acid--CoA ligase (octadecanoate)	coa[x] + atp[x] + ocdca[x] <=> ppi[x] + amp[x] + stcoa[x]	(Pg_S0889_34 or Pg_S0291_3 or Pg_S1507_24 or Pg_S2317_20 or Pg_S0925_39 or Pg_S1898_14 or Pg_S6509_3)	Pg_S0889.34 Pg_S0291.3 Pg_S1507.24 Pg_S2317.20 Pg_S0925.39 Pg_S1898.14 Pg_S6509.3		Fatty acid degradation	1	-1000	1000	0	4	6.2.1.3
FACOAL181x	fatty-acid--CoA ligase (octadecenoate)	coa[x] + atp[x] + ocdcea[x] <=> ppi[x] + amp[x] + odecoa[x]	(Pg_S0889_34 or Pg_S0291_3 or Pg_S1507_24 or Pg_S2317_20 or Pg_S0925_39 or Pg_S1898_14 or Pg_S6509_3)	Pg_S0889.34 Pg_S0291.3 Pg_S1507.24 Pg_S2317.20 Pg_S0925.39 Pg_S1898.14 Pg_S6509.3		Fatty acid degradation	1	-1000	1000	0	4	6.2.1.3
FACOAL182x	fatty-acid--CoA ligase (octadecynoate)	coa[x] + atp[x] + ocdcya[x] <=> ppi[x] + amp[x] + ocdycacoa[x]	(Pg_S0889_34 or Pg_S0291_3 or Pg_S1507_24 or Pg_S2317_20 or Pg_S0925_39 or Pg_S1898_14 or Pg_S6509_3)	Pg_S0889.34 Pg_S0291.3 Pg_S1507.24 Pg_S2317.20 Pg_S0925.39 Pg_S1898.14 Pg_S6509.3		Fatty acid degradation	1	-1000	1000	0	4	6.2.1.3
FACOAL183x	fatty-acid--CoA ligase (linoleoate)	coa[x] + atp[x] + lnlnl[x] <=> ppi[x] + amp[x] + lnlncoa[x]	(Pg_S0889_34 or Pg_S0291_3 or Pg_S1507_24 or Pg_S2317_20 or Pg_S0925_39 or Pg_S1898_14 or Pg_S6509_3)	Pg_S0889.34 Pg_S0291.3 Pg_S1507.24 Pg_S2317.20 Pg_S0925.39 Pg_S1898.14 Pg_S6509.3		Fatty acid degradation	1	-1000	1000	0	4	6.2.1.3
ACOA80ORx	Octanoyl-CoA:oxygen 2-oxidoreductase	fad[x] + occoa[x] -> fadh2[x] + oc2coa[x]	(Pg_S7588_5 or Pg_S6781_8 or Pg_S1242_29 or Pg_S0473_13 or Pg_S3664_6)	Pg_S7588.5 Pg_S6781.8 Pg_S1242.29 Pg_S0473.13 Pg_S3664.6		Fatty acid degradation (Beta oxidation)	0	0	1000	0	4	1.3.3.6;1.3.8.7
ECOAH3x	(S)-Hydroxyoctanoyl-CoA hydro-lyase	h2o[x] + oc2coa[x] <=> 3hocoa[x]	(Pg_S2093_18 or Pg_S5512_5)	Pg_S2093.18 Pg_S5512.5		Fatty acid degradation (Beta oxidation)	1	-1000	1000	0	4	4.2.1.17
HACD3x	(S)-hydroxyoctanoyl-CoA:NAD oxidoreductase	nad[x] + 3hocoa[x] <=> h[x] + nadh[x] + 3oocoa[x]	(Pg_S2093_18 or Pg_S5512_5)	Pg_S2093.18 Pg_S5512.5		Fatty acid degradation (Beta oxidation)	1	-1000	1000	0	4	1.1.1.35
ACACT3x	Hexanoyl-CoA:acetyl-CoA C-acyltransferase	coa[x] + 3oocoa[x] <=> accoa[x] + hxcoa[x]	(Pg_S1660_11)	Pg_S1660.11		Fatty acid degradation (Beta oxidation)	1	-1000	1000	0	4	2.3.1.16
ACOA60ORx	Hexanoyl-CoA:(acceptor) 2,3-oxidoreductase	fad[x] + hxcoa[x] -> fadh2[x] + hx2coa[x]	(Pg_S7588_5 or Pg_S6781_8 or Pg_S1242_29 or Pg_S0473_13 or Pg_S3664_6)	Pg_S7588.5 Pg_S6781.8 Pg_S1242.29 Pg_S0473.13 Pg_S3664.6		Fatty acid degradation (Beta oxidation)	0	0	1000	0	4	1.3.3.6;1.3.8.7
ECOAH2x	(S)-Hydroxyhexanoyl-CoA hydro-lyase	h2o[x] + hx2coa[x] <=> 3hhcoa[x]	(Pg_S2093_18 or Pg_S5512_5)	Pg_S2093.18 Pg_S5512.5		Fatty acid degradation (Beta oxidation)	1	-1000	1000	0	4	4.2.1.17
HACD2x	(S)-hydroxyhexanoyl-CoA:NAD oxidoreductase	nad[x] + 3hhcoa[x] <=> h[x] + nadh[x] + 3ohcoa[x]	(Pg_S2093_18 or Pg_S5512_5)	Pg_S2093.18 Pg_S5512.5		Fatty acid degradation (Beta oxidation)	1	-1000	1000	0	4	1.1.1.35
ACACT2x	butanoyl-CoA:acetyl-CoA C-butanoyltransferase	coa[x] + 3ohcoa[x] <=> accoa[x] + btcoa[x]	(Pg_S1660_11)	Pg_S1660.11		Fatty acid degradation (Beta oxidation)	1	-1000	1000	0	4	2.3.1.16
ACOA40ORx	Butanoyl-CoA:oxygen 2-oxidoreductase	fad[x] + btcoa[x] -> fadh2[x] + b2coa[x]	(Pg_S7588_5 or Pg_S6781_8 or Pg_S1242_29 or Pg_S0473_13 or Pg_S3664_6)	Pg_S7588.5 Pg_S6781.8 Pg_S1242.29 Pg_S0473.13 Pg_S3664.6		Fatty acid degradation (Beta oxidation)	0	0	1000	0	4	1.3.3.6;1.3.8.7
ECOAH1x	(S)-3-Hydroxybutanoyl-CoA hydro-lyase	h2o[x] + b2coa[x] <=> 3hbcoa[x]	(Pg_S2093_18 or Pg_S5512_5)	Pg_S2093.18 Pg_S5512.5		Fatty acid degradation (Beta oxidation)	1	-1000	1000	0	4	4.2.1.17
HACD1x	(S)-3-Hydroxybutanoyl-CoA:NAD oxidoreductase	nad[x] + 3hbcoa[x] <=> h[x] + nadh[x] + aacoa[x]	(Pg_S2093_18 or Pg_S5512_5)	Pg_S2093.18 Pg_S5512.5		Fatty acid degradation (Beta oxidation)	1	-1000	1000	0	4	1.1.1.35
ACOA100ORx	Decanoyl-CoA:(acceptor) 2,3-oxidoreductase	fad[x] + dcacoa[x] -> fadh2[x] + dc2coa[x]	(Pg_S7588_5 or Pg_S6781_8 or Pg_S1242_29 or Pg_S0473_13 or Pg_S3664_6)	Pg_S7588.5 Pg_S6781.8 Pg_S1242.29 Pg_S0473.13 Pg_S3664.6		Fatty acid degradation (Beta oxidation)	0	0	1000	0	4	1.3.3.6;1.3.8.7
ECOAH4x	(S)-Hydroxydecanoyl-CoA hydro-lyase	h2o[x] + dc2coa[x] <=> 3hdcoa[x]	(Pg_S2093_18 or Pg_S5512_5)	Pg_S2093.18 Pg_S5512.5		Fatty acid degradation (Beta oxidation)	1	-1000	1000	0	4	4.2.1.17
HACD4x	(S)-hydroxydecanoyl-CoA:NAD oxidoreductase	nad[x] + 3hdcoa[x] <=> h[x] + nadh[x] + 3odcoa[x]	(Pg_S2093_18 or Pg_S5512_5)	Pg_S2093.18 Pg_S5512.5		Fatty acid degradation (Beta oxidation)	1	-1000	1000	0	4	1.1.1.35
ACACT4x	Octanoyl-CoA:acetyl-CoA C-acyltransferase	coa[x] + 3odcoa[x] <=> accoa[x] + occoa[x]	(Pg_S1660_11)	Pg_S1660.11		Fatty acid degradation (Beta oxidation)	1	-1000	1000	0	4	2.3.1.16
ACOA120ORx	Lauroyl-CoA:(acceptor) 2,3-oxidoreductase	fad[x] + ddcacoa[x] -> fadh2[x] + dd2coa[x]	(Pg_S7588_5 or Pg_S6781_8 or Pg_S1242_29 or Pg_S0473_13 or Pg_S3664_6)	Pg_S7588.5 Pg_S6781.8 Pg_S1242.29 Pg_S0473.13 Pg_S3664.6		Fatty acid degradation (Beta oxidation)	0	0	1000	0	4	1.3.3.6;1.3.8.7
ECOAH5x	(S)-3-Hydroxydodecanoyl-CoA hydro-lyase	h2o[x] + dd2coa[x] <=> 3hddcoa[x]	(Pg_S2093_18 or Pg_S5512_5)	Pg_S2093.18 Pg_S5512.5		Fatty acid degradation (Beta oxidation)	1	-1000	1000	0	4	4.2.1.17
HACD5x	(S)-3-hydroxydodecanoyl-CoA:NAD oxidoreductase	nad[x] + 3hddcoa[x] <=> h[x] + nadh[x] + 3oddcoa[x]	(Pg_S2093_18 or Pg_S5512_5)	Pg_S2093.18 Pg_S5512.5		Fatty acid degradation (Beta oxidation)	1	-1000	1000	0	4	1.1.1.35
ACOA140ORx	Tetradecanoyl-CoA:(acceptor) 2,3-oxidoreductase	fad[x] + tdcoa[x] -> fadh2[x] + td2coa[x]	(Pg_S7588_5 or Pg_S6781_8 or Pg_S1242_29 or Pg_S0473_13 or Pg_S3664_6)	Pg_S7588.5 Pg_S6781.8 Pg_S1242.29 Pg_S0473.13 Pg_S3664.6		Fatty acid degradation (Beta oxidation)	0	0	1000	0	4	1.3.3.6;1.3.8.7
ECOAH6x	(S)-3-Hydroxytetradecanoyl-CoA hydro-lyase	h2o[x] + td2coa[x] <=> 3htdcoa[x]	(Pg_S2093_18 or Pg_S5512_5)	Pg_S2093.18 Pg_S5512.5		Fatty acid degradation (Beta oxidation)	1	-1000	1000	0	4	4.2.1.17
HACD6x	(S)-3-Hydroxytetradecanoyl-CoA:NAD oxidoreductase	nad[x] + 3htdcoa[x] <=> h[x] + nadh[x] + 3otdcoa[x]	(Pg_S2093_18 or Pg_S5512_5)	Pg_S2093.18 Pg_S5512.5		Fatty acid degradation (Beta oxidation)	1	-1000	1000	0	4	1.1.1.35
ACACT6x	Lauroyl-CoA:acetyl-CoA C-acyltransferase	coa[x] + 3otdcoa[x] <=> accoa[x] + ddcacoa[x]	(Pg_S1660_11)	Pg_S1660.11		Fatty acid degradation (Beta oxidation)	1	-1000	1000	0	4	2.3.1.16
ACOA160ORx	Palmitoyl-CoA:oxygen 2-oxidoreductase	fad[x] + pmtcoa[x] -> fadh2[x] + hdd2coa[x]	(Pg_S7588_5 or Pg_S6781_8 or Pg_S1242_29 or Pg_S0473_13 or Pg_S3664_6)	Pg_S7588.5 Pg_S6781.8 Pg_S1242.29 Pg_S0473.13 Pg_S3664.6		Fatty acid degradation (Beta oxidation)	0	0	1000	0	4	1.3.3.6;1.3.8.7
[truncated: 910 more rows]

## Sheet: Metabolites
Metabolite name	Metabolite description	Metabolite neutral formula	Metabolite charged formula	Metabolite charge	Metabolite Compartment	Metabolite KEGGID	Metabolite PubChemID	Metabolite CheBI ID	Metabolite Inchi String	Metabolite Smile
[truncated: 2,333 more rows]
